# Supplementary material for: ADRA1A–Gαq signalling potentiates adipocyte thermogenesis through CKB and TNAP
Source: Nat Metab. 2022 Nov 7;4(11):1459–73. doi: 10.1038/s42255-022-00667-w (PMC9684074; doi:10.1038/s42255-022-00667-w)
Supplement: Supplementary file 3 — List of genes in the individual clusters from the heat map in Fig. 1d. [file 42255_2022_667_MOESM3_ESM.xlsx]

## Sheet: Sheet1
gene	log2FC.30C_PBZ	pval.30C_PBZ	fdr.30C_PBZ	log2FC.6C	pval.6C	fdr.6C	log2FC.6C_PBZ	pval.6C_PBZ	fdr.6C_PBZ	log2FC.6C_PBZ_vs_6C	pval.6C_PBZ_vs_6C	fdr.6C_PBZ_vs_6C	cluster
Irs3	0.293295	0.00398592	0.0582223	-1.79773	1.33735e-09	3.29781e-08	-0.140692	0.120001	0.152019	1.65704	1.24908e-09	1.12118e-05	1
Hcar1	0.629793	4.18033e-08	0.000345973	-4.19477	7.45036e-15	1.67826e-11	-3.30991	5.92995e-15	2.12909e-11	0.884858	1.11476e-07	0.000333536	1
Sctr	-0.209699	0.087937	0.286328	-4.027	7.4543e-10	2.14791e-08	-2.21111	4.26296e-09	7.96343e-08	1.8159	1.03698e-06	0.000979787	1
Pde1a	0.378114	0.000142424	0.0104979	-1.23298	8.85045e-09	1.2731e-07	-0.531038	1.27654e-05	4.4541e-05	0.70194	1.8506e-06	0.0011865	1
Fry	-0.193498	0.0155127	0.116132	-1.23362	1.41253e-09	3.40373e-08	-0.675461	5.93392e-07	3.50183e-06	0.55816	5.33793e-06	0.00208319	1
Ephb6	-0.174349	0.0699046	0.253542	-1.95025	5.23343e-09	8.70944e-08	-1.04885	2.95391e-07	1.98647e-06	0.9014	6.79369e-06	0.00243921	1
A530016L24Rik	0.237849	0.00570289	0.0692348	-1.24861	1.79991e-09	4.0637e-08	-0.709013	5.09558e-07	3.08935e-06	0.539597	1.03695e-05	0.00324979	1
Enpp2	0.146074	0.0514732	0.217486	-1.77743	2.33432e-11	2.35425e-09	-1.26822	5.82272e-10	1.92859e-08	0.509207	1.30479e-05	0.0035086	1
Car3	0.325917	0.127214	0.350292	-4.89957	9.00742e-12	1.2535e-09	-3.61252	3.1107e-10	1.27788e-08	1.28705	1.77696e-05	0.0038754	1
Sntb1	-0.172712	0.0961621	0.300962	-1.82627	1.08034e-08	1.47213e-07	-1.02279	6.84086e-07	3.91479e-06	0.803482	2.39373e-05	0.00457152	1
Hdac5	-0.117611	0.0677816	0.249245	-1.21708	1.94026e-10	8.77369e-09	-0.82753	1.15777e-08	1.66808e-07	0.389551	3.09551e-05	0.00522867	1
Sulf2	0.216364	0.0133814	0.107224	-1.93431	4.65532e-11	3.65494e-09	-1.40948	6.70215e-10	2.13707e-08	0.524832	3.46598e-05	0.00522867	1
Kifc2	0.0204463	0.817241	0.917116	-1.73255	3.55731e-09	6.63145e-08	-1.0758	1.24818e-07	1.00972e-06	0.656748	4.29665e-05	0.00602605	1
Rasl12	-0.114183	0.0868536	0.284785	-1.94383	1.40119e-12	3.99273e-10	-1.55481	1.48244e-11	1.76243e-09	0.389023	4.43623e-05	0.00609938	1
Abcd2	0.048394	0.625766	0.805689	-3.4055	1.12371e-10	6.09252e-09	-2.4923	2.18034e-10	1.00255e-08	0.913209	4.61388e-05	0.00618266	1
Lgals1	0.0315643	0.571107	0.767685	-1.1686	8.46506e-11	5.20427e-09	-0.837418	3.74322e-09	7.21011e-08	0.33118	5.38986e-05	0.00658989	1
C230062I16Rik	-0.167286	0.144412	0.374391	-1.89771	5.76552e-08	5.24595e-07	-1.01779	3.33798e-06	1.43762e-05	0.879918	5.43284e-05	0.00658989	1
Tenm4	-0.257374	0.0339268	0.174314	-1.54423	3.10344e-08	3.27146e-07	-0.844203	6.78299e-06	2.59634e-05	0.700031	6.28282e-05	0.00713855	1
Lrg1	-0.112835	0.204529	0.450597	-1.46182	1.66789e-09	3.81425e-08	-0.946242	1.42695e-07	1.12074e-06	0.515582	7.03817e-05	0.00754765	1
Fsd2	0.0561893	0.704945	0.856297	-2.18333	4.12933e-07	2.52228e-06	-1.01285	6.01491e-05	0.000171532	1.17048	7.24956e-05	0.00770083	1
Kif5a	0.00713769	0.943922	0.977302	-1.24224	7.25181e-07	4.01308e-06	-0.524986	0.000431145	0.000973941	0.717255	7.47403e-05	0.00778513	1
1600020E01Rik	-0.33603	0.000326292	0.016368	-2.20013	4.08931e-11	3.32525e-09	-1.68511	1.36499e-10	7.68159e-09	0.51503	9.0665e-05	0.00861173	1
Ccdc157	-0.0389393	0.507406	0.72411	-1.52667	1.27888e-10	6.57835e-09	-1.12902	9.37234e-10	2.65382e-08	0.39766	9.58289e-05	0.00886763	1
Esyt1	0.242281	0.00603225	0.0713379	-1.478	2.42743e-10	1.03509e-08	-1.06167	7.69573e-09	1.23345e-07	0.416327	0.000116675	0.00983355	1
Aoc3	0.0353611	0.769639	0.891283	-2.63202	6.79331e-11	4.55589e-09	-1.97003	1.51339e-09	3.78317e-08	0.661985	0.000121346	0.0100852	1
Syt3	0.294709	0.0266966	0.154649	-2.15667	6.83685e-08	5.98125e-07	-1.2474	1.92942e-06	9.1318e-06	0.909274	0.000147281	0.0114956	1
Rassf10	-0.0475503	0.495174	0.713892	-3.11623	2.37565e-11	2.36118e-09	-2.47231	2.54731e-11	2.62792e-09	0.643918	0.000149106	0.0115018	1
Pon1	0.16871	0.219803	0.466567	-2.37476	1.37545e-07	1.03401e-06	-1.32965	3.27389e-06	1.41315e-05	1.04511	0.000160981	0.0122455	1
BC022960	0.0297912	0.861527	0.93865	-1.57473	1.91226e-05	6.27356e-05	-0.439782	0.0323893	0.0469065	1.13495	0.000166189	0.0123269	1
Fam110b	0.102505	0.285193	0.534648	-1.54454	6.09473e-08	5.46516e-07	-0.905623	2.37474e-06	1.08449e-05	0.638915	0.000177615	0.0126087	1
Pdk1	0.278585	0.0826709	0.277092	-1.32035	2.58043e-06	1.14437e-05	-0.516395	0.00468401	0.00821004	0.803955	0.000213801	0.0140079	1
Pygb	0.391444	6.50602e-05	0.00684406	-1.68064	1.64388e-11	1.83297e-09	-1.3337	1.71294e-10	8.83638e-09	0.346936	0.000217535	0.0141492	1
Six5	-0.205938	0.046779	0.206049	-2.39976	4.95879e-10	1.66705e-08	-1.77532	2.03127e-09	4.60488e-08	0.62444	0.000233253	0.0145562	1
Ces1f	0.93305	2.98168e-06	0.00140861	-1.86842	4.79165e-08	4.5354e-07	-1.13786	1.48388e-06	7.36049e-06	0.73056	0.000246362	0.0147916	1
Zbtb12	0.256535	0.00414082	0.0593265	-1.8364	1.18715e-09	2.99321e-08	-1.32747	7.27211e-09	1.18545e-07	0.508921	0.000274126	0.0157801	1
Calcoco1	0.080848	0.342262	0.588719	-1.25077	6.5532e-09	1.02446e-07	-0.826494	4.4299e-07	2.7613e-06	0.424276	0.000290476	0.0162396	1
Klhdc8b	-0.239881	0.0199795	0.133088	-1.36794	2.11513e-08	2.43091e-07	-0.872991	9.03177e-07	4.91477e-06	0.494953	0.000315069	0.0166114	1
Lrrc45	-0.0904962	0.166571	0.404861	-1.09908	3.44423e-09	6.48802e-08	-0.762757	7.81848e-08	7.06378e-07	0.336326	0.000342713	0.0171961	1
Fgf14	-0.0532343	0.75046	0.881807	-2.50602	1.20358e-06	6.08638e-06	-1.30761	3.0806e-05	9.57295e-05	1.19841	0.00041323	0.0188204	1
Sms	-0.0255105	0.792154	0.903056	-1.1769	4.90813e-07	2.9089e-06	-0.635332	5.21742e-05	0.000151045	0.541566	0.000418666	0.0188487	1
Golgb1	0.0208736	0.705999	0.856838	-1.09509	2.42669e-10	1.03509e-08	-0.830072	4.62014e-09	8.48066e-08	0.265019	0.000431429	0.0190131	1
Pdzd2	-0.0630442	0.41567	0.65248	-1.6208	1.22068e-10	6.40087e-09	-1.25411	1.74459e-09	4.21519e-08	0.366697	0.000444494	0.0192608	1
Abcb4	0.0487642	0.810423	0.913364	-1.32247	0.000340905	0.000792122	-0.157794	0.463819	0.512367	1.16468	0.000454811	0.0194399	1
Adipoq	0.130458	0.219673	0.466474	-1.83288	4.69823e-10	1.6251e-08	-1.36155	1.40205e-08	1.91841e-07	0.471333	0.000462274	0.0195264	1
1110013H19Rik	-0.00999171	0.93008	0.971647	-2.42625	2.16159e-08	2.47164e-07	-1.62493	1.36855e-07	1.08373e-06	0.801322	0.000465553	0.019567	1
Mir1968	-0.957006	0.00268296	0.0478691	-2.07471	4.2072e-05	0.000124019	-0.66946	0.0187624	0.028656	1.40525	0.000495287	0.0203497	1
Nthl1	0.184135	0.0263216	0.153567	-2.31622	2.51695e-10	1.06316e-08	-1.80187	5.4964e-10	1.87137e-08	0.514349	0.000513023	0.0206082	1
Gm37829	-0.161006	0.301815	0.551124	-2.4407	3.79611e-07	2.36132e-06	-1.41264	6.53918e-06	2.51913e-05	1.02806	0.000517431	0.0206186	1
Slc25a1	0.197271	0.133089	0.358307	-1.47383	5.8877e-08	5.33011e-07	-0.900204	9.42376e-06	3.4553e-05	0.573628	0.000527584	0.0208158	1
Gm20219	-0.291498	0.023143	0.14409	-1.34107	1.03924e-06	5.39982e-06	-0.707176	8.47879e-05	0.000231219	0.633892	0.00053694	0.0210003	1
Peli2	0.302534	0.00188161	0.0401063	-1.30541	6.10167e-09	9.7453e-08	-0.908477	1.26516e-07	1.01988e-06	0.396936	0.000538769	0.021026	1
Tle2	-0.174176	0.0309029	0.16613	-1.67087	7.51642e-10	2.15661e-08	-1.2581	4.08059e-09	7.7038e-08	0.412766	0.000544832	0.0211249	1
Ghr	-0.131686	0.0364436	0.181204	-1.30295	4.24836e-11	3.42513e-09	-1.04018	4.96362e-10	1.74803e-08	0.262765	0.000555597	0.0213733	1
Ssh3	0.105146	0.321165	0.569606	-1.87675	1.51184e-08	1.87824e-07	-1.28315	1.64259e-07	1.2395e-06	0.593601	0.000602381	0.0223429	1
Dlgap1	-0.090852	0.344725	0.590451	-3.11856	7.60597e-10	2.16048e-08	-2.38334	1.08263e-09	2.97176e-08	0.735215	0.000609007	0.022542	1
Gstt1	0.20196	0.00456631	0.0620302	-2.25037	1.01536e-11	1.32426e-09	-1.87983	1.4679e-11	1.75678e-09	0.370539	0.000641963	0.0231128	1
Rorb	-0.198957	0.23844	0.48672	-2.16521	1.24883e-06	6.26229e-06	-1.16887	5.44513e-05	0.000156954	0.996343	0.000687836	0.023438	1
Optc	-0.232147	0.356852	0.601942	-4.18572	2.96948e-06	1.28899e-05	-2.1699	3.59413e-05	0.000109694	2.01581	0.000706837	0.0237811	1
Rgma	0.154065	0.130745	0.355429	-1.53558	2.10471e-08	2.42191e-07	-1.03787	4.16494e-07	2.62809e-06	0.497715	0.000717996	0.023973	1
Abca8b	-0.326016	0.000327323	0.016368	-1.1862	6.22408e-09	9.86184e-08	-0.843757	7.00396e-08	6.51477e-07	0.342446	0.000735261	0.0241659	1
Pstpip2	0.432735	0.0200905	0.133481	-2.11159	3.40486e-06	1.44638e-05	-1.05672	0.000202757	0.000498207	1.05487	0.000741832	0.0241659	1
Gm43413	-0.457075	0.0013018	0.0336677	-1.10746	2.68283e-06	1.18335e-05	-0.550588	0.000401877	0.000916011	0.556872	0.000741892	0.0241659	1
Rab3d	0.264333	8.35273e-05	0.00789201	-1.16519	2.93697e-11	2.74607e-09	-0.949992	1.79516e-10	9.05544e-09	0.215198	0.000748618	0.0241659	1
Slc2a5	-0.0540774	0.885698	0.951244	-2.27768	0.00172157	0.00336994	-0.0491919	0.897	0.912451	2.22848	0.000791361	0.024868	1
Inmt	0.262083	0.369896	0.613211	-1.9584	0.000865594	0.0018149	-0.205873	0.512677	0.559692	1.75253	0.000809347	0.0250214	1
Zfp296	-0.122021	0.336681	0.584195	-1.27827	3.82893e-06	1.59313e-05	-0.624409	0.00052385	0.0011563	0.653863	0.000810354	0.0250214	1
Fcor	0.582874	9.72794e-05	0.00851	-1.11301	2.66055e-06	1.17612e-05	-0.559705	0.000382721	0.000878258	0.553308	0.000818419	0.0250721	1
Mroh6	-0.228204	0.388632	0.630579	-1.27717	0.00210225	0.00402899	0.0230822	0.927666	0.939123	1.30026	0.000900522	0.0265454	1
Ypel3	-0.0710131	0.438651	0.670377	-1.58998	9.90767e-10	2.62334e-08	-1.19636	1.90027e-08	2.39226e-07	0.393617	0.000942909	0.0275237	1
Tbx21	-0.305006	0.0497144	0.213153	-1.95722	7.08931e-07	3.93407e-06	-1.1488	1.44873e-05	4.96611e-05	0.808421	0.00102618	0.0287393	1
Bmp4	-0.0991771	0.514107	0.729009	-1.20618	4.653e-05	0.00013536	-0.438849	0.0167058	0.0257936	0.767326	0.00104657	0.0290387	1
Gpr137c	-0.23557	0.0925765	0.29496	-2.91673	2.77962e-08	3.00782e-07	-2.04259	9.95127e-08	8.45043e-07	0.874144	0.00115574	0.0307122	1
Hnmt	0.192311	0.0368702	0.182491	-2.74528	1.3115e-10	6.68866e-09	-2.22732	1.81255e-10	9.05544e-09	0.517961	0.0011564	0.0307122	1
Gm10762	-0.591649	4.82214e-06	0.00173134	-1.41169	2.5961e-09	5.28403e-08	-1.05543	2.01224e-08	2.49129e-07	0.35626	0.00116809	0.0307835	1
Mettl7a1	0.235881	0.0189565	0.129887	-1.44818	1.80186e-09	4.0637e-08	-1.07931	4.18766e-08	4.41438e-07	0.368867	0.00117566	0.0308086	1
Steap4	-0.0136302	0.878479	0.947634	-2.44566	8.3011e-12	1.18271e-09	-2.06305	3.88848e-11	3.53243e-09	0.38261	0.00117729	0.0308086	1
D130020L05Rik	0.213151	0.00546549	0.0677132	-1.11748	1.57622e-08	1.94744e-07	-0.788944	1.83637e-07	1.35553e-06	0.32854	0.00120371	0.0310597	1
Slx1b	-0.0662344	0.214037	0.460609	-2.00706	2.74927e-12	5.86911e-10	-1.73329	3.79858e-12	7.81254e-10	0.273768	0.00122336	0.0313535	1
Mgst3	0.0147727	0.814601	0.915642	-2.05001	3.86097e-12	6.93122e-10	-1.75821	9.35828e-12	1.37866e-09	0.291797	0.00126042	0.0317349	1
Colq	-0.54846	0.174688	0.414431	-2.54657	0.000449635	0.00101507	-0.553767	0.178148	0.217086	1.9928	0.00128293	0.0320323	1
Hsd11b1	0.562218	0.0010307	0.0294198	-1.27875	1.30798e-06	6.51535e-06	-0.703915	0.000206784	0.000506783	0.574831	0.0013309	0.0327266	1
Serpina3c	0.436464	0.0179927	0.126124	-3.10002	5.73318e-07	3.32221e-06	-1.91461	2.97484e-06	1.30573e-05	1.18541	0.00133262	0.0327266	1
Lrp1	0.208471	0.0581856	0.231951	-1.02523	2.97937e-07	1.9288e-06	-0.615992	4.82903e-05	0.000141236	0.409238	0.00140325	0.0338135	1
Amotl1	-0.101765	0.227366	0.474283	-1.36428	1.65127e-09	3.78589e-08	-1.0291	3.16729e-08	3.54484e-07	0.335182	0.00141684	0.0338684	1
Serp2	-0.522439	0.0801362	0.272387	-1.85224	0.000283324	0.000671917	-0.490066	0.102469	0.131922	1.36217	0.00142829	0.0340138	1
Tyk2	0.0577553	0.380969	0.624011	-1.02537	7.2697e-09	1.10038e-07	-0.745015	1.25713e-07	1.01566e-06	0.280353	0.00148224	0.0347978	1
Olfml1	-0.0517115	0.648774	0.821469	-2.1027	5.63861e-08	5.15399e-07	-1.45205	2.8683e-07	1.94162e-06	0.650653	0.00153405	0.0354887	1
Adam33	0.0397371	0.664327	0.831589	-1.03749	1.17102e-06	5.96034e-06	-0.60035	6.02463e-05	0.000171728	0.437137	0.00156227	0.0358185	1
Xntrpc	-0.279744	0.25975	0.509399	-2.4405	2.37089e-05	7.55542e-05	-1.10702	0.00158764	0.00310033	1.33348	0.00157368	0.0359881	1
Gm15411	0.368128	0.00737492	0.0789944	-3.72553	9.75282e-09	1.36251e-07	-2.7732	8.25469e-09	1.30028e-07	0.952332	0.00162043	0.036329	1
Prnp	0.0891022	0.325205	0.573992	-1.45495	3.51948e-09	6.58829e-08	-1.0852	5.40844e-08	5.34943e-07	0.369758	0.00163621	0.0363981	1
Gm15998	0.213052	0.401312	0.6409	-1.44779	0.000837234	0.00176285	-0.23485	0.38519	0.434192	1.21294	0.00163832	0.0364	1
Ccdc80	-0.144452	0.0537266	0.222286	-1.98174	3.45229e-11	2.93723e-09	-1.65764	7.96699e-11	5.45891e-09	0.324098	0.00169622	0.0368861	1
Letm2	-0.300013	0.00238926	0.0451028	-2.47701	1.29916e-10	6.65471e-09	-2.03153	1.92506e-10	9.28997e-09	0.445472	0.00169719	0.0368861	1
Mxi1	0.165075	0.0186348	0.128716	-1.4843	1.88624e-10	8.63246e-09	-1.20127	7.45668e-10	2.304e-08	0.283022	0.00172295	0.0371761	1
Kansl1l	-0.203944	0.119043	0.338142	-1.27745	1.99611e-06	9.23683e-06	-0.720964	0.000128263	0.000333176	0.556481	0.00182365	0.0386977	1
Zfp85os	-0.167217	0.565581	0.764613	-1.58117	0.00106722	0.00219033	-0.251017	0.396881	0.445635	1.33015	0.00189184	0.039491	1
4933433G15Rik	0.12187	0.434396	0.666727	-2.09283	1.43397e-06	7.03156e-06	-1.24742	2.54257e-05	8.1131e-05	0.845409	0.00200336	0.0407183	1
5330438D12Rik	-0.174874	0.0860305	0.283328	-1.53215	5.69837e-08	5.20596e-07	-1.06645	5.03978e-07	3.06381e-06	0.4657	0.00201051	0.0407183	1
Adra2c	-0.0322987	0.86073	0.938233	-1.23668	0.000203579	0.000502219	-0.386736	0.0659923	0.0888964	0.849944	0.00201187	0.0407183	1
Amt	-0.151289	0.0576637	0.230876	-1.19145	2.33841e-08	2.63523e-07	-0.855467	2.33007e-07	1.64942e-06	0.335987	0.00212068	0.04216	1
Dram1	-0.0931704	0.233206	0.479832	-2.33861	9.03399e-11	5.41867e-09	-1.94268	1.35765e-10	7.68159e-09	0.395928	0.00214502	0.042409	1
9930038B18Rik	0.120634	0.703779	0.855684	-3.53174	2.20737e-05	7.09265e-05	-1.70036	0.00101257	0.00207483	1.83137	0.00218037	0.042825	1
Slc46a3	0.219275	0.0262403	0.153374	-1.55437	2.67669e-08	2.92465e-07	-1.1178	2.05435e-07	1.48648e-06	0.436577	0.00224088	0.0432562	1
Nt5c1a	0.186887	0.30732	0.555709	-1.98208	9.46028e-06	3.44098e-05	-1.03223	0.000426879	0.000965641	0.949848	0.00225771	0.0433017	1
Nkain1	0.483425	0.0151479	0.114536	-2.23216	7.23602e-06	2.73073e-05	-1.21051	0.000139243	0.000357865	1.02165	0.00228613	0.0435213	1
Smo	0.00807774	0.893114	0.954924	-1.45561	3.12764e-10	1.2313e-08	-1.18027	9.30847e-10	2.6399e-08	0.27534	0.00233718	0.044119	1
Dixdc1	-0.723352	0.0246254	0.147605	-2.28351	0.000108561	0.000285789	-0.897839	0.00992757	0.0161515	1.38567	0.00234621	0.0441696	1
Rfx5	-0.122534	0.291827	0.541095	-1.12208	2.77305e-06	1.21591e-05	-0.633101	0.000189195	0.000468343	0.488976	0.00235685	0.0442113	1
Arrdc2	0.0519077	0.451318	0.680731	-1.121	1.69187e-08	2.05775e-07	-0.818208	1.60821e-07	1.22346e-06	0.302793	0.00239979	0.0444275	1
Gm2415	0.262464	0.00604821	0.0714796	-2.46387	2.03787e-10	9.10047e-09	-2.02564	2.80628e-10	1.18817e-08	0.438227	0.00240015	0.0444275	1
Tmc4	-0.0466217	0.691252	0.848387	-1.09939	5.9651e-06	2.31077e-05	-0.587076	0.000490307	0.00109071	0.512309	0.00241566	0.0445235	1
Tert	-0.173508	0.546933	0.752148	-2.07075	0.000222549	0.000543418	-0.70026	0.037982	0.0542143	1.37049	0.00243689	0.0447769	1
1110018N20Rik	-0.229733	0.112667	0.32728	-3.25302	2.68445e-08	2.92778e-07	-2.38985	4.12097e-08	4.36201e-07	0.863176	0.00254202	0.0460488	1
Ccdc136	-0.292555	0.346961	0.592697	-1.41353	0.00305484	0.00564958	-0.0944674	0.755106	0.786291	1.31906	0.00257978	0.0464523	1
2010015M23Rik	-0.0914309	0.454718	0.683821	-2.403	3.62212e-08	3.67576e-07	-1.73598	1.45765e-07	1.13625e-06	0.667025	0.00258774	0.0465483	1
Tspyl2	0.0489225	0.435977	0.668047	-1.0339	6.56268e-09	1.02446e-07	-0.777688	6.46404e-08	6.12038e-07	0.256208	0.00262376	0.0468719	1
Svep1	0.202302	0.140103	0.368409	-2.40659	1.47272e-09	3.50177e-08	-1.88463	1.00171e-08	1.50723e-07	0.521966	0.00263677	0.0468719	1
Gprasp2	0.0983775	0.614886	0.798385	-2.06828	1.18704e-05	4.17132e-05	-1.07543	0.000536983	0.00118165	0.992847	0.00263894	0.0468719	1
Wasf1	-0.401613	0.158121	0.393702	-1.0716	0.00559277	0.0097266	0.0338753	0.896579	0.912075	1.10548	0.00264028	0.0468719	1
Prss36	-0.0637176	0.457442	0.685716	-1.10664	9.46589e-08	7.69686e-07	-0.761198	1.97497e-06	9.29834e-06	0.345443	0.00280204	0.0483772	1
Podn	0.468043	0.000380884	0.0175825	-1.98853	8.01397e-09	1.17827e-07	-1.50784	2.84301e-08	3.27796e-07	0.480698	0.00280959	0.0483772	1
Gm37969	-0.0121525	0.949663	0.979566	-1.47121	0.000101452	0.000269298	-0.589346	0.0146091	0.0228471	0.881867	0.00285806	0.0488837	1
Brinp2	-0.509903	0.104324	0.314022	-1.7167	0.000592317	0.00129427	-0.454086	0.144037	0.179303	1.26261	0.00286622	0.0488837	1
Rhbdl1	0.0861969	0.393256	0.634837	-1.25099	6.27442e-07	3.56863e-06	-0.797008	1.3444e-05	4.6619e-05	0.453979	0.00287774	0.0489303	1
Gm35558	0.38275	0.000979742	0.0286455	-3.1305	9.04345e-10	2.44869e-08	-2.52539	7.2838e-10	2.27012e-08	0.605116	0.00291529	0.0493729	1
6330403L08Rik	-0.0215598	0.720488	0.865963	-2.10623	1.09904e-11	1.41942e-09	-1.82066	1.35221e-11	1.7095e-09	0.285571	0.00292246	0.0493742	1
Gm38300	-0.302114	0.074384	0.261319	-1.18219	5.86544e-05	0.000166109	-0.510232	0.00848142	0.0140059	0.671963	0.00292362	0.0493742	1
Ache	-0.0919274	0.576437	0.772196	-1.90679	4.14826e-06	1.70022e-05	-1.09802	9.22589e-05	0.000248683	0.808774	0.0029534	0.0496357	1
Sbk3	-0.260701	0.391364	0.633466	-1.63365	0.00155317	0.00307144	-0.293482	0.350516	0.398787	1.34017	0.00304393	0.0503174	1
Atp6v1g2	-0.00191245	0.986391	0.995542	-2.25002	2.69164e-08	2.93233e-07	-1.65705	8.97431e-08	7.82072e-07	0.59296	0.00306509	0.0506204	1
Pnpla3	-0.392587	0.0518395	0.217898	-2.89254	3.48212e-09	6.55252e-08	-2.21539	5.1148e-08	5.13252e-07	0.67715	0.00308322	0.0507259	1
B3galt2	0.349353	0.0278712	0.157945	-3.64154	3.36134e-08	3.46798e-07	-2.69317	3.2132e-08	3.58504e-07	0.94837	0.00312894	0.0510545	1
Agt	0.346357	0.229389	0.476067	-1.75474	0.000993889	0.0020558	-0.404273	0.213694	0.255687	1.35047	0.00314745	0.0510545	1
Sqor	0.265045	0.00390478	0.0576075	-1.73183	1.20142e-10	6.34348e-09	-1.43702	5.1932e-10	1.80524e-08	0.294815	0.0031494	0.0510545	1
Gm47232	-0.52289	0.0523838	0.219308	-2.04788	8.62058e-05	0.000232865	-0.885461	0.00562012	0.00968721	1.16242	0.0032053	0.0513764	1
Rai2	-0.35806	0.000503585	0.0201645	-1.46068	5.24934e-09	8.70944e-08	-1.12727	2.1882e-08	2.66322e-07	0.333402	0.00344451	0.0539109	1
Stc2	-0.705219	0.00961138	0.0894935	-3.20796	5.75074e-06	2.23894e-05	-1.87865	2.9821e-05	9.30874e-05	1.32932	0.00347427	0.0540937	1
1700018M17Rik	0.0958156	0.721689	0.866549	-2.63396	3.4107e-05	0.000103461	-1.28825	0.00166537	0.00323756	1.34572	0.00351252	0.0543599	1
Wnt4	-0.558498	0.400603	0.640289	-4.55359	0.00375573	0.00679665	-0.568017	0.40723	0.455829	3.98557	0.00351284	0.0543599	1
Inka2	0.156011	0.0610164	0.237285	-1.69626	2.0953e-09	4.5319e-08	-1.34174	7.08399e-09	1.16351e-07	0.354528	0.00361466	0.0552729	1
Shank1	-0.0956765	0.476105	0.700462	-3.06556	3.0731e-08	3.24902e-07	-2.27833	6.63752e-08	6.24512e-07	0.787226	0.00370762	0.0560734	1
Dusp26	-0.00777106	0.973598	0.989192	-1.13867	0.0025922	0.00486648	-0.160597	0.512339	0.559357	0.978073	0.00395666	0.0583615	1
Mypopos	-0.210196	0.1076	0.318909	-1.04057	1.64698e-05	5.52646e-05	-0.543496	0.00120854	0.00243008	0.497074	0.0040171	0.0588021	1
5430402O13Rik	-0.244871	0.360638	0.605007	-4.09727	3.45693e-06	1.46434e-05	-2.50192	2.13725e-05	6.97345e-05	1.59535	0.00401735	0.0588021	1
9330151L19Rik	-0.151092	0.0662199	0.247261	-1.59263	2.89368e-09	5.70049e-08	-1.25788	8.40843e-09	1.31717e-07	0.334749	0.00405712	0.0590221	1
B330016D10Rik	-0.141198	0.242236	0.490906	-1.85104	8.09096e-08	6.80642e-07	-1.32898	5.19579e-07	3.14056e-06	0.52206	0.00414762	0.0598057	1
Cryab	-0.60989	0.130311	0.354801	-1.91467	0.00178164	0.00347312	-0.377914	0.331544	0.379439	1.53675	0.0042147	0.0601313	1
Zfp354b	0.441841	0.00208862	0.0423194	-1.45184	1.28299e-06	6.40675e-06	-0.922318	2.27817e-05	7.3716e-05	0.529524	0.00421886	0.0601313	1
Espn	-0.269247	0.130752	0.355429	-2.27021	1.39493e-06	6.88341e-06	-1.44984	1.39895e-05	4.82035e-05	0.820365	0.00422828	0.0601313	1
C4b	-0.0319597	0.804998	0.911021	-1.26672	2.66203e-06	1.17619e-05	-0.761709	0.000112757	0.000297373	0.505007	0.00422943	0.0601313	1
Rspo3	-0.0939112	0.758775	0.88566	-1.33186	0.004664	0.00826209	-0.0988944	0.748678	0.780096	1.23297	0.00428079	0.0604796	1
Tctn2	0.204524	0.0188545	0.129436	-1.699	3.69218e-09	6.78364e-08	-1.33936	1.04237e-08	1.54838e-07	0.359642	0.00441687	0.0617942	1
Iah1	0.143829	0.0353088	0.178245	-1.0182	4.38131e-09	7.6151e-08	-0.791132	3.96264e-08	4.2247e-07	0.227069	0.00442562	0.0617942	1
Gm4129	0.0312405	0.830473	0.923269	-1.33627	1.77624e-05	5.88975e-05	-0.710225	0.000903009	0.00187799	0.626042	0.00448777	0.0621939	1
Pla2g16	-0.030514	0.586285	0.779802	-1.32347	2.31837e-11	2.35138e-09	-1.13387	1.34061e-10	7.6402e-09	0.189591	0.00449548	0.0621939	1
Gm42814	-0.194871	0.410202	0.647806	-1.77007	0.000138858	0.000356622	-0.751838	0.0113411	0.0181944	1.01823	0.00452352	0.0624184	1
Ptpn14	-0.0536882	0.427321	0.661602	-1.55615	7.94929e-11	5.07849e-09	-1.31402	3.16826e-10	1.29265e-08	0.242136	0.00459089	0.0630136	1
4933404O12Rik	0.520854	0.00284789	0.049159	-2.12032	7.91995e-07	4.32286e-06	-1.40348	6.12025e-06	2.38486e-05	0.716846	0.00460751	0.0631405	1
Pacsin3	0.132798	0.458803	0.686624	-1.35116	5.80947e-05	0.000164777	-0.63391	0.0056803	0.00978021	0.717253	0.00470779	0.0639142	1
Rabep2	-0.270289	0.00515878	0.0659149	-1.78615	5.82128e-10	1.81116e-08	-1.46453	1.64412e-09	4.02711e-08	0.321617	0.00473901	0.0641106	1
D2hgdh	0.288546	0.000415995	0.0183651	-1.08636	2.64361e-09	5.36276e-08	-0.86025	1.63965e-08	2.15325e-07	0.22611	0.00491046	0.0654334	1
Glb1	-0.021998	0.738812	0.87514	-1.04196	2.05991e-08	2.3827e-07	-0.784627	1.48904e-07	1.15445e-06	0.257335	0.00494301	0.0654334	1
Mipol1	-0.0444229	0.564529	0.764285	-2.08481	5.51554e-10	1.7587e-08	-1.71955	9.14421e-10	2.60566e-08	0.365265	0.00495094	0.0654334	1
Sec16b	0.148255	0.08546	0.282485	-1.73325	4.59681e-09	7.9348e-08	-1.36571	1.33339e-08	1.84557e-07	0.367546	0.00497153	0.0655278	1
Jpx	-0.355839	0.000594525	0.0220268	-1.30358	1.84164e-08	2.19246e-07	-0.988525	9.5187e-08	8.15266e-07	0.315058	0.00500254	0.0657435	1
Gm21926	0.0489124	0.389889	0.631904	-1.11662	1.38557e-09	3.36495e-08	-0.900182	5.94859e-09	1.0288e-07	0.216435	0.00511567	0.0664519	1
Mturn	-0.308789	0.0109703	0.0963301	-2.63234	1.15727e-10	6.16476e-09	-2.22664	2.4443e-10	1.09e-08	0.405706	0.0051886	0.0668005	1
Hpcal4	-0.0882709	0.344156	0.590095	-1.51486	3.64517e-08	3.69081e-07	-1.13095	1.83118e-07	1.35226e-06	0.383912	0.00528384	0.0676168	1
Abtb1	0.0100598	0.891495	0.953875	-1.38078	2.20683e-09	4.72193e-08	-1.10315	1.07648e-08	1.58272e-07	0.277625	0.00531855	0.0678206	1
Neurl1a	-0.590079	0.0514662	0.217486	-1.50673	0.00100496	0.00207631	-0.428101	0.143001	0.178151	1.07863	0.00532773	0.0678322	1
Dync2h1	0.00847517	0.928799	0.971213	-1.84328	1.60243e-08	1.97034e-07	-1.41318	5.62352e-08	5.50455e-07	0.430095	0.00543658	0.0687306	1
Vmn1r4	0.372666	0.0859301	0.283209	-1.77458	8.03307e-05	0.000218632	-0.850133	0.00382255	0.00684035	0.924448	0.00571107	0.070561	1
Proser3	0.0527989	0.66412	0.831516	-1.02539	2.02277e-05	6.57483e-05	-0.550969	0.00123908	0.00248508	0.474418	0.00575861	0.0708558	1
Myo1d	-0.151143	0.066749	0.248036	-1.03202	1.01185e-07	8.08251e-07	-0.746128	1.00574e-06	5.37512e-06	0.285892	0.00593296	0.0716704	1
Prickle4	0.280287	0.0645041	0.244503	-1.67489	2.96973e-06	1.28899e-05	-1.05254	4.21521e-05	0.000125805	0.622346	0.00594858	0.0716704	1
Casq2	-0.126884	0.546501	0.751836	-1.16486	0.000791961	0.00167954	-0.361316	0.117575	0.149305	0.803543	0.00599348	0.0718738	1
Gm13610	-0.80246	0.0291926	0.161251	-1.40537	0.00381625	0.00689229	-0.2185	0.482801	0.530951	1.18687	0.00601988	0.0719979	1
Ophn1	-0.0950411	0.254432	0.504055	-1.69296	5.22165e-10	1.71789e-08	-1.3992	1.92866e-09	4.45603e-08	0.293766	0.00608922	0.0721066	1
Gm42791	0.18396	0.416779	0.653565	-3.8378	1.23672e-06	6.22067e-06	-2.56093	5.23002e-06	2.09108e-05	1.27686	0.00610053	0.0721161	1
Ropn1l	0.792681	0.00340987	0.0538856	-1.23712	0.00175089	0.00342098	-0.298657	0.249727	0.293954	0.938458	0.00616943	0.0725302	1
Abi3bp	-0.0459572	0.462914	0.689703	-2.05423	5.81957e-11	4.04934e-09	-1.76946	6.73053e-11	4.89176e-09	0.284767	0.00631757	0.073597	1
Ift27	0.144485	0.0699839	0.253603	-1.0129	1.55954e-07	1.1446e-06	-0.724371	1.67195e-06	8.11432e-06	0.288525	0.0063736	0.0740896	1
Abca8a	0.116263	0.121755	0.342324	-1.5106	4.75092e-10	1.63699e-08	-1.25305	1.73035e-09	4.19774e-08	0.25755	0.00647788	0.0750264	1
Capn6	-0.251527	0.275858	0.525829	-2.64023	5.2653e-06	2.0756e-05	-1.62495	6.97651e-05	0.000194778	1.01528	0.00655586	0.0755397	1
Vamp1	-0.162096	0.0317192	0.16832	-1.38546	6.2324e-10	1.88662e-08	-1.1442	2.36326e-09	5.1131e-08	0.241258	0.00658501	0.0756812	1
Yjefn3	-0.359421	0.00145755	0.0355032	-1.57598	1.28542e-08	1.67284e-07	-1.22605	4.66312e-08	4.7863e-07	0.349929	0.00676302	0.076793	1
Deaf1	-0.0686174	0.18401	0.425809	-1.12276	2.11716e-10	9.4311e-09	-0.946595	6.61845e-10	2.1179e-08	0.176165	0.00697894	0.0780703	1
2310040G24Rik	0.0455479	0.877752	0.947302	-1.90065	0.000847612	0.00178135	-0.649716	0.0681979	0.0915904	1.25094	0.00728344	0.07961	1
Gm21781	-0.372434	5.80408e-05	0.00643179	-1.15678	2.79061e-09	5.57873e-08	-0.932731	1.028e-08	1.53533e-07	0.224045	0.00728606	0.07961	1
C330013E15Rik	0.0996774	0.405096	0.643905	-1.87267	1.99725e-07	1.39079e-06	-1.35416	8.72771e-07	4.78704e-06	0.518507	0.00739036	0.0802516	1
Rerg	-0.50225	0.0122214	0.102331	-2.37618	8.99707e-07	4.79844e-06	-1.63208	4.62694e-06	1.88951e-05	0.744093	0.00787171	0.0824807	1
Foxo6	-1.17704	0.00495218	0.0644681	-1.52744	0.00244964	0.00462466	-0.373922	0.245921	0.289797	1.15352	0.00787559	0.0824807	1
Atoh1	0.397704	0.0245475	0.147365	-2.47341	9.11042e-07	4.84673e-06	-1.69748	4.84339e-06	1.9583e-05	0.775932	0.00787959	0.0824807	1
Itm2a	0.0725349	0.434989	0.667402	-1.34177	1.26251e-07	9.67746e-07	-0.983033	8.68621e-07	4.76573e-06	0.358736	0.00789982	0.0825961	1
4930505N22Rik	-0.217474	0.281889	0.531172	-1.78015	2.27201e-05	7.28471e-05	-1.00202	0.000694273	0.00148624	0.77813	0.00797993	0.0829294	1
Dhfr	-0.209711	0.0427434	0.196441	-1.1768	3.652e-07	2.28674e-06	-0.828958	3.8759e-06	1.6299e-05	0.347841	0.00801149	0.0831016	1
Grin2d	0.0528369	0.757082	0.884818	-1.46194	3.50571e-05	0.000105986	-0.791385	0.00139765	0.00276751	0.670555	0.00801297	0.0831016	1
Fam193b	-0.194709	0.00341695	0.0538981	-1.47537	7.056e-12	1.06445e-09	-1.30352	2.44732e-11	2.56105e-09	0.17185	0.0080493	0.083382	1
Col4a4	0.027862	0.818859	0.917808	-1.0112	2.73957e-05	8.55912e-05	-0.558207	0.0011174	0.00226356	0.452996	0.00812849	0.0837192	1
1810062O18Rik	-0.220927	0.189901	0.433562	-2.25286	1.03814e-06	5.39725e-06	-1.53913	6.39242e-06	2.47054e-05	0.713736	0.00816252	0.0839334	1
B130034C11Rik	-0.267041	0.0561055	0.227591	-1.5766	1.10282e-06	5.69008e-06	-1.07034	9.42547e-06	3.4553e-05	0.506257	0.00821566	0.0842304	1
Fbf1	0.0533424	0.521324	0.734719	-1.01986	1.97608e-07	1.38034e-06	-0.732768	2.55617e-06	1.1532e-05	0.287096	0.00826357	0.0845768	1
Clmn	0.219735	0.0345583	0.175722	-1.88075	1.13467e-08	1.5293e-07	-1.48434	2.97849e-08	3.38523e-07	0.396415	0.00832082	0.0849206	1
Prob1	0.120286	0.476985	0.70101	-1.24626	9.79558e-05	0.000260828	-0.609662	0.00606885	0.010374	0.636595	0.00836369	0.0850728	1
Trarg1	-0.0367668	0.848269	0.93251	-2.36824	3.99725e-08	3.97335e-07	-1.77826	7.43914e-07	4.20092e-06	0.589977	0.00857685	0.086162	1
AC166575.1	-0.197216	0.0777482	0.267382	-1.64122	8.55785e-08	7.12241e-07	-1.22775	3.85778e-07	2.46634e-06	0.41347	0.00865739	0.0866318	1
Hspb2	-0.483491	0.152197	0.385746	-1.93974	0.00107644	0.00220546	-0.667728	0.0707453	0.0946434	1.27201	0.00878107	0.0873339	1
Lgals12	-0.142693	0.206732	0.452923	-2.2073	2.86552e-10	1.16122e-08	-1.8602	1.3079e-09	3.4377e-08	0.347103	0.00879727	0.0873982	1
Olig1	0.0813475	0.677654	0.839041	-3.57193	1.00234e-06	5.23995e-06	-2.48074	2.96706e-06	1.30359e-05	1.09119	0.00900423	0.0882966	1
Abhd14b	-0.0302686	0.63703	0.812414	-1.59114	7.60823e-11	4.93079e-09	-1.37302	1.81928e-10	9.05544e-09	0.218114	0.00904642	0.0884021	1
1810021B22Rik	0.120576	0.111855	0.326136	-1.49904	3.19234e-09	6.13615e-08	-1.21918	8.12582e-09	1.28524e-07	0.279856	0.00915046	0.0889383	1
Il17rd	0.277523	0.00567355	0.0690988	-1.02845	5.74924e-07	3.33044e-06	-0.718422	6.81233e-06	2.60646e-05	0.310024	0.00928499	0.0895189	1
Oscp1	-0.0984321	0.535208	0.743565	-2.86374	2.29101e-07	1.55289e-06	-2.10478	5.03795e-07	3.06373e-06	0.758961	0.00942383	0.0903721	1
Gm36266	-0.373484	0.0149851	0.114121	-2.48842	6.74999e-08	5.91968e-07	-1.89837	1.23336e-07	9.99924e-07	0.59005	0.00956075	0.0911495	1
Lsm10	0.115911	0.302764	0.551876	-1.52546	3.43556e-07	2.17472e-06	-1.09545	2.28081e-06	1.05041e-05	0.430018	0.00960227	0.0914482	1
Eya1	-0.495432	0.0292034	0.161261	-2.16321	8.92734e-06	3.27269e-05	-1.34053	0.000110838	0.000292654	0.822685	0.00965652	0.0916247	1
Adcy5	-0.359795	0.0190631	0.130008	-1.88514	3.99817e-07	2.4599e-06	-1.35503	1.81198e-06	8.65586e-06	0.530112	0.00985919	0.0927271	1
Clec3b	-0.00239167	0.977201	0.99089	-1.54039	8.96068e-09	1.28279e-07	-1.22861	3.01135e-08	3.40427e-07	0.311786	0.00995058	0.0931277	1
Mir6392	-0.762777	0.00231933	0.0443297	-2.01137	8.29103e-06	3.07078e-05	-1.26121	8.94766e-05	0.000242239	0.750154	0.0102444	0.0940221	1
Zfp454	0.294333	0.0611378	0.237615	-1.09934	9.76566e-05	0.000260186	-0.55909	0.00467735	0.00820159	0.540247	0.0103488	0.0944596	1
Msantd1	-0.373936	0.024235	0.146772	-1.25665	1.75669e-05	5.83355e-05	-0.742005	0.000462966	0.0010376	0.514642	0.0103781	0.0945725	1
Purg	0.127053	0.175587	0.415739	-1.34369	1.17391e-07	9.13086e-07	-1.00392	6.43676e-07	3.72871e-06	0.339772	0.0103986	0.0947109	1
Nit2	-0.0162649	0.842615	0.929844	-1.27749	9.3917e-09	1.3286e-07	-1.01442	6.11753e-08	5.87597e-07	0.263071	0.0105457	0.0953735	1
Plxdc2	-0.146934	0.0728895	0.258355	-1.13308	4.72824e-08	4.4887e-07	-0.867657	2.73203e-07	1.86911e-06	0.26542	0.0105582	0.0953905	1
Gcsh	0.10303	0.11538	0.331891	-1.34043	9.67639e-11	5.61363e-09	-1.15392	4.3313e-10	1.59441e-08	0.186505	0.0107468	0.0966974	1
Mrvi1	0.0617433	0.368686	0.612102	-1.2456	6.53068e-09	1.02282e-07	-1.0032	2.2205e-08	2.69887e-07	0.242402	0.0108079	0.0966974	1
Unc13d	-0.377437	0.0288234	0.15995	-1.09131	7.73315e-05	0.000211431	-0.568325	0.00401373	0.00714614	0.52299	0.0108147	0.0966974	1
Crip3	-0.197624	0.410888	0.648084	-3.14382	6.99452e-06	2.65747e-05	-2.01865	3.85545e-05	0.000116481	1.12517	0.0108171	0.0966974	1
Tmem178b	0.490325	0.0064268	0.0737213	-1.50115	1.73851e-05	5.77958e-05	-0.901584	0.000330205	0.00077055	0.599562	0.0113433	0.099141	1
Zfp90	-0.166646	0.0872212	0.285364	-1.07996	6.15106e-07	3.51109e-06	-0.764122	6.35864e-06	2.45961e-05	0.315835	0.0113907	0.0994098	1
Ar	-0.0249318	0.877721	0.947302	-1.47276	2.28515e-05	7.32161e-05	-0.868644	0.00047379	0.00105803	0.604119	0.0114298	0.0997022	1
Plxna3	0.124407	0.381677	0.624607	-2.09376	6.4307e-07	3.63832e-06	-1.49773	2.455e-06	1.11717e-05	0.596031	0.011445	0.0997864	1
Gm9961	-0.0405837	0.613535	0.797754	-2.83565	1.8691e-10	8.6024e-09	-4.28216	2.40379e-11	2.53841e-09	-1.44651	1.36673e-06	0.00106984	2
Map6	-0.33251	0.00129826	0.0336677	-1.18117	5.56662e-08	5.10204e-07	-1.89115	4.80457e-10	1.70795e-08	-0.709977	1.32705e-05	0.0035086	2
Plet1os	0.0227983	0.84615	0.931295	-0.20985	0.123076	0.159275	-1.14704	2.75851e-06	1.22692e-05	-0.937188	1.43234e-05	0.00352238	2
Sdr42e1	0.106003	0.313517	0.561871	-0.513345	0.00093711	0.00194846	-1.29811	2.96091e-07	1.99005e-06	-0.784767	3.40072e-05	0.00522867	2
Als2cr12	-0.482231	0.00638975	0.0736257	-0.0508185	0.736019	0.77414	-1.03582	2.76267e-05	8.72851e-05	-0.985006	3.44624e-05	0.00522867	2
9130214F15Rik	-0.409963	0.000526969	0.0203882	-0.712637	5.32249e-06	2.09263e-05	-1.2951	1.05814e-08	1.56137e-07	-0.58246	3.83595e-05	0.00564451	2
Ano9	2.28958	3.5014e-05	0.00491071	0.352191	0.434377	0.49056	-3.236	0.00030594	0.000720765	-3.58819	4.25218e-05	0.00601065	2
Dennd2d	0.112336	0.140938	0.369303	-1.54726	3.23575e-09	6.18617e-08	-2.15917	1.12407e-10	6.88713e-09	-0.611914	5.71935e-05	0.00676193	2
Cib4	-0.278941	0.0606026	0.236611	-2.43588	1.32456e-07	1.00501e-06	-3.89952	6.31045e-09	1.07278e-07	-1.46364	6.66168e-05	0.00732941	2
Dmac2l	-0.157929	0.0318759	0.168752	-0.653046	1.25055e-06	6.26917e-06	-1.06313	6.39093e-09	1.07829e-07	-0.410088	0.000107355	0.00940116	2
Tmem184a	-0.0286544	0.88703	0.952218	-0.140343	0.527865	0.5809	-1.46753	7.32567e-05	0.000203259	-1.32718	0.000108583	0.00944179	2
Snhg14	-0.40137	0.00825479	0.0830293	-0.345034	0.0250198	0.0375863	-1.11747	5.4347e-06	2.15754e-05	-0.772438	0.00013349	0.0108435	2
Tmem25	0.167647	0.0848322	0.281031	-1.49514	5.75471e-08	5.23877e-07	-2.1933	1.28122e-09	3.3924e-08	-0.698159	0.000136274	0.0109214	2
Blvra	-0.189495	0.00859804	0.0850395	-0.731784	1.11961e-07	8.77316e-07	-1.07861	1.40941e-09	3.61005e-08	-0.346823	0.000164685	0.0123269	2
Gm44386	0.066639	0.514759	0.72976	-1.32804	7.04012e-08	6.12031e-07	-1.93828	1.34407e-09	3.49691e-08	-0.610242	0.000168226	0.0123507	2
Bcl2l11	-0.0325916	0.695508	0.85134	-0.604975	3.85204e-05	0.00011487	-1.12003	8.36557e-08	7.40892e-07	-0.515054	0.0001691	0.0123507	2
Col23a1	0.300382	0.002074	0.0421181	-1.50488	1.13531e-08	1.5293e-07	-2.0937	4.2136e-10	1.5661e-08	-0.588815	0.000171238	0.0123954	2
Gm45218	0.286835	0.109821	0.322765	-1.1136	0.000317933	0.000745596	-2.35117	9.1612e-07	4.96985e-06	-1.23757	0.000238961	0.0147435	2
AC124518.2	-0.765638	0.0130453	0.105872	-0.180356	0.502533	0.556559	-1.66879	0.000159174	0.000402691	-1.48843	0.000239894	0.0147435	2
Rnf212b	-0.166234	0.293567	0.54264	-0.587527	0.00563915	0.00979438	-1.5093	4.66129e-06	1.90008e-05	-0.921771	0.000301745	0.0164149	2
Scarna13	-0.595395	0.0683648	0.250671	0.208185	0.484308	0.539148	-1.37872	0.0015778	0.0030848	-1.5869	0.000321608	0.0167835	2
Sfxn4	0.0171626	0.815309	0.916093	-0.734118	2.32705e-06	1.0491e-05	-1.162	1.73373e-08	2.24559e-07	-0.427884	0.000341266	0.0171961	2
BC049987	-0.118446	0.505812	0.722957	-2.0349	5.63411e-06	2.20069e-05	-3.47485	1.87711e-07	1.37823e-06	-1.43995	0.000397619	0.0184924	2
Spa17	0.103889	0.32773	0.576607	-0.689034	0.000129422	0.000334781	-1.28873	3.71543e-07	2.39066e-06	-0.599698	0.000460256	0.0195233	2
1700048O20Rik	-0.167587	0.219447	0.466174	-0.689744	0.000740866	0.00158127	-1.44151	1.39471e-06	6.99379e-06	-0.751768	0.000464708	0.019567	2
Vat1l	0.502016	0.00378842	0.0568643	-2.04733	7.78912e-07	4.26048e-06	-3.13492	2.98653e-08	3.38523e-07	-1.08759	0.000531307	0.020871	2
Egr1	-0.382675	0.16437	0.401904	-0.17422	0.530222	0.583137	-1.50783	0.00031363	0.000736369	-1.33361	0.000581367	0.0219737	2
A230065N10Rik	0.0641813	0.524946	0.737619	-0.699713	7.08653e-05	0.000196051	-1.24993	2.90358e-07	1.95885e-06	-0.550217	0.000596822	0.0222119	2
Sh2d4a	0.104555	0.50705	0.72392	-1.09901	0.000110565	0.000290183	-2.02495	6.10457e-07	3.58018e-06	-0.925947	0.000642452	0.0231128	2
Nmnat3	-0.179741	0.0535138	0.221984	-1.09813	1.47006e-07	1.09007e-06	-1.54967	3.34295e-09	6.63052e-08	-0.451546	0.000671155	0.0233953	2
Myc	-0.0307861	0.859912	0.937913	-0.626248	0.00807101	0.0135513	-1.55938	1.01507e-05	3.67614e-05	-0.933127	0.000696764	0.0235561	2
Klri2	-0.862239	0.0185779	0.128471	-0.906566	0.021709	0.0330383	-2.6757	4.22896e-05	0.00012611	-1.76913	0.000707393	0.0237811	2
Gm16168	-0.482351	0.00690612	0.0763416	-1.2192	2.43122e-05	7.71799e-05	-2.07701	2.64688e-07	1.82476e-06	-0.857811	0.00074345	0.0241659	2
Ccl8	-0.781554	0.00733768	0.0788306	0.0874097	0.712276	0.752296	-1.0142	0.00189691	0.00363468	-1.10161	0.000753733	0.0241659	2
Crb3	-0.27745	0.20085	0.446686	-0.646588	0.0165318	0.0258541	-1.7553	2.38746e-05	7.6768e-05	-1.10872	0.000794965	0.024868	2
Defb42	-0.352852	0.0643125	0.24397	-0.309447	0.123548	0.159782	-1.13878	0.000107465	0.000284502	-0.829331	0.00111076	0.0299854	2
Shisa9	-0.65432	0.00739731	0.0790455	-4.19054	6.13232e-07	3.50151e-06	-6.3907	1.47545e-07	1.14681e-06	-2.20015	0.00118597	0.0308559	2
Gm42303	-0.354245	0.193577	0.438229	-0.0299133	0.91131	0.927428	-1.222	0.00152757	0.00299802	-1.19209	0.00123886	0.0314568	2
Aif1	-0.50287	0.00259453	0.047095	-0.711236	0.000456854	0.00102943	-1.34138	1.89268e-06	8.99347e-06	-0.630149	0.00135245	0.0331231	2
Gm48397	-0.0556642	0.670368	0.834971	-0.739346	0.000435618	0.000986777	-1.38337	1.65035e-06	8.02682e-06	-0.644026	0.00138078	0.0335427	2
Ms4a4c	-1.02522	0.00203135	0.041703	-0.724278	0.0185421	0.0286757	-1.92231	4.71489e-05	0.000138258	-1.19803	0.00140545	0.0338143	2
Cytip	-0.367956	0.0143414	0.111646	-0.687398	0.00052036	0.00115456	-1.29751	2.16982e-06	1.00419e-05	-0.610115	0.00149112	0.0349359	2
Gm35021	0.161797	0.501742	0.719374	-1.44001	0.000630217	0.00136556	-2.83138	5.70823e-06	2.24619e-05	-1.39137	0.00156147	0.0358185	2
Ivns1abp	-0.346384	0.000229871	0.0140362	-2.40225	2.0468e-13	1.1853e-10	-2.66227	6.16059e-14	6.50558e-11	-0.260022	0.00184515	0.0388781	2
Ankrd35	-0.210894	0.175755	0.415912	-0.418851	0.026298	0.0393582	-1.08179	4.09419e-05	0.000122703	-0.662939	0.00199611	0.0407183	2
Gm37474	-0.365834	0.0335741	0.173435	-0.665311	0.00235075	0.00445719	-1.36397	8.07308e-06	3.02122e-05	-0.698663	0.0019972	0.0407183	2
Il22ra2	-0.537654	0.0524227	0.21942	-4.0262	1.35977e-06	6.73393e-06	-5.81986	4.34805e-08	4.54529e-07	-1.79366	0.00211183	0.0420306	2
Arhgap22	-0.540389	0.00311052	0.0514181	-0.420862	0.018586	0.0287338	-1.03775	3.49992e-05	0.000107128	-0.616885	0.00213096	0.0422706	2
Rpl23a-ps2	-0.0204298	0.916909	0.965983	-0.250365	0.258206	0.309723	-1.1056	0.000413451	0.00093941	-0.855236	0.0022134	0.0430032	2
Gm47863	-0.204756	0.200053	0.445909	-0.777379	0.0010399	0.00214062	-1.49055	4.87054e-06	1.96716e-05	-0.713173	0.00228151	0.0435213	2
Calr3	0.351803	0.00375973	0.0567235	-1.90074	2.2835e-08	2.58797e-07	-2.46341	1.71671e-09	4.18161e-08	-0.562677	0.00234552	0.0441696	2
Sytl3	-0.40703	0.0811803	0.274454	-0.46049	0.0701485	0.0957792	-1.38393	0.000137206	0.000353084	-0.923436	0.0024693	0.045046	2
Gm28644	-0.0778108	0.829507	0.922906	-0.84898	0.0679621	0.09307	-2.6305	0.000231632	0.000562231	-1.78152	0.00261281	0.0468584	2
Gadd45b	-1.17421	7.97729e-07	0.000895164	-1.69661	1.11615e-07	8.75368e-07	-2.26137	6.02739e-09	1.03972e-07	-0.564759	0.00280332	0.0483772	2
Stmnd1	-0.229268	0.394949	0.635715	-0.985546	0.00832323	0.0139305	-2.23099	4.63903e-05	0.000136502	-1.24544	0.00308843	0.0507259	2
Gm7598	-0.0857762	0.656071	0.825642	-1.46353	0.000112186	0.000294095	-2.46516	2.0613e-06	9.61156e-06	-1.00163	0.00326845	0.0520171	2
AC137853.1	0.341964	0.225729	0.472514	-2.66233	4.99847e-05	0.000144218	-4.36656	1.60823e-06	7.85207e-06	-1.70423	0.00328953	0.0521675	2
Jade2	0.285024	0.00907915	0.0874192	-0.623894	9.69395e-05	0.000258537	-1.01696	7.24144e-07	4.10348e-06	-0.393067	0.00331629	0.0524991	2
Prf1	-0.471338	0.140392	0.368683	-1.4444	0.0026009	0.00488045	-3.00769	3.2456e-05	0.000100284	-1.5633	0.00333565	0.0527126	2
Cdhr5	-0.00229308	0.987844	0.996034	-0.886491	0.000389933	0.000894121	-1.55754	2.96303e-06	1.30246e-05	-0.671049	0.00343012	0.0538205	2
Rogdi	0.193666	0.00690501	0.0763416	-0.880693	1.80836e-08	2.1628e-07	-1.11566	1.0329e-09	2.8651e-08	-0.234966	0.00349251	0.0542366	2
Myo5b	-0.351837	0.0243818	0.146929	-0.729345	0.000271605	0.000647696	-1.24786	1.83833e-06	8.75841e-06	-0.518511	0.00350761	0.0543599	2
Il17re	0.116401	0.476259	0.700543	-1.32844	2.39096e-05	7.61306e-05	-2.05804	4.5288e-07	2.81416e-06	-0.729602	0.00362554	0.0552979	2
Pik3cg	-0.340538	0.0526181	0.219674	-0.45417	0.0240244	0.0362151	-1.1002	6.31351e-05	0.000178742	-0.646032	0.00364549	0.0555079	2
Gm34934	-0.259434	0.00503759	0.0651521	-2.06352	4.81467e-10	1.63699e-08	-2.45942	5.80826e-11	4.41821e-09	-0.395901	0.00370244	0.0560734	2
Mocos	0.420053	0.00403837	0.0586544	-0.510968	0.00328617	0.0060308	-1.0108	1.16153e-05	4.11198e-05	-0.499828	0.00380534	0.0570652	2
Smim10l2a	0.111391	0.479065	0.702456	-0.498655	0.0157537	0.0247579	-1.15162	5.254e-05	0.000152006	-0.65296	0.00381102	0.0570652	2
BC064078	-0.31402	0.290437	0.539911	-0.493867	0.136106	0.174315	-1.67834	0.000465049	0.00104149	-1.18447	0.00393885	0.0582152	2
4931403E22Rik	-1.03727	0.230179	0.47688	-0.538882	0.522241	0.575594	-4.86262	0.0046219	0.00811465	-4.32373	0.00403284	0.058812	2
4632428C04Rik	-0.623907	0.00543916	0.0675268	-0.331463	0.108557	0.142229	-1.02544	0.000273757	0.000653261	-0.693977	0.00417321	0.060069	2
Acad12	0.291566	0.000801633	0.0252916	-1.12589	2.1577e-09	4.63338e-08	-1.36535	2.1015e-10	9.82452e-09	-0.239465	0.00446728	0.0621198	2
Tfrc	-0.330035	0.0734121	0.259091	-0.638499	0.0027198	0.00508286	-1.22734	1.16886e-05	4.13464e-05	-0.588841	0.00463581	0.0633349	2
Rab11fip4	-0.325186	0.00388015	0.0575673	-2.16406	2.2981e-09	4.83652e-08	-2.62772	2.6386e-10	1.14693e-08	-0.463662	0.00464343	0.0633426	2
Arpin	0.0583654	0.288201	0.537514	-0.8438	1.38777e-08	1.76756e-07	-1.05274	8.2639e-10	2.46844e-08	-0.208942	0.00467633	0.0636946	2
Tmem74b	-0.0875192	0.615854	0.799061	-0.447991	0.040171	0.0578911	-1.13329	0.000127186	0.000330665	-0.685296	0.0049169	0.0654334	2
Aldoc	-0.0297022	0.870031	0.943335	-2.02793	8.3179e-06	3.08009e-05	-3.00745	3.94619e-07	2.51213e-06	-0.979524	0.00495343	0.0654334	2
Wdr6	0.161418	0.176491	0.416751	-0.667775	9.2147e-05	0.000247305	-1.06279	9.92948e-07	5.31625e-06	-0.395012	0.00498616	0.0656243	2
Unc93a2	1.10865	5.79464e-05	0.00643179	-2.63883	8.68981e-06	3.19868e-05	-3.94944	6.63561e-07	3.82538e-06	-1.31061	0.00528219	0.0676168	2
Gm43290	-0.22812	0.414466	0.651479	-0.421443	0.183187	0.227555	-1.48696	0.000671319	0.00144209	-1.06552	0.00530562	0.0677429	2
2810403D21Rik	-0.327619	0.0338192	0.17421	-0.659429	0.00123194	0.00249474	-1.19197	7.71933e-06	2.90397e-05	-0.532538	0.00541352	0.0685356	2
Fras1	-0.560868	0.00188445	0.0401063	-4.43961	2.13656e-08	2.45083e-07	-5.68126	8.71184e-09	1.35407e-07	-1.24166	0.00561169	0.0699065	2
Gm42970	-0.350646	0.0144939	0.11225	-0.58571	0.00113692	0.0023181	-1.04524	7.45787e-06	2.82098e-05	-0.459529	0.00594725	0.0716704	2
AC124430.1	0.442222	0.0890539	0.288573	-1.3564	0.00129323	0.00260678	-2.51138	1.91037e-05	6.32283e-05	-1.15498	0.00598633	0.071836	2
Gm43909	-0.217925	0.64908	0.821503	-0.919217	0.119424	0.15503	-3.05655	0.000996251	0.00204654	-2.13734	0.00601514	0.0719892	2
Mad2l1	0.0572206	0.484732	0.706266	-1.09951	1.78521e-07	1.27377e-06	-1.43369	8.99368e-09	1.38826e-07	-0.33418	0.00605366	0.0721066	2
Klhdc9	-0.771915	0.0533225	0.221534	-1.95542	0.00116208	0.002365	-3.71709	3.82354e-05	0.000115692	-1.76166	0.00622073	0.0729899	2
Gm35028	-0.559793	0.166138	0.404408	-2.02552	0.00224141	0.00427243	-3.95624	4.64758e-05	0.000136642	-1.93071	0.0063998	0.0742658	2
Gprc5c	-0.0418793	0.667178	0.833079	-1.29584	5.72071e-08	5.21841e-07	-1.64369	3.58361e-09	6.96999e-08	-0.347847	0.00667021	0.076076	2
Arntl2	0.0846301	0.189626	0.433283	-1.30103	1.88467e-09	4.19772e-08	-1.55517	1.82097e-10	9.05544e-09	-0.254134	0.00671228	0.0763618	2
Gm15408	0.0754535	0.478269	0.701815	-0.801018	4.04309e-05	0.000119851	-1.21227	6.57657e-07	3.7941e-06	-0.411256	0.00681889	0.077086	2
Gm10044	0.122938	0.632623	0.809931	-0.592479	0.0684904	0.0937078	-1.60736	0.000360583	0.000832876	-1.01488	0.00697301	0.0780703	2
BC051142	-0.0456587	0.87406	0.945255	-0.420055	0.215258	0.263254	-1.52057	0.00105309	0.0021483	-1.10052	0.00701215	0.0782362	2
4933429H19Rik	-0.802025	0.133176	0.358384	-0.409336	0.427343	0.483559	-2.29503	0.00369341	0.00662709	-1.88569	0.0070698	0.0785881	2
Fgf16	0.107222	0.481139	0.703945	-1.44333	1.44635e-05	4.94947e-05	-2.12047	4.87051e-07	2.98109e-06	-0.677134	0.00713287	0.0790916	2
2810402E24Rik	0.0137395	0.876377	0.946614	-0.72243	1.25061e-05	4.35941e-05	-1.04498	2.529e-07	1.76725e-06	-0.322545	0.00722123	0.0794335	2
Sept3	-0.253348	0.343307	0.589371	-0.632194	0.0544526	0.0761971	-1.64498	0.000317243	0.00074388	-1.01279	0.00728016	0.07961	2
Haus1	0.00865766	0.879435	0.94827	-0.812573	4.04494e-08	4.00469e-07	-1.01901	2.36401e-09	5.1131e-08	-0.206439	0.00729872	0.0796514	2
Slc22a21	0.188269	0.113702	0.328851	-0.678228	0.000291015	0.00068786	-1.10897	3.12552e-06	1.36088e-05	-0.430745	0.00743584	0.0803721	2
Cep83os	0.0512854	0.45503	0.683973	-1.71935	6.52751e-10	1.93703e-08	-2.01914	7.48645e-11	5.20918e-09	-0.299788	0.00748485	0.0807015	2
Klrc2	-0.913419	0.0561066	0.227591	-0.8005	0.109557	0.143444	-2.40545	0.000693873	0.00148556	-1.60495	0.00751327	0.0808837	2
9330159M07Rik	0.0664318	0.389335	0.631205	-1.1919	2.81525e-08	3.02994e-07	-1.48422	1.95489e-09	4.49349e-08	-0.292325	0.00757721	0.0812639	2
Tlr5	0.102768	0.611548	0.796451	-1.94927	3.35013e-05	0.0001019	-2.97619	1.60014e-06	7.82076e-06	-1.02693	0.00758009	0.0812639	2
Gm23803	0.124194	0.687149	0.845743	-0.822775	0.0431874	0.0618657	-2.07555	0.000314558	0.000738258	-1.25278	0.00764221	0.0814359	2
4930447C04Rik	-0.220618	0.157075	0.392091	-0.547056	0.00648127	0.0111086	-1.07899	3.65346e-05	0.000111127	-0.531936	0.00791961	0.0827549	2
Cfap300	0.0182667	0.867228	0.94149	-1.4215	5.84473e-07	3.37269e-06	-1.88479	2.79878e-08	3.23735e-07	-0.46329	0.00798138	0.0829294	2
Gstp-ps	-0.231267	0.164886	0.402546	-0.48751	0.0171335	0.0266973	-1.05277	8.60482e-05	0.00023424	-0.565255	0.00811291	0.0837028	2
Muc3a	-0.130213	0.434118	0.666625	-1.82107	5.25842e-06	2.07334e-05	-2.58223	3.03986e-07	2.0317e-06	-0.761159	0.00826082	0.0845768	2
Zc2hc1c	-0.158979	0.551946	0.756089	-0.598681	0.0658908	0.0905236	-1.57877	0.000386716	0.00088584	-0.980086	0.00827864	0.0846827	2
Cnga3	-0.26093	0.438899	0.670449	-0.23222	0.517013	0.570567	-1.39287	0.00393195	0.00701514	-1.16065	0.00885228	0.087702	2
Rassf6	0.250073	0.00930991	0.0881031	-1.07031	1.61551e-07	1.17886e-06	-1.3706	8.76558e-09	1.36124e-07	-0.300283	0.00890914	0.0879053	2
A630076J17Rik	-0.33775	0.441928	0.673015	-2.47112	0.00209175	0.00401102	-4.64667	5.01862e-05	0.000146043	-2.17555	0.00891196	0.0879053	2
Gm49703	-0.41247	0.294228	0.543261	-0.719065	0.106165	0.139492	-2.09887	0.000869065	0.00181391	-1.3798	0.00947438	0.0906631	2
Rab6b	0.20048	0.262342	0.512299	-0.782408	0.0012467	0.00252149	-1.35423	1.19404e-05	4.21461e-05	-0.571824	0.00986052	0.0927271	2
Lair1	-0.488853	0.0223386	0.141355	-0.748951	0.00407149	0.00730183	-1.41232	3.94986e-05	0.000118893	-0.663368	0.00990501	0.0928537	2
4930500F10Rik	0.375595	0.200198	0.446121	-0.327908	0.331552	0.386469	-1.35891	0.00221681	0.00418776	-1.03101	0.0101557	0.0938316	2
Txn1	0.201831	0.00207372	0.0421181	-0.969992	5.07147e-10	1.6839e-08	-1.12848	8.41814e-11	5.61793e-09	-0.15849	0.0101996	0.0939829	2
C230037L18Rik	-0.138536	0.334982	0.582997	-1.38754	6.75267e-06	2.57978e-05	-1.94341	2.56302e-07	1.782e-06	-0.555869	0.0102866	0.0942753	2
Naaa	0.210574	0.0391417	0.188159	-0.872929	2.28485e-06	1.03293e-05	-1.18101	8.08335e-08	7.23041e-07	-0.308082	0.0103591	0.0944596	2
Rab17	-0.246583	0.103875	0.313512	-4.78915	2.30155e-08	2.60033e-07	-5.989	1.00968e-08	1.51381e-07	-1.19985	0.0104614	0.0950897	2
Gm10584	-0.146522	0.652026	0.822975	-0.265563	0.447979	0.503766	-1.34945	0.00396848	0.0070754	-1.08389	0.0110509	0.0977776	2
H2-DMb2	-0.323859	0.102378	0.311429	-0.89687	0.00151494	0.00300377	-1.57041	2.05931e-05	6.7449e-05	-0.673544	0.0111269	0.0979729	2
Klhl3	-0.224524	0.0707021	0.254868	-1.7046	1.86582e-07	1.32131e-06	-2.17582	1.52134e-08	2.03814e-07	-0.471227	0.0114568	0.0998412	2
Hsph1	0.205734	0.0114314	0.0981896	1.80542	7.22056e-12	1.07127e-09	2.57924	1.07882e-13	8.42045e-11	0.773827	8.99554e-08	0.000322976	3
Sh3pxd2a	0.172299	0.0140365	0.110133	0.467433	5.48864e-06	2.15042e-05	1.02572	1.47665e-09	3.71272e-08	0.558289	9.87678e-07	0.000979787	3
Ccng2	0.199782	0.0263177	0.153567	0.426532	0.000194324	0.000482009	1.13401	7.55137e-09	1.21967e-07	0.707475	1.40107e-06	0.00106984	3
Dnaja1	-0.00926165	0.874066	0.945255	1.02375	7.86872e-10	2.21757e-08	1.53146	8.2044e-12	1.30909e-09	0.507706	1.57584e-06	0.00113158	3
Tmem64	0.026179	0.626156	0.805846	1.00389	3.2531e-10	1.27115e-08	1.42796	4.9003e-12	9.26001e-10	0.424071	3.32567e-06	0.00160377	3
Dcaf6	0.0563188	0.376436	0.619485	0.841524	1.51436e-08	1.88006e-07	1.33246	8.3315e-11	5.60176e-09	0.490936	4.35522e-06	0.00186155	3
Dlc1	0.127802	0.0508508	0.215963	0.987058	1.67875e-09	3.83422e-08	1.46026	2.19694e-11	2.36165e-09	0.473206	4.56301e-06	0.00188011	3
Ing1	0.0462579	0.594146	0.785557	0.969635	8.94222e-08	7.37394e-07	1.61963	2.06811e-10	9.70143e-09	0.649995	4.81338e-06	0.00192022	3
Rilpl2	0.28296	0.00292691	0.0498986	1.58527	7.29347e-11	4.83145e-09	2.12695	1.58771e-12	4.17975e-10	0.541683	6.57352e-06	0.00240832	3
Acp5	0.283395	0.00120239	0.0319309	0.875198	2.54391e-08	2.80863e-07	1.38597	1.59271e-10	8.40953e-09	0.51077	7.28222e-06	0.00256334	3
Ric8b	-0.117278	0.0401162	0.190334	0.647338	3.37638e-08	3.4815e-07	1.01886	1.87341e-10	9.18892e-09	0.371523	1.01393e-05	0.00324979	3
Gja1	0.169837	0.050478	0.215089	1.0855	1.35008e-08	1.73367e-07	1.6457	1.43058e-10	7.85373e-09	0.560203	1.40479e-05	0.0035086	3
Slc5a3	-0.360184	0.0087473	0.0856496	0.331364	0.0132913	0.0212527	1.08642	3.95666e-07	2.5179e-06	0.755055	2.12033e-05	0.00443638	3
Kcnb1	-0.00581619	0.980217	0.991989	-1.06042	0.00102362	0.00211123	0.551265	0.0335502	0.0484197	1.61169	2.2214e-05	0.00450336	3
Mthfr	-0.249185	0.0371927	0.183288	0.766287	9.83098e-06	3.55173e-05	1.45575	7.87904e-09	1.25505e-07	0.689463	2.28633e-05	0.00450336	3
Gm45133	-0.12224	0.164354	0.401904	0.789056	4.90606e-07	2.90864e-06	1.30176	8.06521e-10	2.42604e-08	0.512707	2.46308e-05	0.00465445	3
Mpv17l2	0.126785	0.136758	0.363638	0.844768	2.34626e-07	1.58406e-06	1.33869	1.19366e-09	3.21267e-08	0.493927	4.48484e-05	0.00609938	3
Acly	0.195487	0.517746	0.732318	-1.23199	0.00106867	0.0021928	0.554634	0.0847947	0.11138	1.78662	5.5794e-05	0.00672224	3
Slc22a15	0.416615	0.000141464	0.0104979	2.12541	2.08011e-12	5.05519e-10	2.55261	1.92686e-13	1.26032e-10	0.427207	5.67977e-05	0.00676193	3
Dnaja4	-0.0192672	0.741877	0.877234	1.06124	4.21255e-10	1.50115e-08	1.40011	1.43016e-11	1.73474e-09	0.33887	5.93086e-05	0.00695096	3
Chordc1	-0.166017	0.00854357	0.0848778	0.845489	2.289e-09	4.83437e-08	1.15903	5.43267e-11	4.24415e-09	0.313542	6.11783e-05	0.00704021	3
Ntrk2	0.288747	0.000326576	0.016368	0.721263	4.13482e-08	4.06285e-07	1.06828	5.56776e-10	1.88554e-08	0.347015	6.82959e-05	0.00743059	3
Derl1	-0.0976603	0.264539	0.514747	0.733113	1.79728e-06	8.44409e-06	1.23163	7.57647e-09	1.21985e-07	0.498514	7.63111e-05	0.00778513	3
Sh2b2	-0.0220533	0.693464	0.849916	0.805766	7.08881e-09	1.08213e-07	1.12315	1.82015e-10	9.05544e-09	0.317386	9.74296e-05	0.00890107	3
Hexim1	0.168139	0.0465466	0.20551	0.921946	5.54551e-08	5.09078e-07	1.35261	7.71405e-10	2.35916e-08	0.430669	0.0001092	0.00944179	3
G3bp2	0.118254	0.0416553	0.193878	1.69605	8.10879e-13	2.9708e-10	1.98862	1.37944e-13	9.90548e-11	0.292565	0.000121269	0.0100852	3
Ccdc144b	0.859042	0.0380102	0.185031	0.826551	0.0546026	0.0763772	2.84293	1.58802e-06	7.76827e-06	2.01638	0.000124552	0.0102567	3
Serpinh1	-0.13843	0.0676191	0.248947	0.829877	6.61045e-08	5.82862e-07	1.22077	1.06996e-09	2.95506e-08	0.390892	0.000125369	0.0102768	3
Adap1	-0.120876	0.229123	0.475847	0.605171	3.62054e-05	0.000108954	1.10807	3.51149e-08	3.82979e-07	0.502895	0.000139903	0.011064	3
Ddhd2	0.468282	3.45459e-06	0.0014965	2.3014	7.77751e-14	6.4898e-11	2.61179	1.97957e-14	2.96144e-11	0.310394	0.000177164	0.0126087	3
P4ha1	0.0663602	0.65525	0.824922	1.21575	2.18595e-06	9.97006e-06	1.95566	1.05861e-08	1.56137e-07	0.739911	0.000206465	0.0137722	3
Gm45716	0.0833938	0.566999	0.765609	1.63771	4.24519e-08	4.13509e-07	2.30216	5.64101e-10	1.88932e-08	0.664456	0.000245757	0.0147916	3
Orai3	0.30645	0.00381993	0.0570143	0.606607	1.63917e-05	5.50438e-05	1.03977	4.65135e-08	4.77695e-07	0.433162	0.0002928	0.0162735	3
Kctd1	0.111451	0.072534	0.257899	1.07182	3.44376e-10	1.32099e-08	1.34406	2.00915e-11	2.17378e-09	0.272247	0.000360947	0.0175454	3
Steap1	-0.941592	0.00982045	0.0904838	0.372833	0.20177	0.248417	1.64576	1.5772e-05	5.34831e-05	1.27293	0.000368831	0.0177399	3
Il17rc	0.24388	0.00343943	0.0539255	0.759783	1.23883e-07	9.51222e-07	1.0823	1.75765e-09	4.23535e-08	0.32252	0.00040603	0.0186492	3
Ephb2	0.563791	0.00554592	0.0684264	0.386263	0.0549653	0.0768247	1.21769	6.89826e-06	2.63484e-05	0.831422	0.000426132	0.0190109	3
Pnp	0.384916	0.000182673	0.0122734	2.01277	3.21714e-12	6.07937e-10	2.34365	5.05536e-13	2.11055e-10	0.330883	0.000467408	0.019567	3
Ppp1r3d	0.0364908	0.659414	0.828281	0.759384	8.50515e-07	4.5755e-06	1.13891	8.34969e-09	1.31223e-07	0.379528	0.000490456	0.0202872	3
Ppp1r15b	0.4042	2.44168e-06	0.00125237	1.41816	2.42953e-12	5.59351e-10	1.64569	4.67915e-13	2e-10	0.227533	0.000494244	0.0203497	3
Ttc25	-0.845899	0.0775584	0.267011	-0.510265	0.269558	0.321365	1.40369	0.00184286	0.00353867	1.91396	0.00051408	0.0206082	3
Syce1	-0.298911	0.704355	0.855925	-1.02708	0.261354	0.312934	2.62293	0.00140909	0.00278621	3.65001	0.000571109	0.0218139	3
Spag1	-0.150947	0.180163	0.421077	0.894052	1.48064e-06	7.22293e-06	1.3447	8.14837e-09	1.28654e-07	0.45065	0.000581088	0.0219737	3
Rcor2	0.877027	2.05278e-06	0.00122838	1.18559	1.10648e-07	8.6968e-07	1.6517	1.264e-09	3.36168e-08	0.466109	0.000594422	0.0222119	3
Hspa8	-0.27352	0.00783583	0.0813115	1.00288	9.49436e-08	7.71234e-07	1.40286	2.85555e-09	5.86531e-08	0.399984	0.000664916	0.0233836	3
Stip1	0.00766319	0.90079	0.958508	0.845264	1.18398e-08	1.57287e-07	1.12016	4.96392e-10	1.74803e-08	0.274892	0.000682264	0.023438	3
Parm1	-0.0125772	0.888994	0.9533	0.674314	7.29122e-06	2.74695e-05	1.07962	5.81529e-08	5.66447e-07	0.405306	0.000686579	0.023438	3
Cdr2	-0.202164	0.0305599	0.165145	0.790663	4.20012e-07	2.55856e-06	1.13526	3.87132e-09	7.40915e-08	0.344596	0.000719667	0.023973	3
Adcy10	-0.478852	0.0571037	0.229519	3.68347	7.40114e-11	4.86069e-09	4.42698	6.4988e-12	1.16381e-09	0.743514	0.000745847	0.0241659	3
Stimate	0.0433626	0.449223	0.678743	0.835163	5.39876e-09	8.89977e-08	1.0828	2.75993e-10	1.1859e-08	0.247641	0.000795541	0.024868	3
Asf1b	-0.362354	0.0057776	0.0696816	0.925098	9.43897e-07	4.98524e-06	1.35272	6.90179e-09	1.13984e-07	0.427621	0.000811867	0.0250214	3
Phf23	0.0049618	0.95881	0.984057	0.643939	2.0977e-05	6.78766e-05	1.05647	9.54333e-08	8.16985e-07	0.412535	0.000843014	0.0255149	3
Zbtb7b	0.0191931	0.791737	0.902888	0.95082	2.08378e-08	2.40411e-07	1.267	9.05761e-10	2.58921e-08	0.316184	0.00087887	0.026165	3
Sema3c	-0.207375	0.444402	0.675233	0.234915	0.394517	0.450275	1.33145	8.06551e-05	0.000221023	1.09654	0.000897086	0.0264877	3
Lipg	-0.594959	8.97853e-05	0.00826577	2.37711	2.87702e-12	5.86911e-10	2.72368	4.18041e-13	1.84958e-10	0.346572	0.00100995	0.0285521	3
Pck1	0.3438	0.00799185	0.0819359	0.771231	1.31584e-05	4.55759e-05	1.24285	1.21705e-07	9.92675e-07	0.471617	0.00101184	0.0285605	3
Nes	-0.240519	0.00210066	0.042372	0.789034	2.80409e-08	3.01974e-07	1.04777	1.12183e-09	3.06065e-08	0.258734	0.00114638	0.0307122	3
Tfdp1	-0.105147	0.0753274	0.262847	1.20886	4.2547e-11	3.42513e-09	1.42871	5.16309e-12	9.65498e-10	0.219847	0.00118442	0.0308559	3
Fbxo9	0.212355	0.000782396	0.0249995	1.12172	3.14657e-11	2.85289e-09	1.3208	4.67493e-12	9.02413e-10	0.199081	0.0012273	0.0313535	3
Prkce	0.0361604	0.608417	0.79458	1.15764	1.44783e-09	3.46092e-08	1.44556	1.1088e-10	6.84029e-09	0.28792	0.0012278	0.0313535	3
Mlx	0.0353106	0.593826	0.785417	1.26295	2.28137e-10	9.96475e-09	1.52715	2.2759e-11	2.43196e-09	0.2642	0.00127712	0.0319897	3
Lamb1	0.556476	6.99346e-06	0.0022419	1.33722	5.92722e-10	1.82528e-08	1.63982	6.32946e-11	4.72185e-09	0.302599	0.00143135	0.034034	3
Myom3	0.157442	0.479147	0.702505	0.309095	0.196901	0.243156	1.18795	7.01534e-05	0.000195729	0.878852	0.00150957	0.0352272	3
Gm35638	0.0494843	0.772246	0.892855	0.713636	0.00105709	0.00217201	1.35291	1.19798e-06	6.18348e-06	0.639271	0.00166109	0.0367472	3
Tysnd1	0.202047	0.00972807	0.0902057	1.504	4.91798e-11	3.72384e-09	1.76975	8.16809e-12	1.30909e-09	0.26575	0.00173872	0.0374711	3
Ankrd37	0.175953	0.431282	0.664905	0.144584	0.541361	0.593773	1.00561	0.000324954	0.000759383	0.861021	0.00194782	0.0403583	3
Itprid2	0.191694	0.02424	0.146772	1.23077	1.879e-09	4.19029e-08	1.5256	1.7502e-10	9.00273e-09	0.294827	0.00196947	0.0406225	3
Cntnap1	0.0741649	0.403049	0.642303	1.08944	3.43171e-08	3.52035e-07	1.42741	1.74242e-09	4.21519e-08	0.337974	0.00200724	0.0407183	3
Tmem33	0.175722	0.017105	0.122241	1.0821	1.27259e-09	3.16147e-08	1.32694	1.17585e-10	7.09254e-09	0.244842	0.00221322	0.0430032	3
Wdr81	0.235071	0.0673008	0.248891	0.717732	5.95586e-05	0.000168165	1.16891	3.70137e-07	2.38332e-06	0.451174	0.00225143	0.0432738	3
Dtx4	-0.123719	0.314463	0.562836	0.65728	0.000118623	0.000309569	1.09661	5.22335e-07	3.1551e-06	0.439334	0.00235497	0.0442113	3
Hist1h2bg	-0.642368	0.040863	0.191784	0.0745202	0.791727	0.823702	1.06572	0.000643649	0.00139013	0.991196	0.00237039	0.0442342	3
Lrp3	0.605024	7.37438e-05	0.00734088	0.995537	6.32994e-07	3.59198e-06	1.38428	1.2757e-08	1.78917e-07	0.388747	0.00240921	0.044496	3
Isyna1	-0.0306226	0.884672	0.950768	0.851652	0.00119559	0.00242687	1.59786	2.38421e-06	1.08826e-05	0.746209	0.00244809	0.0448515	3
Afap1	0.235615	0.0111509	0.0971285	0.769822	5.7755e-07	3.34027e-06	1.06699	1.38043e-08	1.89182e-07	0.297172	0.00255772	0.0462261	3
Slc39a2	-0.0197673	0.922939	0.968853	1.22674	2.95182e-05	9.11753e-05	1.9045	1.29668e-07	1.03966e-06	0.67776	0.00261781	0.0468719	3
Abhd5	0.442404	2.153e-06	0.00124067	1.98413	1.22507e-13	9.16355e-11	2.17662	4.43408e-14	5.68575e-11	0.192491	0.00294625	0.0496164	3
Cars2	-0.0301979	0.732305	0.872294	3.58539	4.48427e-14	5.20922e-11	3.90376	1.85376e-14	2.96144e-11	0.318371	0.00301534	0.050041	3
Slc25a48	-0.0158716	0.848668	0.932577	0.706873	1.92757e-06	8.96468e-06	1.00192	3.69045e-08	3.98622e-07	0.295047	0.0032683	0.0520171	3
Sorl1	0.284233	0.137941	0.365239	2.09348	4.37657e-08	4.23092e-07	2.70598	2.13983e-09	4.77196e-08	0.6125	0.00328608	0.0521588	3
Loxl1	-0.31006	0.0165839	0.119834	3.10565	1.52322e-12	4.08131e-10	3.47234	4.21708e-13	1.84958e-10	0.366696	0.00337167	0.0531415	3
Mogat1	0.63278	0.0230197	0.143739	1.21159	0.00032427	0.000758574	2.05166	8.15326e-07	4.51751e-06	0.840071	0.00343573	0.0538205	3
Gpc1	-0.101813	0.411902	0.649207	1.63959	6.17204e-09	9.81576e-08	2.03545	3.9287e-10	1.50279e-08	0.395867	0.00345275	0.0539928	3
Cnst	0.0100846	0.952763	0.981344	0.576152	0.00498434	0.00876213	1.17748	1.60819e-05	5.44209e-05	0.601325	0.00382295	0.0571437	3
Ntng2	-0.0763301	0.517852	0.732409	0.871314	5.79524e-06	2.2543e-05	1.25998	8.01593e-08	7.1951e-07	0.388661	0.00410205	0.0592915	3
Upk1a	0.0515826	0.837415	0.926722	0.6	0.0341544	0.0500196	1.42769	3.09883e-05	9.62459e-05	0.827691	0.00445549	0.0620039	3
Slc9a2	0.827177	0.397784	0.638071	-0.596663	0.609887	0.658013	2.96239	0.00393635	0.00702229	3.55906	0.00463958	0.0633382	3
Sept9	0.504092	3.27906e-06	0.0014965	1.87918	1.76585e-12	4.63241e-10	2.09167	5.59346e-13	2.15348e-10	0.212488	0.0049531	0.0654334	3
Tfr2	0.755899	0.0145193	0.112281	0.969783	0.00413156	0.00739995	1.86014	7.19075e-06	2.73376e-05	0.890353	0.00514841	0.0666769	3
C3	0.539491	6.25422e-06	0.00204138	0.858901	4.71278e-08	4.47639e-07	1.09786	3.59725e-09	6.98248e-08	0.238958	0.00519832	0.0668005	3
Ldha	-0.0325484	0.83243	0.924339	0.762907	0.000313387	0.000736087	1.28591	3.01623e-06	1.32099e-05	0.523004	0.00521983	0.0670289	3
Map4k4	0.273147	0.000224213	0.0137845	0.90146	1.15943e-09	2.94392e-08	1.07823	1.61018e-10	8.47682e-09	0.176773	0.00555354	0.0695723	3
Hspb1	-0.38073	0.0480983	0.209154	0.809886	0.000526141	0.00116551	1.38699	3.8952e-06	1.63519e-05	0.577107	0.00568784	0.0705137	3
Amd1	-0.0268391	0.701242	0.854623	1.12204	1.36751e-09	3.33861e-08	1.33985	1.30592e-10	7.53282e-09	0.217806	0.00583065	0.0710603	3
Cnmd	1.04866	0.00825576	0.0830293	1.01016	0.0143592	0.0227476	2.12471	1.9889e-05	6.54773e-05	1.11455	0.0059474	0.0716704	3
Pim1	0.0763124	0.351193	0.596293	0.863658	1.76475e-07	1.26218e-06	1.1277	1.04145e-08	1.54838e-07	0.264043	0.00608647	0.0721066	3
Ahsa1	0.011862	0.84058	0.928564	1.09248	4.13924e-10	1.49813e-08	1.28155	6.70222e-11	4.89098e-09	0.189067	0.00669909	0.07626	3
Car15	0.177209	0.352475	0.59751	0.740843	0.00163677	0.00321727	1.31013	4.8149e-06	1.94941e-05	0.569289	0.00687823	0.0775129	3
Tpm2	0.296596	0.662149	0.829743	0.758926	0.27913	0.331571	2.88569	0.000681433	0.00146182	2.12677	0.00693943	0.0779936	3
Pfkp	-0.205424	0.0414192	0.193377	1.5111	1.5938e-09	3.69186e-08	1.80521	2.30127e-10	1.038e-08	0.294108	0.00694696	0.0779936	3
Gm45495	-0.148759	0.230666	0.477229	1.18872	1.76236e-07	1.26097e-06	1.53058	5.70033e-09	9.9642e-08	0.34186	0.00723575	0.0795295	3
Bfar	0.256517	0.00133139	0.0339988	0.914082	6.11244e-09	9.75382e-08	1.11078	6.74512e-10	2.14696e-08	0.196701	0.00764369	0.0814359	3
Hspa1b	0.114668	0.488813	0.70915	1.57549	2.10292e-07	1.45087e-06	2.03097	6.52802e-09	1.0932e-07	0.455485	0.00767249	0.0816308	3
Dhrs7	0.118633	0.289205	0.538467	0.836367	5.80229e-06	2.25656e-05	1.17918	1.7875e-07	1.32709e-06	0.342808	0.00798251	0.0829294	3
Nr1h3	0.140409	0.0163396	0.119239	1.13675	5.30172e-11	3.90068e-09	1.29461	1.165e-11	1.60884e-09	0.157864	0.00837545	0.0850728	3
Pank3	0.345075	0.0321509	0.169318	1.21059	2.36509e-06	1.06423e-05	1.65349	8.75191e-08	7.66293e-07	0.442902	0.00894303	0.0880665	3
Arel1	0.346897	0.000191058	0.0125543	0.87001	2.00808e-08	2.33379e-07	1.07176	1.83068e-09	4.33567e-08	0.201753	0.00912508	0.0888639	3
Rilp	-0.225559	0.0316021	0.168095	0.813661	1.54949e-06	7.48955e-06	1.09497	6.00251e-08	5.81019e-07	0.281314	0.00952108	0.0909162	3
Usp12	0.225612	0.00207187	0.0421181	0.949471	1.81353e-09	4.08487e-08	1.12402	2.16708e-10	1.00255e-08	0.174546	0.00961267	0.0914988	3
Hdhd2	0.0200908	0.753502	0.883391	1.0321	1.77662e-09	4.02193e-08	1.22145	2.37555e-10	1.06349e-08	0.18935	0.00988087	0.0927523	3
Itprip	0.0415044	0.674494	0.836833	1.00752	1.86742e-07	1.32192e-06	1.28231	6.67939e-09	1.10924e-07	0.274794	0.0100703	0.0935241	3
Orai1	-0.0287657	0.72988	0.870618	0.778902	5.96009e-07	3.42198e-06	1.01708	1.9061e-08	2.39624e-07	0.238174	0.0100925	0.0936334	3
Cd99l2	0.259732	0.000141215	0.0104979	0.92709	2.59419e-10	1.08053e-08	1.06981	4.93165e-11	4.08525e-09	0.142717	0.0103299	0.0944596	3
Rps4l	0.0619141	0.471618	0.697347	0.840056	3.97553e-07	2.45001e-06	1.08991	1.92073e-08	2.40683e-07	0.249857	0.0103381	0.0944596	3
Hk2	-0.64259	8.10703e-06	0.00246674	1.28624	6.05083e-09	9.6727e-08	1.54668	8.61916e-10	2.51595e-08	0.260439	0.0111423	0.0980523	3
Abcg1	-0.202041	0.159394	0.39535	1.57241	4.19319e-08	4.10448e-07	1.94599	3.18462e-09	6.36851e-08	0.373579	0.0112191	0.0984332	3
Jph1	0.44795	0.284102	0.53355	0.0779139	0.864687	0.887477	1.32688	0.00415849	0.00737898	1.24896	0.0112649	0.0986477	3
Ckb	-0.2394	0.00222445	0.0435004	4.25237	1.92504e-16	3.45583e-12	2.94547	1.14787e-14	2.28963e-11	-1.3069	1.39381e-10	2.50217e-06	4
Osbp2	0.359987	0.0277785	0.157945	1.5709	9.12751e-08	7.48702e-07	0.181749	0.241036	0.284546	-1.38915	5.6299e-07	0.000764973	4
Actg1	-0.268119	0.0254192	0.150651	1.11789	2.50785e-07	1.6724e-06	0.219977	0.0585299	0.0799485	-0.897913	2.391e-06	0.0014788	4
Rab37	-0.29495	0.0287807	0.15992	1.98411	2.45044e-10	1.04242e-08	1.13067	1.72075e-07	1.28712e-06	-0.853444	2.74355e-06	0.0014788	4
Derl3	-0.372251	0.162757	0.399457	0.966629	0.00122529	0.00248239	-1.16868	0.00159921	0.00312088	-2.13531	3.79255e-06	0.0017021	4
Usp2	0.144396	0.239845	0.488189	2.64967	2.78885e-11	2.63502e-09	1.79659	2.34359e-09	5.08117e-08	-0.853079	6.35459e-06	0.00237662	4
Nenf	-0.228461	0.00307525	0.0511175	1.03971	1.06726e-09	2.75675e-08	0.602106	4.08622e-07	2.58842e-06	-0.437609	1.04995e-05	0.00324979	4
Map2	-0.222219	0.16266	0.399353	1.25204	1.00926e-06	5.26998e-06	0.256633	0.0980581	0.126844	-0.99541	1.35773e-05	0.0035086	4
Hdc	0.29804	0.0563751	0.227962	1.96569	4.29978e-09	7.51604e-08	1.05292	4.72663e-06	1.92235e-05	-0.91277	1.6219e-05	0.00375665	4
St14	-0.128175	0.57781	0.773227	2.21212	9.58307e-08	7.75982e-07	0.834275	0.00165854	0.00322544	-1.37785	1.81336e-05	0.0038754	4
Smim24	-0.0367902	0.849562	0.932804	1.4073	3.66989e-06	1.53966e-05	0.182546	0.346034	0.394112	-1.22476	2.14998e-05	0.00443638	4
Etv6	-0.128433	0.0775957	0.267011	1.07045	1.84134e-09	4.13973e-08	0.641377	4.72347e-07	2.90994e-06	-0.429076	2.65431e-05	0.00477499	4
Psma6	0.144471	0.0552497	0.225726	1.17133	1.249e-09	3.12719e-08	0.717344	2.66848e-07	1.83543e-06	-0.453984	2.65801e-05	0.00477499	4
Fabp3	0.0583228	0.460204	0.687548	2.76445	4.06905e-13	1.96573e-10	2.24021	4.47879e-12	8.9337e-10	-0.524246	2.90033e-05	0.00510459	4
Rsad1	0.117701	0.31687	0.565283	1.73448	2.26748e-09	4.81864e-08	1.03272	6.87815e-07	3.92612e-06	-0.701759	3.05006e-05	0.00522867	4
Nceh1	-0.412805	0.0697086	0.253254	2.23963	2.78158e-08	3.00813e-07	1.09036	6.43597e-05	0.000181579	-1.14927	3.27929e-05	0.00522867	4
Tm6sf1	-0.086297	0.45537	0.684084	1.6247	3.52575e-09	6.58868e-08	0.947373	1.30116e-06	6.59936e-06	-0.677327	3.35486e-05	0.00522867	4
Slc7a8	0.188223	0.150397	0.383403	1.13518	7.57751e-07	4.16635e-06	0.364339	0.0114683	0.0183755	-0.770838	3.87771e-05	0.00565957	4
Ak1	-0.100659	0.219993	0.466823	1.2306	3.06754e-09	5.95336e-08	0.741399	7.35342e-07	4.16037e-06	-0.489199	4.42688e-05	0.00609938	4
Eaf2	0.165307	0.266494	0.51692	1.41841	2.06668e-07	1.42971e-06	0.572258	0.00135151	0.00268834	-0.846157	4.48337e-05	0.00609938	4
Rap1gap2	-0.0671302	0.680121	0.840338	1.04769	1.86433e-05	6.13762e-05	0.0733218	0.65251	0.69194	-0.974365	4.67034e-05	0.00618266	4
Pdss1	-0.193511	0.0436295	0.198488	2.09662	6.25163e-12	9.75907e-10	1.62043	1.17419e-10	7.09254e-09	-0.476191	4.96383e-05	0.00642209	4
Odc1	0.0635313	0.589191	0.78193	2.13793	4.59731e-10	1.60774e-08	1.43495	3.80007e-08	4.08252e-07	-0.702975	5.32408e-05	0.00658989	4
Adamtsl5	-0.223296	0.131632	0.356448	1.82833	5.33558e-09	8.81181e-08	1.0837	1.74306e-06	8.38008e-06	-0.744626	6.06559e-05	0.00702512	4
Gm45012	0.1089	0.567681	0.766127	1.60907	7.61094e-07	4.18217e-06	0.56041	0.00877019	0.0144429	-1.04866	6.68087e-05	0.00732941	4
Cmc2	-0.0745374	0.249605	0.498786	1.53362	1.25781e-11	1.55725e-09	1.17789	2.453e-10	1.09e-08	-0.355723	7.06331e-05	0.00754765	4
Gm12715	-0.392212	0.0242093	0.146772	1.04284	7.26456e-06	2.7392e-05	0.20783	0.172127	0.210435	-0.835009	7.38938e-05	0.00778513	4
Pptc7	-0.223446	0.0488882	0.210971	1.14114	1.35158e-07	1.02119e-06	0.536588	0.000212234	0.000518866	-0.604554	7.53341e-05	0.00778513	4
Cideb	0.0479217	0.82928	0.922906	1.14427	0.000152669	0.000387875	-0.131206	0.568548	0.613302	-1.27547	8.28922e-05	0.00826712	4
Atf3	-0.750922	0.00717984	0.0779559	3.20198	5.67346e-10	1.78479e-08	2.17384	5.219e-08	5.21087e-07	-1.02814	8.62703e-05	0.00837149	4
Fabp3-ps1	-0.11192	0.381382	0.624288	2.76741	8.20411e-12	1.17824e-09	2.16882	1.38221e-10	7.68216e-09	-0.598588	9.72918e-05	0.00890107	4
Zfp385a	0.0784514	0.611317	0.796224	1.9184	1.52463e-08	1.89151e-07	1.10681	5.71278e-06	2.24657e-05	-0.811587	9.91653e-05	0.00890107	4
Gm42614	-0.912943	0.0589571	0.232833	4.94256	1.45451e-09	3.47225e-08	3.2315	2.31487e-07	1.63996e-06	-1.71106	0.000100945	0.00901573	4
Arhgef19	-0.85129	0.000365371	0.0172609	4.94665	7.12151e-14	6.39227e-11	4.24481	4.2242e-13	1.84958e-10	-0.701835	0.000103827	0.00922726	4
Psmb5	0.0235642	0.706126	0.856918	1.18486	3.27102e-10	1.27115e-08	0.836411	1.59266e-08	2.10851e-07	-0.348446	0.000110856	0.00945176	4
Mt1	0.362024	0.0270809	0.155869	1.61742	1.3522e-07	1.02123e-06	0.798024	0.000138357	0.000355792	-0.8194	0.000111092	0.00945176	4
Hmox2	-0.0586333	0.446935	0.676956	1.11988	5.45777e-09	8.96412e-08	0.697299	8.9181e-07	4.86619e-06	-0.422581	0.000112443	0.0095216	4
Shtn1	0.51248	0.000258584	0.0145374	1.60263	2.32702e-09	4.8738e-08	1.05433	2.2696e-07	1.61234e-06	-0.548303	0.000136232	0.0109214	4
Mal	-0.151476	0.68972	0.84754	2.74801	1.58823e-06	7.63782e-06	0.967919	0.0139632	0.0219403	-1.78009	0.000149257	0.0115018	4
1700047M11Rik	-0.075858	0.736248	0.874099	1.99211	2.70023e-07	1.77674e-06	0.926991	0.000608944	0.00132234	-1.06512	0.000157768	0.0120522	4
Lrrfip2	0.11617	0.0774997	0.266937	1.09672	5.89577e-10	1.82484e-08	0.772931	2.77856e-08	3.22019e-07	-0.323793	0.000166397	0.0123269	4
Atp1b1	-0.0617752	0.728369	0.869914	3.42012	1.06396e-10	5.90547e-09	2.5508	2.90557e-09	5.94763e-08	-0.869311	0.00016647	0.0123269	4
Pgbd1	0.506421	0.0190261	0.129989	2.61016	2.89597e-09	5.70049e-08	1.70793	4.08878e-07	2.58912e-06	-0.902228	0.000169244	0.0123507	4
Map2k3os	-0.0516826	0.723328	0.867298	1.46414	1.31136e-07	9.96382e-07	0.761009	0.000102947	0.000273957	-0.703129	0.000188768	0.013048	4
Srxn1	0.127849	0.325919	0.574801	2.07497	1.55687e-09	3.64393e-08	1.41596	1.03866e-07	8.72938e-07	-0.659008	0.000189071	0.013048	4
4930452B06Rik	-0.482539	0.104973	0.315196	0.404186	0.15382	0.194657	-1.12242	0.00302611	0.00553768	-1.52661	0.000189702	0.013048	4
Fibin	-0.19962	0.218901	0.466103	1.60178	8.14843e-08	6.83874e-07	0.867466	4.91889e-05	0.000143514	-0.734312	0.000194956	0.0133074	4
Riok2	0.159768	0.0588656	0.232812	1.09843	7.40151e-09	1.11244e-07	0.702459	8.64619e-07	4.74523e-06	-0.39597	0.000207902	0.0137722	4
Grrp1	-0.173626	0.0175281	0.124128	1.41004	3.09778e-11	2.83731e-09	1.10024	4.76306e-10	1.69993e-08	-0.309804	0.000221148	0.0142596	4
Msantd3	-0.00880858	0.924735	0.969757	1.84054	9.71697e-11	5.61363e-09	1.39287	2.20515e-09	4.83832e-08	-0.447665	0.000224075	0.0142645	4
Zfp385c	-0.958352	0.0325174	0.17043	1.62558	0.000292541	0.000690832	-0.184349	0.623865	0.664666	-1.80993	0.000228778	0.0144522	4
Alkbh3	-0.039612	0.660654	0.82893	1.43513	1.75186e-09	3.9759e-08	0.985594	1.07649e-07	8.98848e-07	-0.449531	0.000231542	0.0145337	4
Kcnj11	-0.279111	0.156434	0.391074	1.94151	5.80045e-08	5.26972e-07	1.09823	2.53357e-05	8.08725e-05	-0.843287	0.00023938	0.0147435	4
Mtx2	-0.0217464	0.735771	0.873986	1.02846	2.27926e-09	4.82515e-08	0.702325	1.48913e-07	1.15445e-06	-0.32614	0.000255545	0.0150411	4
Cabcoco1	-0.465608	0.0368096	0.182365	2.32458	7.47137e-09	1.11837e-07	1.50203	1.07913e-06	5.68276e-06	-0.822555	0.000279278	0.0159162	4
Plekhh1	-0.337236	0.166013	0.404213	1.27653	4.74031e-05	0.000137619	0.20692	0.358611	0.407296	-1.06961	0.00029615	0.0163796	4
As3mt	-0.239606	0.0132654	0.106932	1.264	1.76226e-09	3.99446e-08	0.880955	8.79368e-08	7.69319e-07	-0.383047	0.000300576	0.016401	4
Slc20a1	-0.286975	0.0462124	0.204966	1.44251	7.05775e-08	6.13034e-07	0.830867	2.08226e-05	6.81508e-05	-0.611643	0.000311025	0.0165737	4
Prkaa2	-0.0406662	0.704782	0.856212	1.6616	1.47824e-09	3.51022e-08	1.16674	7.27619e-08	6.68828e-07	-0.494856	0.000311866	0.0165737	4
Kras	0.0517976	0.451673	0.681037	1.14102	1.05783e-09	2.74606e-08	0.814274	4.17816e-08	4.40695e-07	-0.326743	0.00032983	0.0170637	4
Rom1	0.279058	0.0577252	0.231035	3.12837	7.94099e-12	1.14965e-09	2.54473	8.56137e-11	5.65051e-09	-0.583643	0.000332064	0.0171164	4
Pla2g12a	0.0636488	0.534485	0.743099	1.82742	5.78607e-10	1.80914e-08	1.33089	1.95683e-08	2.43761e-07	-0.496532	0.000332755	0.0171164	4
Arc	-0.956555	0.00372509	0.0565282	2.98145	3.69941e-09	6.78364e-08	2.01477	3.46055e-07	2.25987e-06	-0.966682	0.000339394	0.0171961	4
Tefm	0.0228997	0.743178	0.878034	1.16181	9.24216e-10	2.49122e-08	0.835394	3.26513e-08	3.62496e-07	-0.326412	0.000345103	0.0171961	4
Ddt	0.282109	0.00192194	0.0405067	1.96479	5.81668e-12	9.4073e-10	1.61203	5.61175e-11	4.30522e-09	-0.352758	0.000361819	0.0175454	4
Prdx6	-0.032324	0.713889	0.861968	1.57939	6.91329e-10	2.02179e-08	1.1537	2.26975e-08	2.74202e-07	-0.425686	0.000405422	0.0186492	4
Bdh1	-0.212426	0.774978	0.894861	6.9688	2.06525e-08	2.38734e-07	4.38953	3.75142e-06	1.58609e-05	-2.57927	0.00041998	0.0188487	4
Golm1	0.201804	0.0775761	0.267011	1.2578	3.84772e-08	3.84386e-07	0.772948	6.41375e-06	2.47612e-05	-0.484852	0.000426771	0.0190109	4
Sgms1	0.0113868	0.886679	0.951956	1.04919	1.57023e-08	1.94272e-07	0.680017	1.51989e-06	7.51032e-06	-0.369177	0.000445396	0.0192608	4
Gpr162	-0.785121	0.005704	0.0692348	1.53837	3.77626e-06	1.57654e-05	0.606333	0.00995996	0.0161914	-0.93204	0.000451156	0.0194213	4
Csnk2a1	0.0348038	0.517188	0.731829	1.04162	2.40399e-10	1.02999e-08	0.789869	5.40757e-09	9.5831e-08	-0.251748	0.000460397	0.0195233	4
Rnf157	-0.44684	0.0633949	0.24209	1.45322	6.3673e-06	2.44682e-05	0.537801	0.0181377	0.0277966	-0.915417	0.000496499	0.0203497	4
Hpdl	-0.00270974	0.987761	0.996034	2.57175	1.46391e-09	3.49006e-08	1.84856	6.07756e-08	5.8501e-07	-0.723191	0.000508371	0.0205753	4
Timm17a	-0.0238035	0.645204	0.819098	1.25735	1.9519e-11	2.07341e-09	1.0177	2.19611e-10	1.0045e-08	-0.239645	0.000526089	0.0208158	4
Gdf15	-1.43985	0.0686953	0.251369	4.72764	2.5738e-07	1.70561e-06	2.55332	0.000171994	0.000430572	-2.17431	0.000526843	0.0208158	4
Atp6v1d	0.115453	0.247716	0.496538	1.38779	7.45491e-09	1.11737e-07	0.941821	4.88412e-07	2.98577e-06	-0.445968	0.000544358	0.0211249	4
Aqp3	-0.336413	0.681697	0.841891	4.03875	2.53396e-05	7.99467e-05	0.904799	0.230519	0.273425	-3.13395	0.000553657	0.0213733	4
Them4	-0.166582	0.0856968	0.282854	1.93234	2.19348e-11	2.25013e-09	1.56653	2.25322e-10	1.02146e-08	-0.365806	0.000586809	0.0220847	4
Tmem53	-0.00455882	0.960529	0.984821	1.03884	8.27744e-08	6.93131e-07	0.628028	1.40154e-05	4.82834e-05	-0.41081	0.000594911	0.0222119	4
Ifrd1	0.0220551	0.858815	0.937628	1.31088	1.96675e-07	1.37703e-06	0.750034	5.16717e-05	0.000149856	-0.560849	0.000612518	0.0225606	4
Gramd2	-0.295925	0.386768	0.628657	1.4278	0.000386172	0.000886411	0.0047854	0.988334	0.989823	-1.42301	0.000614534	0.0225606	4
Cox10	-0.253346	0.0011313	0.030818	1.12166	3.79288e-10	1.40681e-08	0.850144	8.26706e-09	1.3007e-07	-0.271519	0.000619803	0.0226981	4
Magt1	-0.128819	0.20304	0.448678	1.519	2.85308e-09	5.65442e-08	1.08135	1.17577e-07	9.67785e-07	-0.43765	0.000650679	0.0232689	4
Gm10851	0.0660201	0.628588	0.807876	1.09714	2.24679e-06	1.01855e-05	0.507039	0.0021023	0.00398695	-0.590097	0.000662217	0.0233836	4
Agpat5	0.12992	0.0309001	0.16613	1.17997	5.46171e-11	3.92195e-09	0.942204	6.34045e-10	2.06041e-08	-0.237763	0.000664655	0.0233836	4
Timm10	-0.0187897	0.830303	0.923269	1.52495	6.29286e-10	1.8906e-08	1.14633	1.47357e-08	1.99253e-07	-0.378619	0.000719778	0.023973	4
Ndfip2	0.0377758	0.557868	0.760272	1.13668	5.76628e-10	1.80657e-08	0.857929	1.25017e-08	1.763e-07	-0.278754	0.000736842	0.0241659	4
Nudt1	-0.0552421	0.484316	0.706039	1.15593	2.64374e-09	5.36276e-08	0.835216	8.40069e-08	7.42537e-07	-0.320714	0.000796518	0.024868	4
Cox11	0.0141283	0.790223	0.902251	1.63178	7.81412e-13	2.94578e-10	1.41113	3.82968e-12	7.81254e-10	-0.220652	0.000828058	0.0253048	4
Uhrf1bp1l	-0.0350782	0.68465	0.84392	1.51114	6.39647e-10	1.91064e-08	1.14313	1.4062e-08	1.92116e-07	-0.368005	0.000846252	0.0255326	4
Rabggtb	-0.0322909	0.638402	0.813532	1.04272	3.74573e-09	6.86156e-08	0.746396	1.43417e-07	1.12478e-06	-0.296326	0.000871848	0.025999	4
Kctd9	0.0807788	0.414934	0.651982	1.45754	3.00993e-09	5.87329e-08	1.05437	1.00773e-07	8.53338e-07	-0.403172	0.000912519	0.026811	4
Nradd	0.40842	0.00928583	0.0880609	1.74624	9.72564e-09	1.35977e-07	1.20859	5.64802e-07	3.35962e-06	-0.537644	0.000947077	0.0275521	4
Tfam	0.10596	0.177085	0.417469	1.03401	1.17039e-08	1.56209e-07	0.71232	6.27511e-07	3.66106e-06	-0.32169	0.000951772	0.0276029	4
Elovl7	0.287563	0.485077	0.706535	2.89283	2.36764e-06	1.06446e-05	1.35941	0.00279445	0.00515475	-1.53342	0.000957604	0.027727	4
Plaa	0.119702	0.200969	0.44687	1.16745	2.17113e-08	2.48098e-07	0.783469	1.48394e-06	7.36049e-06	-0.383978	0.00095914	0.027727	4
Cad	0.416022	0.000213135	0.0133783	1.23257	3.50678e-09	6.57138e-08	0.889796	1.21517e-07	9.92481e-07	-0.342777	0.000978004	0.0280147	4
Avpi1	0.0861271	0.438771	0.670377	1.35741	1.91736e-08	2.25977e-07	0.917003	1.24289e-06	6.35681e-06	-0.44041	0.000978454	0.0280147	4
Fgf1	-0.58874	0.00225909	0.0437489	1.32698	8.46145e-07	4.55745e-06	0.712109	0.000313112	0.000735347	-0.614875	0.000980272	0.028022	4
Gca	-0.11249	0.596317	0.78668	1.15282	6.69436e-05	0.000186004	0.307267	0.148078	0.183876	-0.845556	0.00103014	0.0288055	4
Slc3a2	0.00800813	0.92791	0.97085	2.22748	1.17489e-11	1.4949e-09	1.85654	9.36092e-11	5.95912e-09	-0.370937	0.00105093	0.0290697	4
Zfp930	0.0228443	0.826597	0.921796	1.08386	1.52821e-07	1.12512e-06	0.663902	2.13565e-05	6.96949e-05	-0.41996	0.00107777	0.0295445	4
Tstd3	-0.0677496	0.565204	0.764529	2.29167	1.03402e-10	5.83733e-09	1.83164	1.28643e-09	3.40087e-08	-0.460035	0.00108089	0.0295445	4
Got1	-0.311091	0.0261966	0.153336	3.97042	3.02169e-13	1.59545e-10	3.49202	1.31892e-12	3.8189e-10	-0.4784	0.00108684	0.0295553	4
Upp1	-0.411826	0.12266	0.34374	3.28684	1.11719e-09	2.84479e-08	2.47113	3.12834e-08	3.51219e-07	-0.815712	0.00113884	0.0306055	4
Smad3	0.14026	0.268751	0.519055	2.75567	3.51549e-11	2.96291e-09	2.25658	3.37601e-10	1.34356e-08	-0.499094	0.00114811	0.0307122	4
Slc6a19	-0.150595	0.402924	0.642274	1.83245	6.09314e-08	5.46516e-07	1.18095	6.7697e-06	2.59291e-05	-0.651499	0.00115504	0.0307122	4
Tomm40	-0.000345213	0.995495	0.998219	1.06454	8.93129e-10	2.4386e-08	0.808024	1.92912e-08	2.41364e-07	-0.256512	0.0011565	0.0307122	4
Adtrp	0.363528	0.0484036	0.209675	2.85771	1.10514e-09	2.83017e-08	2.15757	2.44627e-08	2.91024e-07	-0.700146	0.00116539	0.0307835	4
Alpl	0.145181	0.193225	0.437944	2.31563	4.83905e-11	3.69478e-09	1.88554	4.91632e-10	1.74078e-08	-0.430091	0.00117119	0.0307835	4
Ran	0.0524079	0.340197	0.586668	1.38987	9.83627e-12	1.31777e-09	1.1653	7.35887e-11	5.16041e-09	-0.224565	0.00117332	0.0307946	4
Ptar1	-0.0808524	0.408253	0.646148	1.53234	1.53334e-09	3.60295e-08	1.14732	3.65276e-08	3.95741e-07	-0.385022	0.00119669	0.0310105	4
Synpo	0.380809	0.0017064	0.0381627	1.63992	7.72377e-10	2.18702e-08	1.25416	1.46305e-08	1.98075e-07	-0.38576	0.001234	0.0314568	4
Smyd4	-0.0722772	0.60831	0.79458	1.61808	4.53589e-08	4.34718e-07	1.06682	3.65473e-06	1.54851e-05	-0.551262	0.00123728	0.0314568	4
Phf19	0.109881	0.565705	0.764622	1.66316	5.48474e-07	3.19893e-06	0.942874	0.000157733	0.000399552	-0.720291	0.00125945	0.0317349	4
Atp6v1h	0.0416862	0.573531	0.769566	1.04996	7.68958e-09	1.14369e-07	0.747002	3.02623e-07	2.0241e-06	-0.302953	0.00126033	0.0317349	4
Pak1ip1	0.117941	0.19394	0.438229	1.43974	1.42027e-09	3.41321e-08	1.08349	3.23708e-08	3.60273e-07	-0.35626	0.00127767	0.0319897	4
Rabl3	-0.0295564	0.781294	0.89761	1.92023	1.50183e-10	7.34628e-09	1.53305	1.79174e-09	4.27162e-08	-0.387176	0.00131282	0.0325496	4
Cdv3	0.0962976	0.182393	0.424024	1.79653	9.73655e-12	1.31421e-09	1.51129	7.06522e-11	5.03313e-09	-0.285248	0.00132855	0.0327266	4
Slc22a5	0.310861	0.00073806	0.0245819	1.40068	1.74673e-10	8.16596e-09	1.11546	2.22963e-09	4.87532e-08	-0.285217	0.00136501	0.0332945	4
2310008N11Rik	0.302236	0.135114	0.361017	2.3184	1.18543e-08	1.57287e-07	1.62365	6.71751e-07	3.8602e-06	-0.694748	0.0013765	0.0335291	4
Mfsd4b1	0.208551	0.146331	0.37765	1.41556	1.77134e-07	1.26589e-06	0.877465	2.28462e-05	7.3885e-05	-0.538099	0.00140051	0.0338135	4
Pex16	0.487375	1.03529e-06	0.000929277	1.63609	1.44706e-12	4.059e-10	1.41817	7.37738e-12	1.26132e-09	-0.217922	0.00141299	0.0338684	4
Rtn4ip1	0.0570173	0.221811	0.468692	1.14362	1.19687e-11	1.4949e-09	0.960532	8.62056e-11	5.66873e-09	-0.18309	0.00141575	0.0338684	4
Npr3	-0.869453	0.000858032	0.026313	3.46864	8.41589e-10	2.32792e-08	2.66416	1.50356e-08	2.02394e-07	-0.804473	0.00144258	0.0342103	4
Lgr4	0.00114858	0.993819	0.997821	1.39177	4.3609e-07	2.64036e-06	0.819113	8.19746e-05	0.000224194	-0.57266	0.0014731	0.0346594	4
Psmb7	0.101056	0.199391	0.445416	1.05691	1.08024e-08	1.47213e-07	0.750108	4.41568e-07	2.75435e-06	-0.306803	0.00152383	0.0353435	4
Wdr72	-1.0315	0.0456162	0.203318	3.04062	1.18974e-06	6.03666e-06	1.62263	0.000708775	0.00151439	-1.41799	0.00153303	0.0354887	4
Chchd4	0.0807125	0.248635	0.497381	1.52855	3.8282e-11	3.15247e-09	1.26161	3.26629e-10	1.30885e-08	-0.266935	0.0015681	0.0359063	4
Tmem253	0.37928	0.0180693	0.126464	2.37428	3.22633e-10	1.26461e-08	1.87396	4.70249e-09	8.5879e-08	-0.500325	0.00159947	0.0362878	4
Per1	0.235989	0.392713	0.634636	1.00197	0.00277624	0.00517969	-0.0909493	0.742607	0.774399	-1.09292	0.00162675	0.036329	4
Naa20	-0.149155	0.0136942	0.108427	1.31228	1.31636e-11	1.59755e-09	1.10447	9.25378e-11	5.91782e-09	-0.207804	0.00162704	0.036329	4
Akr1b8	0.0507118	0.720418	0.865963	1.7388	1.69707e-08	2.06268e-07	1.21762	7.84895e-07	4.38193e-06	-0.521181	0.00162929	0.0363342	4
Sco2	0.0313194	0.74818	0.880282	1.73067	2.58215e-10	1.07802e-08	1.3769	3.11366e-09	6.28756e-08	-0.353771	0.00167015	0.0367472	4
Pdcd10	-0.0970561	0.188396	0.43183	1.01955	5.83448e-09	9.39377e-08	0.744325	1.66707e-07	1.2543e-06	-0.275227	0.00167203	0.0367472	4
Map1b	-0.51081	0.00264372	0.0475076	1.27904	2.61703e-07	1.72978e-06	0.792934	3.17392e-05	9.82722e-05	-0.486104	0.00181555	0.0386383	4
Ch25h	-0.297476	0.263211	0.51327	1.61962	9.77693e-06	3.53719e-05	0.71834	0.0090785	0.014902	-0.901282	0.00181791	0.0386383	4
Aig1	0.137484	0.0471923	0.206785	1.74863	2.50556e-12	5.62248e-10	1.51353	1.20043e-11	1.61433e-09	-0.235097	0.00181871	0.0386383	4
Sptbn5	0.887969	0.000290571	0.0154329	3.50677	7.86588e-11	5.04315e-09	2.86642	7.91986e-10	2.39984e-08	-0.640352	0.00182801	0.0387017	4
Fbp2	0.639075	2.02508e-05	0.00378689	3.48256	6.38858e-14	6.37155e-11	3.14148	2.05922e-13	1.26032e-10	-0.341086	0.00183096	0.0387154	4
Slc27a2	0.66861	5.21522e-05	0.00611919	2.47073	5.6902e-11	3.99026e-09	2.03399	5.15179e-10	1.79932e-08	-0.436741	0.00186325	0.0392134	4
Dusp15	0.107598	0.812892	0.914428	2.3391	5.77034e-05	0.000163798	0.728881	0.110207	0.140924	-1.61022	0.00188167	0.0393702	4
Smim13	0.0164862	0.847655	0.932304	1.26183	3.56835e-09	6.63193e-08	0.943087	7.9677e-08	7.16614e-07	-0.318742	0.00194912	0.0403583	4
Dgat1	0.3687	0.000368052	0.0173236	2.23775	2.71718e-12	5.86911e-10	1.93694	1.45985e-11	1.75678e-09	-0.300815	0.00198246	0.0406734	4
Hgd	-1.01112	0.0337539	0.174023	2.03429	4.61542e-05	0.000134398	0.696336	0.0706631	0.0945475	-1.33795	0.00199316	0.0407183	4
Sepsecs	0.198034	0.00636442	0.0734567	1.07543	6.573e-10	1.94396e-08	0.842923	8.94552e-09	1.38201e-07	-0.232506	0.00200069	0.0407183	4
Otub1	-0.152165	0.0398027	0.189692	1.00305	4.02674e-09	7.22158e-08	0.747617	9.51516e-08	8.15266e-07	-0.255431	0.00200727	0.0407183	4
Emp1	-0.299486	0.00273074	0.0483081	1.07868	1.10314e-08	1.49574e-07	0.778365	3.51025e-07	2.28236e-06	-0.300314	0.00202695	0.0408852	4
Acot2	0.405332	0.00956527	0.0893328	1.94928	6.19466e-09	9.83258e-08	1.43394	1.7442e-07	1.30195e-06	-0.515345	0.00205915	0.0413951	4
Gmps	-0.10968	0.287221	0.53661	1.56091	3.04849e-09	5.92279e-08	1.17377	6.98067e-08	6.49647e-07	-0.38714	0.00206337	0.0414336	4
Mrps23	0.0782106	0.17453	0.414251	1.49529	5.60753e-12	9.23545e-10	1.28321	3.21861e-11	3.04108e-09	-0.212078	0.00210168	0.0420035	4
Tyms	-0.0552949	0.602446	0.790173	1.93271	1.15326e-10	6.1617e-09	1.57654	1.07196e-09	2.95604e-08	-0.35617	0.00210619	0.0420115	4
Ndufaf4	-0.0982753	0.242281	0.490906	1.6858	1.04346e-10	5.85384e-09	1.37809	1.00331e-09	2.80553e-08	-0.307705	0.00215487	0.0425101	4
Gm14221	0.00730938	0.981916	0.992853	2.43596	1.13071e-06	5.79627e-06	1.37582	0.00035067	0.000812289	-1.06014	0.0021741	0.0427487	4
Gm10790	1.27945	0.00213424	0.0427548	1.78526	0.000174827	0.000438336	0.437777	0.245791	0.289701	-1.34748	0.00220692	0.0429703	4
Ide	0.0812624	0.255994	0.505796	1.24779	6.24741e-10	1.88662e-08	0.981966	9.09517e-09	1.40272e-07	-0.265819	0.00222455	0.04308	4
Gm37403	-0.371885	0.361585	0.605858	1.75783	0.00023775	0.00057638	0.387199	0.313241	0.360563	-1.37063	0.00230667	0.0436808	4
Nme1	0.0669479	0.24994	0.499192	1.62197	2.09198e-12	5.05519e-10	1.41524	9.46767e-12	1.38182e-09	-0.206731	0.00239028	0.0444275	4
Ccdc47	-0.0227173	0.748582	0.880465	1.12899	2.31885e-09	4.86877e-08	0.862751	4.51348e-08	4.66925e-07	-0.266243	0.00247161	0.045046	4
2810408A11Rik	0.119406	0.620311	0.802093	1.22351	0.000136969	0.000352224	0.365186	0.13709	0.171513	-0.858321	0.00254967	0.0461407	4
Tecpr1	0.126314	0.208693	0.45504	1.19696	4.11909e-08	4.05669e-07	0.832357	1.9259e-06	9.11755e-06	-0.364606	0.00255953	0.0462261	4
Pdzd8	0.174608	0.0414241	0.193377	1.21172	2.22505e-09	4.74808e-08	0.93056	3.65791e-08	3.96061e-07	-0.28116	0.00259643	0.0466577	4
Slc25a45	-0.32323	0.0780717	0.268186	1.04654	2.29422e-05	7.34542e-05	0.455889	0.0131094	0.0207348	-0.59065	0.00263194	0.0468719	4
Tiam2	-0.175445	0.402393	0.641895	2.27024	2.0399e-08	2.36108e-07	1.62127	8.41067e-07	4.63439e-06	-0.648969	0.00263778	0.0468719	4
Ibtk	0.0175192	0.795836	0.905549	1.15311	7.28365e-10	2.11579e-08	0.912831	8.60752e-09	1.3425e-07	-0.240284	0.00272184	0.0476243	4
B430219N15Rik	-0.0882187	0.668384	0.834063	2.79702	1.66521e-09	3.81298e-08	2.16452	3.1111e-08	3.49722e-07	-0.632498	0.0027632	0.0479031	4
Dtnbp1	0.132336	0.068825	0.251536	1.18809	7.5856e-10	2.16048e-08	0.939609	1.03327e-08	1.54192e-07	-0.24848	0.00283184	0.0485552	4
Fads6	0.0801811	0.630419	0.808746	1.29345	2.45946e-06	1.10034e-05	0.719064	0.000584385	0.00127564	-0.574381	0.00287826	0.0489303	4
Ciapin1	-0.212336	0.0279459	0.15816	1.29529	4.69499e-09	8.0501e-08	0.977298	1.02932e-07	8.66715e-07	-0.317992	0.00289403	0.0490592	4
Mtpap	-0.0118809	0.866671	0.941056	1.0392	4.88636e-09	8.27578e-08	0.785126	9.786e-08	8.33067e-07	-0.254075	0.00297781	0.0498208	4
Ripk4	0.640579	0.0339207	0.174314	1.17649	0.00100042	0.00206811	0.137288	0.639592	0.679888	-1.0392	0.00299125	0.0499595	4
Ado	0.0821409	0.395291	0.635979	1.31237	8.62737e-09	1.24601e-07	0.977077	2.01325e-07	1.46087e-06	-0.335292	0.00314222	0.0510545	4
Cyp4b1	-0.0192175	0.863064	0.939508	3.52732	7.21404e-13	2.81536e-10	3.13302	2.82663e-12	6.42326e-10	-0.394303	0.00315393	0.0510545	4
Pop7	-0.0139862	0.827585	0.922235	1.03079	1.34979e-09	3.32014e-08	0.809634	1.61135e-08	2.12854e-07	-0.221156	0.00317475	0.0512455	4
Mob1b	-0.144714	0.0689804	0.251848	2.12184	1.904e-12	4.88294e-10	1.86533	8.20883e-12	1.30909e-09	-0.256518	0.00326651	0.0520171	4
Pacsin2	-0.0207568	0.858117	0.937072	1.31294	9.83633e-08	7.92202e-07	0.899008	4.99983e-06	2.01159e-05	-0.413931	0.00347184	0.0540937	4
Hspa5	-0.172486	0.0558481	0.22724	1.23156	5.73259e-09	9.32147e-08	0.932576	1.2194e-07	9.93676e-07	-0.298984	0.00352951	0.0544813	4
Coq3	0.280464	0.000834213	0.0259546	1.38641	6.72825e-11	4.55589e-09	1.16119	4.78614e-10	1.70478e-08	-0.225219	0.00361049	0.0552562	4
Mmachc	-0.0477321	0.428316	0.662627	1.35359	3.44814e-11	2.93723e-09	1.14694	2.17931e-10	1.00255e-08	-0.206646	0.0036988	0.0560734	4
Mterf2	-0.134718	0.268438	0.518786	1.23713	1.13114e-07	8.84417e-07	0.847097	5.42682e-06	2.15548e-05	-0.390036	0.00372204	0.0561497	4
Tubb2a	-0.319035	0.00579421	0.06971	1.48564	1.51449e-09	3.57637e-08	1.1711	1.98094e-08	2.45933e-07	-0.314541	0.003853	0.057354	4
Timm22	0.338775	0.00671015	0.0751168	1.90377	4.20854e-10	1.50115e-08	1.54387	4.29779e-09	8.01182e-08	-0.359901	0.00388412	0.0577216	4
Ddah1	-0.0876514	0.47989	0.702988	1.02055	1.40083e-06	6.9049e-06	0.616015	0.00016452	0.000414522	-0.404534	0.00400325	0.0588021	4
Ttc39b	0.0743772	0.428507	0.662675	1.59085	4.65612e-10	1.62291e-08	1.29005	4.37653e-09	8.13327e-08	-0.300799	0.0040155	0.0588021	4
Hpx	0.110181	0.756006	0.884215	3.15333	1.40935e-07	1.05301e-06	2.13389	1.05219e-05	3.7899e-05	-1.01944	0.00406066	0.0590259	4
Nudt19	0.156572	0.0333757	0.172722	1.5464	2.96897e-11	2.75077e-09	1.31663	1.82737e-10	9.06212e-09	-0.229761	0.0040815	0.0591373	4
Rnf7	0.00707669	0.885914	0.951363	1.17618	2.408e-11	2.37518e-09	1.00483	1.43729e-10	7.86653e-09	-0.17135	0.00412349	0.0595056	4
Plk3	0.209904	0.222459	0.469226	2.53467	7.99378e-10	2.24576e-08	2.03243	9.41263e-09	1.443e-07	-0.502238	0.00417584	0.060069	4
Dhrs11	-0.0451595	0.647575	0.820588	1.35824	8.98211e-09	1.28381e-07	1.02485	1.85663e-07	1.36711e-06	-0.333388	0.0042098	0.0601313	4
Tuba1c	-0.32154	0.0836504	0.278918	2.7862	2.29173e-10	9.9857e-09	2.29351	2.05358e-09	4.62559e-08	-0.492694	0.00425626	0.0603421	4
Zwint	0.217295	0.0402643	0.190398	1.01073	2.1925e-07	1.50056e-06	0.679932	1.22153e-05	4.29389e-05	-0.330794	0.00440618	0.0617484	4
Prelid3b	0.0483832	0.294509	0.543629	1.81043	6.80353e-14	6.39227e-11	1.65408	1.99837e-13	1.26032e-10	-0.156353	0.00449449	0.0621939	4
Nus1	0.0496903	0.481477	0.703988	1.03135	5.27427e-09	8.73466e-08	0.792992	9.15056e-08	7.91666e-07	-0.23836	0.00456059	0.0627851	4
Il31ra	-0.205816	0.593077	0.784843	2.26951	1.36295e-05	4.69448e-05	1.13507	0.00542075	0.00937327	-1.13445	0.00468522	0.0637501	4
Uck2	0.149511	0.170843	0.41053	1.98613	2.24055e-10	9.83432e-09	1.64209	1.86174e-09	4.3551e-08	-0.344041	0.00475521	0.064233	4
Psmc4	0.0645606	0.230222	0.47688	1.54056	2.02954e-12	5.05519e-10	1.36376	8.23663e-12	1.30909e-09	-0.1768	0.00476655	0.0642646	4
Aldh1b1	-0.160141	0.58378	0.777622	1.32252	0.000262375	0.000628776	0.40374	0.163337	0.200851	-0.918775	0.0047683	0.0642646	4
Sdhaf4	0.0499185	0.547968	0.752879	1.2484	3.2035e-09	6.14415e-08	0.975718	4.51527e-08	4.66925e-07	-0.272679	0.00484544	0.0649598	4
Esrrb	-1.1366	0.0159079	0.117667	4.10716	4.09581e-09	7.30987e-08	3.18248	8.03701e-08	7.20681e-07	-0.924675	0.00494407	0.0654334	4
Rrm1	-0.0491622	0.712891	0.861573	1.32225	2.71503e-07	1.78339e-06	0.890098	1.46499e-05	5.01132e-05	-0.432156	0.0050383	0.0659775	4
Dcaf12l1	-0.210371	0.457406	0.685716	1.04927	0.00140774	0.00281328	0.15392	0.575093	0.619432	-0.895353	0.00505659	0.0660189	4
Dok7	-0.138935	0.740218	0.87608	2.76097	3.37742e-06	1.43822e-05	1.58203	0.000752783	0.00159777	-1.17894	0.00506951	0.0660914	4
Abtb2	0.151501	0.358976	0.603685	1.66574	1.30951e-07	9.96118e-07	1.15853	5.60118e-06	2.2114e-05	-0.507206	0.00515338	0.0666769	4
S100a13	0.126926	0.152378	0.385902	1.02914	4.54526e-08	4.34718e-07	0.745676	1.35157e-06	6.81554e-06	-0.28346	0.00519507	0.0668005	4
Kyat3	0.115362	0.19406	0.438246	1.18438	1.02743e-08	1.41842e-07	0.903029	1.89783e-07	1.39174e-06	-0.281353	0.00558919	0.0699062	4
Galc	0.319127	0.00803202	0.08216	1.02677	3.45976e-07	2.18773e-06	0.689537	1.82177e-05	6.06536e-05	-0.337228	0.00559188	0.0699062	4
Usp10	0.11913	0.312837	0.561043	1.19369	2.43708e-07	1.63431e-06	0.814806	1.1728e-05	4.14779e-05	-0.378888	0.0056889	0.0705137	4
Mrpl43	0.0119206	0.854039	0.934519	1.10752	9.78422e-10	2.60042e-08	0.89575	1.00331e-08	1.50723e-07	-0.211772	0.00578172	0.070894	4
Slc29a1	0.223886	0.00261276	0.0471874	2.35458	7.95319e-14	6.4898e-11	2.15677	2.23162e-13	1.29232e-10	-0.197815	0.00578541	0.070894	4
D5Ertd579e	-0.148458	0.0321304	0.169318	1.29493	1.19658e-10	6.33658e-09	1.08909	8.55949e-10	2.51238e-08	-0.205843	0.00580622	0.0710035	4
Ap1g1	0.0866218	0.108759	0.321045	1.07533	9.55625e-11	5.60633e-09	0.908234	6.28212e-10	2.04676e-08	-0.167098	0.00584758	0.0711701	4
Ttc19	0.203718	0.0199312	0.132865	1.57776	1.13095e-10	6.09252e-09	1.32927	7.50284e-10	2.31428e-08	-0.248496	0.00586934	0.0713865	4
Spsb1	0.186526	0.267319	0.517681	1.82503	9.63279e-08	7.78954e-07	1.29641	3.41239e-06	1.46308e-05	-0.528622	0.0058813	0.0713868	4
Acox2	-0.560595	0.0745907	0.261687	1.31162	0.00018274	0.000456265	0.478255	0.0830148	0.10933	-0.833366	0.00590413	0.0716155	4
Ctcflos	-0.24399	0.00765474	0.0802768	2.75881	1.9442e-13	1.16341e-10	2.50928	5.87793e-13	2.15348e-10	-0.249535	0.00590995	0.0716312	4
Epn3	-2.22105	0.0286236	0.159731	6.69573	3.70908e-08	3.74285e-07	4.90893	1.25107e-06	6.39133e-06	-1.7868	0.00604696	0.0721066	4
Plin5	0.0863209	0.321033	0.569484	1.62939	3.30676e-10	1.27937e-08	1.34804	2.83168e-09	5.84303e-08	-0.281348	0.00607593	0.0721066	4
Gm15543	0.118932	0.905285	0.961126	5.49026	9.04845e-06	3.30898e-05	2.91696	0.0035972	0.00646675	-2.5733	0.00615153	0.0724146	4
Cd320	0.0364764	0.7084	0.858169	1.17478	3.48431e-08	3.56209e-07	0.86859	7.97895e-07	4.43874e-06	-0.306186	0.0061589	0.0724538	4
Taco1	0.146917	0.128981	0.352811	1.58819	7.6017e-10	2.16048e-08	1.2945	7.21953e-09	1.18145e-07	-0.293691	0.00619093	0.0726878	4
Psmd12	0.0688145	0.419341	0.655693	1.06876	2.73118e-08	2.96613e-07	0.796056	6.27765e-07	3.66135e-06	-0.272708	0.0062414	0.0730982	4
Agpat1	0.2444	0.00168857	0.0379388	1.3471	6.74891e-11	4.55589e-09	1.14621	4.2846e-10	1.58266e-08	-0.200888	0.00631234	0.0735838	4
Pitpna	0.0465012	0.499119	0.716994	1.17369	9.79366e-10	2.60042e-08	0.9532	9.96854e-09	1.50554e-07	-0.220491	0.00650972	0.0751917	4
Gm11714	-1.66781	0.0702103	0.25386	3.93424	1.52908e-05	5.1812e-05	2.02433	0.00565342	0.00974088	-1.9099	0.00654936	0.0755132	4
AC122442.1	0.213639	0.0825228	0.276855	2.24852	7.65897e-11	4.93614e-09	1.91337	4.47868e-10	1.63086e-08	-0.335152	0.00662721	0.0759717	4
Slc13a2	0.145186	0.697687	0.852789	1.20159	0.00485627	0.0085613	0.0130827	0.972651	0.977005	-1.18851	0.00666502	0.076076	4
Gdpd1	-0.376295	0.100409	0.307935	1.25031	2.6163e-05	8.21547e-05	0.63316	0.00632496	0.0107647	-0.617155	0.0069698	0.0780703	4
Exosc4	-0.0235033	0.721803	0.866627	1.19326	4.16425e-10	1.49813e-08	0.988995	3.11261e-09	6.28756e-08	-0.204269	0.00702281	0.0783065	4
Tmem74bos	-0.287736	0.523904	0.736848	2.45254	2.33132e-05	7.44415e-05	1.23424	0.00763749	0.0127448	-1.2183	0.00703715	0.0784177	4
Litaf	-0.31276	0.000257658	0.0145374	1.01059	1.08769e-09	2.79344e-08	0.822755	9.38038e-09	1.44052e-07	-0.187835	0.00707468	0.078592	4
Ap1s3	-0.245138	0.230438	0.477087	1.50195	1.62474e-06	7.79249e-06	0.947681	0.000146094	0.000373496	-0.554266	0.00717284	0.0793388	4
Amacr	0.15393	0.0229709	0.143534	1.1817	1.92515e-10	8.74334e-09	0.993419	1.26721e-09	3.36523e-08	-0.188277	0.00721341	0.0794335	4
Axin2	0.0935463	0.172846	0.412788	1.10763	9.53838e-10	2.54432e-08	0.905195	7.70887e-09	1.23345e-07	-0.202436	0.00724609	0.0795608	4
Myo1c	0.0154447	0.854728	0.934745	1.48569	8.54296e-10	2.3522e-08	1.21496	8.2571e-09	1.30028e-07	-0.270733	0.00730544	0.0796764	4
Cth	-0.086911	0.689366	0.84754	2.4234	1.71003e-08	2.07562e-07	1.84459	3.46495e-07	2.26109e-06	-0.578808	0.00734887	0.0799036	4
Exoc3	0.0207862	0.773186	0.893424	1.08828	3.97362e-09	7.14059e-08	0.862373	4.98963e-08	5.04926e-07	-0.225907	0.00751752	0.0808837	4
Gaa	0.279987	0.00479965	0.0638246	1.23778	4.49504e-09	7.77409e-08	0.978491	5.92122e-08	5.74583e-07	-0.25929	0.00765787	0.0815386	4
Gm19935	-0.349396	0.410229	0.647806	1.24609	0.00560322	0.0097404	0.00653306	0.987323	0.989196	-1.23956	0.00778626	0.0820655	4
Megf9	-0.13363	0.091069	0.291983	2.29905	8.62988e-13	3.06728e-10	2.07321	2.82015e-12	6.42326e-10	-0.225834	0.00779421	0.0820655	4
Mrto4	-0.0088398	0.912464	0.963902	1.1944	3.02516e-09	5.8902e-08	0.955433	3.03262e-08	3.424e-07	-0.238966	0.0078118	0.0821894	4
Ptgds	0.0142829	0.933704	0.972933	1.31826	4.18542e-06	1.71349e-05	0.795497	0.000421737	0.000956072	-0.522759	0.00787876	0.0824807	4
Dbt	-0.0178162	0.765342	0.889243	1.72878	2.84725e-12	5.86911e-10	1.54073	1.09605e-11	1.53721e-09	-0.188053	0.00794951	0.0828743	4
Plaur	-0.124589	0.440264	0.671562	1.09859	7.95456e-06	2.95653e-05	0.633755	0.00101789	0.00208408	-0.464833	0.00795755	0.0828762	4
Fndc5	-0.397459	0.0795541	0.27112	4.62662	2.46198e-12	5.59461e-10	4.13042	9.03081e-12	1.35101e-09	-0.496199	0.00795893	0.0828762	4
Ppcs	0.0871182	0.304889	0.553425	1.42545	7.52026e-10	2.15661e-08	1.17338	6.20416e-09	1.06024e-07	-0.252062	0.00796872	0.0829294	4
Nifk	0.135252	0.120236	0.339543	1.04957	2.24559e-08	2.55306e-07	0.799237	3.65985e-07	2.36167e-06	-0.250334	0.00810552	0.0836747	4
Rnf17	-1.09334	0.0151294	0.114536	1.26141	0.00163487	0.00321424	0.241797	0.478197	0.526487	-1.01961	0.00814912	0.0838836	4
Fbxo30	0.0124988	0.884518	0.950768	1.0204	4.29625e-08	4.16899e-07	0.762466	8.28231e-07	4.57796e-06	-0.257938	0.0081633	0.0839334	4
BC004004	0.121852	0.0864884	0.284054	1.05159	2.58861e-09	5.27476e-08	0.844213	2.94805e-08	3.36235e-07	-0.207381	0.008177	0.0839715	4
Dnajc25	0.231743	0.000640745	0.0227325	1.57102	9.18461e-13	3.13742e-10	1.41814	2.64504e-12	6.16672e-10	-0.152886	0.00825383	0.0845735	4
Unc119b	0.283281	0.00780878	0.0811245	1.40228	2.86376e-09	5.65593e-08	1.12448	3.18614e-08	3.55928e-07	-0.277801	0.00831954	0.0849206	4
Tmem189	-0.0865913	0.650046	0.821774	1.5015	3.13533e-06	1.35107e-05	0.928939	0.000271975	0.00064951	-0.572565	0.00837184	0.0850728	4
Gpcpd1	0.224041	0.0588032	0.232673	1.42482	1.80754e-08	2.1628e-07	1.09192	3.08507e-07	2.0558e-06	-0.332892	0.00838114	0.0850728	4
Hmox1	-0.325641	0.0697322	0.253254	1.12546	9.78261e-06	3.53853e-05	0.645156	0.0011943	0.00240441	-0.480308	0.00841295	0.0852791	4
Cpeb3	-0.130182	0.183672	0.425475	1.31464	6.72477e-09	1.04076e-07	1.03451	8.65041e-08	7.59375e-07	-0.280121	0.00842755	0.0853789	4
Slc19a2	0.00597813	0.969173	0.987701	1.09469	8.15222e-06	3.02561e-05	0.63709	0.000913336	0.00189639	-0.457605	0.00846253	0.0854921	4
Fosb	-0.127871	0.645985	0.819615	1.78064	8.7605e-06	3.22074e-05	1.02044	0.00133132	0.00265082	-0.760195	0.00848671	0.0856881	4
Abhd17c	-0.0914458	0.0931763	0.296106	1.29536	1.01565e-11	1.32426e-09	1.14036	4.16397e-11	3.73758e-09	-0.154999	0.00855122	0.0860973	4
Ppargc1a	-0.122466	0.319124	0.567309	3.98664	4.28573e-13	1.96573e-10	3.62711	1.28276e-12	3.7751e-10	-0.359524	0.00901825	0.0883407	4
Sdc4	0.259152	0.00298844	0.050469	2.8957	4.18353e-14	5.20922e-11	2.68261	1.02392e-13	8.35519e-11	-0.213085	0.00910496	0.0887363	4
Dnmt3l	0.0975125	0.898836	0.95756	4.67395	4.37696e-06	1.77571e-05	2.80546	0.000710221	0.00151712	-1.86848	0.00916318	0.0889795	4
Ipo7	0.10351	0.128421	0.351918	1.16561	5.67539e-10	1.78479e-08	0.969262	4.40518e-09	8.1696e-08	-0.196347	0.00924075	0.0892842	4
Rab3ip	0.236311	0.00560882	0.068824	1.04401	5.75883e-09	9.33898e-08	0.828188	6.94339e-08	6.46513e-07	-0.215819	0.00929808	0.0895489	4
Tamm41	-0.00510529	0.958952	0.984057	1.08547	9.11673e-08	7.48347e-07	0.798055	1.99743e-06	9.38442e-06	-0.287413	0.00932457	0.0896823	4
Gm31036	-0.328433	0.405322	0.644038	1.50735	0.000742383	0.00158432	0.440455	0.237534	0.280947	-1.0669	0.00942133	0.0903721	4
Cela1	-0.127529	0.575884	0.771744	1.15434	0.000131377	0.000339265	0.509874	0.031869	0.0462126	-0.644465	0.00946017	0.0905754	4
Usp25	-0.0486934	0.603065	0.790798	1.1316	4.2048e-08	4.11136e-07	0.852262	8.36437e-07	4.6188e-06	-0.279335	0.00953809	0.0909946	4
Abcb11	-1.70868	0.0414242	0.193377	4.21318	2.24554e-06	1.01849e-05	2.65095	0.000282554	0.000671309	-1.56223	0.00959447	0.0914224	4
Mmgt1	0.058279	0.434372	0.666727	1.26229	9.2729e-10	2.49576e-08	1.04187	7.64717e-09	1.22961e-07	-0.220414	0.00961868	0.0915074	4
Tnfrsf12a	-0.896203	8.76545e-05	0.0082386	1.30982	4.12557e-07	2.52221e-06	0.912601	1.4962e-05	5.10544e-05	-0.397222	0.00986624	0.0927323	4
Nol11	0.118903	0.0993167	0.306325	1.00806	4.17147e-09	7.37796e-08	0.809448	3.97224e-08	4.23203e-07	-0.198611	0.0100614	0.0934902	4
Slc41a2	-0.781433	0.00108043	0.0300492	2.25733	2.94435e-09	5.76411e-08	1.82419	2.98697e-08	3.38523e-07	-0.433138	0.010107	0.0936835	4
Kctd8	-1.22023	0.0297848	0.16271	3.63378	3.63177e-07	2.2778e-06	2.52741	1.99639e-05	6.56515e-05	-1.10637	0.010138	0.0938316	4
Ginm1	0.170639	0.00674979	0.075309	1.15299	7.41032e-11	4.86069e-09	0.993249	4.15076e-10	1.5593e-08	-0.159742	0.010211	0.0939829	4
Timm9	-0.0753592	0.181543	0.42276	1.14743	8.31902e-11	5.16758e-09	0.987481	4.34874e-10	1.59649e-08	-0.159953	0.0102404	0.0940221	4
Usp16	0.0711468	0.310468	0.558581	1.45219	8.28271e-11	5.16758e-09	1.25007	4.39281e-10	1.6061e-08	-0.202127	0.0103502	0.0944596	4
Rab5if	0.262455	0.00166609	0.0377647	1.17639	6.86328e-10	2.01323e-08	0.978926	5.49119e-09	9.69301e-08	-0.197466	0.0104768	0.0951818	4
Slc25a20	0.370473	1.6772e-05	0.00320309	1.46816	6.05046e-12	9.6122e-10	1.30546	2.45377e-11	2.56105e-09	-0.162696	0.0104854	0.095212	4
Atf5	-0.58029	0.00012642	0.010008	1.09806	2.69479e-07	1.77399e-06	0.781069	8.86475e-06	3.27921e-05	-0.316992	0.0105765	0.0954599	4
Gm5737	0.276151	0.33805	0.585293	2.32416	7.30879e-07	4.03964e-06	1.58297	3.83498e-05	0.000115941	-0.741183	0.0107769	0.0966974	4
BC005537	0.0554679	0.464534	0.691142	1.06962	8.21322e-09	1.20362e-07	0.846594	1.06892e-07	8.93354e-07	-0.223031	0.01078	0.0966974	4
Gm12892	0.0411208	0.952918	0.981344	4.8635	9.00303e-07	4.80019e-06	3.25763	6.96786e-05	0.000194597	-1.60587	0.0108103	0.0966974	4
Manf	-0.113783	0.335678	0.583642	2.20512	2.01099e-10	9.0028e-09	1.87583	1.22762e-09	3.28928e-08	-0.329294	0.0108553	0.0968558	4
Tpi1	0.0231245	0.679493	0.840274	1.06553	3.29509e-10	1.27761e-08	0.899186	2.32668e-09	5.0506e-08	-0.166349	0.0109753	0.0974718	4
Car8	0.608974	0.000926352	0.0275329	1.50042	1.41402e-07	1.05505e-06	1.09628	3.58406e-06	1.52503e-05	-0.404132	0.0109786	0.0974718	4
BC031181	0.0603364	0.198664	0.44458	1.08283	2.28222e-11	2.32786e-09	0.949692	9.9492e-11	6.26695e-09	-0.133141	0.0110082	0.0975894	4
Pappa	0.0850275	0.664601	0.831648	1.11631	5.87065e-05	0.00016623	0.564074	0.0100938	0.0163853	-0.552231	0.0110622	0.0977776	4
Pgpep1	0.249962	0.0730813	0.258636	1.36195	2.00105e-07	1.3929e-06	0.983588	5.6081e-06	2.21267e-05	-0.378358	0.0110993	0.0978653	4
Psmd6	0.137014	0.0407919	0.19165	1.02075	1.26699e-09	3.15904e-08	0.842314	1.02695e-08	1.53503e-07	-0.178432	0.0111278	0.0979729	4
Mthfd2	-0.482072	0.120352	0.339763	1.12144	0.000921994	0.00192148	0.343051	0.216965	0.259095	-0.778393	0.0112451	0.0985703	4
Ngef	-0.146523	0.764499	0.888763	1.89799	0.000631008	0.00136678	0.60876	0.198506	0.23944	-1.28923	0.0113683	0.0993105	4
Fastkd2	0.139887	0.170741	0.41053	1.50182	2.16818e-09	4.65031e-08	1.22815	1.82859e-08	2.33311e-07	-0.273671	0.0113869	0.0994098	4
Smoc1	0.386964	7.16894e-05	0.00730618	-0.546308	4.3305e-06	1.76244e-05	0.317423	0.000399009	0.000910744	0.863731	2.77874e-08	0.00016628	NA
Gtf2ird2	-0.16727	0.0342339	0.174991	-0.114678	0.150075	0.190346	0.716403	1.58779e-07	1.21258e-06	0.831081	7.63574e-08	0.000322976	NA
Ppp3cc	-0.0794668	0.186419	0.42883	0.538932	7.80324e-07	4.26565e-06	-0.0928542	0.131514	0.165069	-0.631786	1.55665e-07	0.000399214	NA
Grk5	-0.0168845	0.79995	0.908388	-0.406777	7.46544e-05	0.000205048	0.29419	0.000741233	0.00157643	0.700967	2.73786e-07	0.000508941	NA
Col7a1	0.00755453	0.940305	0.975621	-0.352485	0.00818131	0.0137119	0.730094	5.50778e-06	2.17932e-05	1.08258	2.78632e-07	0.000508941	NA
Sat1	-0.349943	2.1416e-05	0.00381263	0.318274	5.20088e-05	0.000149482	-0.219344	0.00114382	0.00231237	-0.537618	2.83501e-07	0.000508941	NA
Gm35339	-0.244382	0.0114719	0.0982111	-0.53618	8.68938e-05	0.000234433	0.313061	0.00174859	0.00338298	0.849241	4.93308e-07	0.000741317	NA
Dapk1	0.473001	8.47693e-07	0.000895164	-0.00934168	0.863422	0.886331	0.505578	4.39952e-07	2.74905e-06	0.51492	4.95533e-07	0.000741317	NA
Pald1	-0.0968382	0.0935033	0.296567	-0.22611	0.00117985	0.00239844	0.292725	0.000150211	0.000382277	0.518835	5.9657e-07	0.000764973	NA
Nedd4	0.194971	0.0012496	0.0326532	0.134832	0.0125845	0.0202289	0.576078	4.501e-08	4.66254e-07	0.441246	7.28034e-07	0.000848859	NA
Crip2	-0.174785	0.0237079	0.145392	0.174594	0.0240161	0.0362056	-0.468929	1.79408e-05	5.98931e-05	-0.643523	7.56559e-07	0.000848859	NA
C130074G19Rik	0.133675	0.089112	0.288709	-0.367764	0.000376187	0.00086603	0.3161	0.000953023	0.00196968	0.683865	9.66967e-07	0.000979787	NA
Mmd	0.0239726	0.780308	0.897264	-0.0223261	0.79467	0.826291	0.745364	1.70991e-06	8.25834e-06	0.767691	1.22148e-06	0.00106984	NA
Marveld1	0.293054	0.00167145	0.0378384	-0.459846	5.38779e-05	0.000153942	0.207401	0.0144682	0.0226544	0.667247	1.25217e-06	0.00106984	NA
Trdmt1	-0.0874852	0.273161	0.522903	-0.0017686	0.98295	0.986081	-0.745075	1.69962e-06	8.21401e-06	-0.743306	1.43027e-06	0.00106984	NA
Gid4	0.213594	0.000152712	0.0110544	-0.58244	6.4703e-09	1.01623e-07	-0.236754	6.15196e-05	0.00017483	0.345685	1.64667e-06	0.00113696	NA
Popdc2	-0.084268	0.275987	0.525901	-0.764247	1.23782e-06	6.22273e-06	-0.0667923	0.387493	0.436431	0.697455	1.84088e-06	0.0011865	NA
Sirt5	0.182032	0.0398995	0.189692	0.347091	0.0011653	0.00237075	-0.348047	0.00131229	0.00261642	-0.695137	2.60157e-06	0.0014788	NA
Zfand5	-0.203568	0.00139491	0.0347277	0.200891	0.00156139	0.00308464	-0.212521	0.00102446	0.00209585	-0.413412	2.67498e-06	0.0014788	NA
Prrg3	-0.140618	0.0479089	0.208651	0.145239	0.0478286	0.0678108	-0.412851	5.20223e-05	0.000150678	-0.55809	2.68616e-06	0.0014788	NA
Ift140	0.114194	0.122055	0.342794	-0.568978	1.08825e-05	3.87395e-05	0.0521398	0.467498	0.516177	0.621117	2.80075e-06	0.0014788	NA
Alkbh7	-0.084128	0.121359	0.341509	0.504158	4.72515e-07	2.81626e-06	0.0835888	0.123218	0.155687	-0.420569	3.01363e-06	0.00151353	NA
Myorg	0.276827	0.00086332	0.026313	-0.5563	3.62678e-06	1.52406e-05	-0.00824479	0.898505	0.913717	0.548056	3.03515e-06	0.00151353	NA
AW011738	-0.41106	0.000243699	0.0143678	0.387771	0.000355662	0.000823321	-0.259123	0.00675057	0.0114111	-0.646895	3.39478e-06	0.00160377	NA
Ptov1	0.0815372	0.117793	0.335919	-0.570191	1.18647e-07	9.20068e-07	-0.16563	0.00539433	0.00933748	0.40456	3.61545e-06	0.00166422	NA
Qrsl1	-0.202043	0.00430944	0.0603466	0.636333	1.31054e-07	9.96382e-07	0.179242	0.00816007	0.0135263	-0.457091	4.03212e-06	0.00176548	NA
Ddit4	0.093784	0.504369	0.721814	0.802935	8.08624e-05	0.000219779	-0.302673	0.0527961	0.0729242	-1.10561	4.6081e-06	0.00188011	NA
Psmd1	0.209411	0.00219243	0.0431087	0.601861	1.37414e-07	1.03345e-06	0.180802	0.00574031	0.00986915	-0.421059	5.51136e-06	0.00210511	NA
Setd7	-0.0311709	0.707222	0.85732	0.0725213	0.398647	0.454441	0.690324	2.13546e-06	9.91613e-06	0.617803	7.77058e-06	0.00268264	NA
Aacs	-0.0498214	0.727232	0.869374	-0.929902	2.90173e-05	8.98754e-05	0.122771	0.396538	0.445306	1.05267	8.54823e-06	0.00289543	NA
Prepl	0.261577	0.000270787	0.0148659	-0.342037	5.64634e-05	0.000160588	0.0600896	0.268934	0.313995	0.402127	8.99216e-06	0.00298939	NA
Pbxip1	-0.139027	0.0217133	0.139313	0.606136	1.03031e-07	8.19501e-07	0.218864	0.00139778	0.00276751	-0.387272	1.03381e-05	0.00324979	NA
Frat1	0.417344	0.000339307	0.01657	-0.623161	5.46681e-05	0.000155877	0.0707727	0.432932	0.481715	0.693933	1.10368e-05	0.00333999	NA
Slc16a2	0.0990552	0.112031	0.326436	-0.374673	4.56181e-05	0.000133139	0.0530519	0.377135	0.426003	0.427725	1.14729e-05	0.00333999	NA
Dna2	-0.222003	0.0684175	0.250693	0.375584	0.00542514	0.00946105	-0.448831	0.00231444	0.00435203	-0.824415	1.14802e-05	0.00333999	NA
P2ry1	0.0418108	0.714623	0.862301	0.441798	0.00226567	0.00431411	-0.400721	0.00541154	0.00935824	-0.842519	1.15352e-05	0.00333999	NA
Itga7	0.13361	0.0293968	0.161583	0.361184	2.67466e-05	8.38112e-05	0.750294	1.28462e-08	1.79746e-07	0.38911	1.27013e-05	0.0035086	NA
Mxd4	0.097646	0.0603853	0.236099	-0.370458	5.17233e-06	2.04794e-05	-0.0332815	0.491621	0.53923	0.337176	1.30608e-05	0.0035086	NA
Ppp1ca	0.270438	0.000104424	0.00888445	0.0201943	0.674031	0.717901	0.357653	7.66263e-06	2.88627e-05	0.337459	1.31685e-05	0.0035086	NA
Pip5k1c	-0.0826828	0.100802	0.308436	-0.134115	0.0156567	0.0246228	0.201803	0.000998081	0.00204983	0.335918	1.35676e-05	0.0035086	NA
Atat1	0.437015	2.5723e-05	0.00416018	0.0600561	0.399513	0.455398	0.539038	3.37303e-06	1.45002e-05	0.478982	1.40175e-05	0.0035086	NA
Ttc38	0.13996	0.240569	0.488983	0.966839	2.39315e-06	1.07431e-05	0.158207	0.188621	0.228576	-0.808633	1.40719e-05	0.0035086	NA
Slc46a1	0.216902	0.0190074	0.129939	-0.343404	0.00296923	0.00550601	0.272459	0.00559382	0.00964374	0.615863	1.47074e-05	0.00356793	NA
Fasn	0.595907	0.050838	0.215959	-0.960972	0.00337415	0.00617523	0.94006	0.00532301	0.00922381	1.90103	1.53778e-05	0.00368084	NA
BC043934	-0.241427	0.00335115	0.0534008	-0.376706	0.000232527	0.000564784	-0.885342	5.75759e-08	5.61912e-07	-0.508636	1.62973e-05	0.00375665	NA
Fgfr2	0.22236	0.124137	0.346094	-0.765607	0.000641772	0.00138758	0.307094	0.0421906	0.0595333	1.0727	1.63223e-05	0.00375665	NA
Tmem106a	0.278716	0.00476637	0.0636651	0.805987	4.63527e-07	2.77464e-06	0.241402	0.011601	0.0185666	-0.564585	1.68986e-05	0.00380936	NA
Zfp467	-0.0749737	0.171958	0.411756	-0.907211	2.57663e-09	5.25632e-08	-0.525257	4.92938e-07	3.00994e-06	0.381954	1.69757e-05	0.00380936	NA
Lynx1	0.0190801	0.845432	0.93103	-0.208996	0.0544208	0.0761586	-0.893966	1.28963e-06	6.55664e-06	-0.684969	1.74758e-05	0.00387316	NA
Bnip1	-0.137045	0.0229383	0.14341	0.789976	4.27349e-09	7.49666e-08	0.434788	2.36211e-06	1.08037e-05	-0.355188	1.79195e-05	0.0038754	NA
Gm32817	-0.197494	0.00927577	0.0880609	0.0973103	0.160202	0.201665	0.529491	2.21373e-06	1.02297e-05	0.43218	2.1456e-05	0.00443638	NA
Chd1l	0.16618	0.0160379	0.118191	0.139542	0.0440493	0.0629898	-0.279084	0.000746987	0.00158735	-0.418626	2.29416e-05	0.00450336	NA
Bend3	-0.0349972	0.532165	0.741957	0.838269	3.31812e-09	6.31005e-08	0.479586	1.24572e-06	6.36763e-06	-0.358683	2.29786e-05	0.00450336	NA
Ninl	-0.169712	0.159088	0.395094	-0.0857281	0.480898	0.53605	-0.89937	1.04731e-05	3.7746e-05	-0.813642	2.30787e-05	0.00450336	NA
Slc1a5	-0.52573	1.62015e-05	0.0031614	-0.994665	1.86973e-08	2.21553e-07	-0.492617	2.95646e-05	9.25285e-05	0.502048	2.33445e-05	0.00450625	NA
H2-T22	-0.09939	0.272325	0.522203	0.0512796	0.565189	0.616495	-0.530787	5.93996e-05	0.00016953	-0.582067	2.52477e-05	0.00472131	NA
Nat8f4	0.045606	0.793638	0.90408	0.877855	0.000205261	0.000505881	-0.275354	0.149398	0.185349	-1.15321	2.58655e-05	0.00477499	NA
Sh3glb2	0.299915	2.14503e-05	0.00381263	-0.888391	2.40126e-10	1.02999e-08	-0.592887	1.89e-08	2.38435e-07	0.295504	2.65987e-05	0.00477499	NA
5430430B14Rik	0.0224299	0.874063	0.945255	-0.878809	0.000278612	0.000662381	0.170181	0.241881	0.285505	1.04899	2.72186e-05	0.0048379	NA
Manea	-0.0606782	0.38423	0.626272	0.34259	0.000322065	0.000753808	-0.102984	0.156108	0.192743	-0.445574	3.16924e-05	0.00522867	NA
Tiprl	-0.0660331	0.426417	0.661412	0.510145	4.20131e-05	0.000123886	-0.0157278	0.848022	0.869528	-0.525873	3.17836e-05	0.00522867	NA
Mal2	-0.160812	0.461933	0.68887	0.900333	0.000844125	0.00177486	-0.501802	0.0457051	0.0640113	-1.40214	3.18108e-05	0.00522867	NA
Hmgn2	-0.0155608	0.803927	0.910736	-0.326273	0.000341775	0.000793834	-0.752415	9.86584e-08	8.38993e-07	-0.426142	3.21203e-05	0.00522867	NA
Acbd4	0.225722	0.0120762	0.101542	-0.476155	6.01467e-05	0.000169613	0.0278327	0.721493	0.755189	0.503987	3.238e-05	0.00522867	NA
Ahsa2	0.071672	0.265936	0.516006	-0.0449925	0.494106	0.548423	0.3631	7.63512e-05	0.000210741	0.408092	3.24186e-05	0.00522867	NA
Prkd1	0.11381	0.182674	0.424351	0.325119	0.0021204	0.00405988	0.850264	1.82847e-07	1.35081e-06	0.525145	3.2544e-05	0.00522867	NA
Msrb2	0.0659949	0.160139	0.395965	0.497676	1.40119e-07	1.04984e-06	0.2094	0.000506048	0.00112086	-0.288277	3.30712e-05	0.00522867	NA
Casp6	0.0202106	0.737769	0.874633	-0.320513	0.000344875	0.000800413	-0.73693	1.0281e-07	8.66091e-07	-0.416417	3.40433e-05	0.00522867	NA
Trim65	0.0516642	0.47712	0.701151	-0.296075	0.0024429	0.00461292	0.183685	0.0231363	0.0345868	0.479759	3.42186e-05	0.00522867	NA
Ctsf	0.177512	0.00923311	0.0879325	0.543343	7.88979e-07	4.30902e-06	0.173948	0.0104002	0.0168308	-0.369394	3.54827e-05	0.00530821	NA
Tnfrsf25	0.321372	0.00222065	0.0434733	-0.165765	0.102039	0.134513	0.405724	0.000400504	0.000913229	0.571489	3.66214e-05	0.00543328	NA
Insig1	0.195004	0.20845	0.454855	-0.233654	0.135325	0.173458	0.703628	0.000485568	0.0010811	0.937281	3.92039e-05	0.00567572	NA
Rap1gap	-0.199548	0.0150273	0.114213	0.209558	0.0122471	0.0197449	-0.241433	0.00531188	0.0092072	-0.450991	4.06605e-05	0.0058395	NA
Sema7a	0.271012	0.00245498	0.0455857	0.661497	9.87635e-07	5.17967e-06	0.209347	0.0124653	0.0198085	-0.45215	4.11983e-05	0.00586978	NA
Btg1	0.0246696	0.740815	0.876441	-0.800905	2.25906e-07	1.53558e-06	-0.33649	0.000660758	0.00142264	0.464415	4.68516e-05	0.00618266	NA
Map1lc3a	0.0461157	0.35656	0.601942	-0.308035	3.82425e-05	0.000114136	-0.00661939	0.892633	0.90873	0.301415	4.6854e-05	0.00618266	NA
Psmc1	0.193209	0.00194656	0.0408231	0.37633	6.38745e-06	2.45383e-05	0.0713758	0.168045	0.205963	-0.304954	4.71827e-05	0.00618266	NA
Csad	0.265432	0.0023244	0.0443297	-0.686852	4.15633e-07	2.53532e-06	-0.262671	0.00240021	0.00449635	0.424182	4.97254e-05	0.00642209	NA
Slc24a3	0.180403	0.0201955	0.133689	-0.959023	1.00503e-08	1.39531e-07	-0.541459	4.06158e-06	1.69409e-05	0.417564	5.02192e-05	0.00643953	NA
Mtch1	0.0417647	0.349672	0.595232	0.400319	9.42159e-07	4.97899e-06	0.667342	4.13521e-09	7.78148e-08	0.267023	5.15853e-05	0.0065678	NA
Zfp180	0.0131283	0.807369	0.911967	-0.0222298	0.69588	0.738273	0.312199	7.23579e-05	0.000201079	0.334429	5.24056e-05	0.00658989	NA
Sardh	0.105268	0.346219	0.591879	-0.838833	2.60389e-05	8.18508e-05	-0.104925	0.358688	0.40731	0.733908	5.27263e-05	0.00658989	NA
Pik3r2	0.0976073	0.042122	0.19484	-0.549564	6.42085e-08	5.69783e-07	-0.273576	4.65536e-05	0.000136803	0.275988	5.36657e-05	0.00658989	NA
Pm20d1	0.0701838	0.501054	0.718616	-0.297164	0.0167851	0.0262046	-0.960638	1.5909e-06	7.77984e-06	-0.663474	5.41172e-05	0.00658989	NA
Cidea	0.195682	0.0136321	0.108237	0.180817	0.0192243	0.0296109	-0.228638	0.00520495	0.00903231	-0.409455	5.72534e-05	0.00676193	NA
Abracl	-0.0571093	0.455856	0.68447	-0.39646	0.000436334	0.000988149	-0.899867	1.9547e-07	1.42588e-06	-0.503407	5.96284e-05	0.00695096	NA
Thra	0.0545549	0.338784	0.585619	-0.572857	2.91223e-07	1.88806e-06	-0.239811	0.000944652	0.00195553	0.333046	6.19191e-05	0.00708007	NA
Gm5182	0.274172	0.10381	0.313442	-0.33113	0.0896801	0.119742	0.68167	0.000762472	0.00161624	1.0128	6.34073e-05	0.00715904	NA
F3	-0.12453	0.273483	0.523296	0.0308734	0.783231	0.816194	-0.635626	0.000102632	0.000273239	-0.666499	6.5332e-05	0.0073175	NA
Coq8b	0.187011	0.00919065	0.0877962	-0.445846	2.22934e-05	7.15813e-05	-0.0617604	0.332863	0.380803	0.384086	6.5626e-05	0.0073175	NA
Eif5	-0.00920518	0.867135	0.941445	0.597905	1.55811e-07	1.14448e-06	0.27235	0.000314217	0.000737653	-0.325555	6.69576e-05	0.00732941	NA
Mphosph8	-0.104594	0.0402391	0.190398	-0.0197475	0.679144	0.72266	-0.298375	3.50772e-05	0.00010733	-0.278628	6.91878e-05	0.00748229	NA
Kcns3	-0.163327	0.0979497	0.303922	-0.26398	0.0201435	0.0308652	-0.852478	2.32162e-06	1.06569e-05	-0.588498	7.60814e-05	0.00778513	NA
Psmc5	0.0543357	0.250461	0.499642	0.927212	1.60987e-10	7.7274e-09	0.660268	7.12435e-09	1.16907e-07	-0.266945	7.62487e-05	0.00778513	NA
Gm29686	-0.359116	0.0797	0.271443	0.231723	0.237774	0.287675	-0.953234	0.000729873	0.00155392	-1.18496	7.63248e-05	0.00778513	NA
Lrig2	-0.166326	0.0279413	0.15816	-0.0150905	0.828919	0.856348	0.381599	8.60525e-05	0.00023424	0.39669	7.69315e-05	0.00780268	NA
Prdx1	0.147231	0.015654	0.116751	0.790454	5.17052e-09	8.64257e-08	0.482118	1.07494e-06	5.66736e-06	-0.308336	8.11164e-05	0.00813745	NA
Sec14l1	0.0432116	0.479053	0.702456	0.0820665	0.19303	0.238869	0.432366	1.11204e-05	3.96413e-05	0.3503	8.11388e-05	0.00813745	NA
Acaca	0.245075	0.181325	0.422432	-0.526658	0.00917925	0.0152354	0.478361	0.0174197	0.0267945	1.00502	8.47778e-05	0.00836217	NA
Lsm3	-0.11427	0.0842771	0.279937	0.490013	4.09941e-06	1.68404e-05	0.135998	0.0429788	0.0605474	-0.354015	8.5093e-05	0.00836217	NA
Hdhd5	0.123414	0.0141705	0.11061	-0.336438	9.71214e-06	3.51729e-05	-0.075465	0.108108	0.138496	0.260973	8.52427e-05	0.00836217	NA
Zfp235	0.160041	0.0445232	0.2008	-0.820806	8.47527e-07	4.56216e-06	-0.338888	0.00085941	0.00179541	0.481918	8.58755e-05	0.00837149	NA
Rbfa	0.00322085	0.969088	0.987701	-0.966889	1.47472e-07	1.09262e-06	-0.470554	0.000110783	0.000292554	0.496335	8.7137e-05	0.00841013	NA
Lman2l	0.26767	4.2144e-05	0.00527889	0.615449	8.41667e-09	1.22447e-07	0.862087	1.66903e-10	8.72233e-09	0.246638	8.855e-05	0.0085008	NA
Mrpl19	0.0164728	0.733692	0.873019	0.828054	9.74507e-10	2.5956e-08	0.554298	7.67451e-08	6.95822e-07	-0.273756	9.05548e-05	0.00861173	NA
Arl3	0.0689743	0.158091	0.393681	-0.694467	1.92942e-08	2.26831e-07	-0.404444	2.57013e-06	1.15753e-05	0.290023	9.19411e-05	0.00868698	NA
Pcgf1	-0.151288	0.0751657	0.262575	0.638699	2.7354e-06	1.20219e-05	0.197826	0.0232188	0.034692	-0.440874	9.33041e-05	0.00876961	NA
Fkbp9	0.185548	0.0027954	0.0487687	-0.961691	3.75734e-10	1.39652e-08	-0.672499	1.6894e-08	2.19995e-07	0.289192	9.45497e-05	0.0088223	NA
Psmc6	-0.0438727	0.414147	0.651355	0.279669	0.000184574	0.000460575	-0.0219631	0.679622	0.717386	-0.301632	9.48476e-05	0.0088223	NA
Calm2	-0.279946	5.0605e-05	0.00601629	0.379891	2.67854e-06	1.18203e-05	0.119952	0.0209161	0.0316013	-0.259939	9.8829e-05	0.00890107	NA
C1d	0.000780421	0.98905	0.99617	0.344595	6.14319e-05	0.000172721	0.0193122	0.736431	0.768739	-0.325283	9.9088e-05	0.00890107	NA
Gmnn	-0.0602414	0.465609	0.691979	0.119485	0.169715	0.212433	-0.35213	0.00107384	0.00218567	-0.471615	9.91234e-05	0.00890107	NA
Garnl3	0.181582	0.208825	0.455086	-0.295969	0.0803635	0.108326	0.535723	0.0017564	0.0033959	0.831693	0.000105326	0.00931433	NA
Spop	0.0658106	0.154515	0.389039	0.435594	4.34824e-07	2.63448e-06	0.683764	3.34995e-09	6.63052e-08	0.248171	0.000106629	0.00938336	NA
Cacnb1	0.130752	0.4024	0.641895	-0.933611	0.000356542	0.000825038	0.0571948	0.716841	0.750933	0.990806	0.000109397	0.00944179	NA
Zhx3	0.000449484	0.993041	0.99758	-0.0842723	0.132715	0.170458	0.208411	0.00146471	0.00288761	0.292683	0.000110477	0.00945176	NA
Prr14	0.0320393	0.572869	0.768965	-0.138545	0.0329553	0.0484254	0.179399	0.00724983	0.0121668	0.317944	0.00012126	0.0100852	NA
Chdh	0.0467778	0.766591	0.889813	-0.71778	0.00085527	0.00179514	0.172143	0.286204	0.332144	0.889923	0.000122935	0.0101702	NA
Slc44a1	0.143596	0.00910386	0.0875375	0.246636	0.000219536	0.000536791	0.506765	1.59798e-07	1.21785e-06	0.26013	0.000126721	0.0103404	NA
Zfp827	-0.0692247	0.221807	0.468692	-0.511687	1.47022e-06	7.17994e-06	-0.828297	7.37517e-09	1.19816e-07	-0.31661	0.000135149	0.0109214	NA
Raver2	0.352691	0.00147325	0.0357403	-0.11851	0.243044	0.2933	-0.658925	2.46958e-05	7.91254e-05	-0.540415	0.000138664	0.0110636	NA
Armcx5	0.0335451	0.669016	0.834317	-0.345728	0.00188342	0.00365091	-0.827238	7.71358e-07	4.32867e-06	-0.48151	0.000139408	0.011064	NA
Htra3	-0.135567	0.346127	0.591834	-0.960001	4.03288e-05	0.000119587	-0.156311	0.28276	0.328614	0.80369	0.000142411	0.011213	NA
Aagab	0.377594	5.4313e-05	0.00629049	-0.0657873	0.33091	0.385772	0.284459	0.000646472	0.00139573	0.350246	0.000145327	0.0113926	NA
Cacna1a	-0.512501	0.000263126	0.0146243	0.281663	0.0139923	0.0222409	-0.257435	0.0225756	0.0338322	-0.539097	0.000149282	0.0115018	NA
Mocs2	0.0944885	0.204844	0.450823	0.662547	8.89995e-07	4.7537e-06	0.274706	0.0022219	0.0041956	-0.387842	0.000150763	0.0115662	NA
Slc25a4	0.0759642	0.144652	0.374874	0.339093	1.69329e-05	5.65228e-05	0.0748909	0.149347	0.185323	-0.264203	0.000165052	0.0123269	NA
Kbtbd11	0.221811	0.0254345	0.150651	-0.201316	0.0445277	0.063613	0.278744	0.0077034	0.0128428	0.480059	0.000165595	0.0123269	NA
Gpr108	0.199651	0.000539681	0.0206135	0.551975	2.80024e-08	3.01974e-07	0.782304	5.46398e-10	1.86482e-08	0.230329	0.000166859	0.0123269	NA
Mgme1	-0.0406803	0.493125	0.712379	-0.635235	4.58977e-07	2.75064e-06	-0.302457	0.000274451	0.000654657	0.332778	0.000170322	0.0123791	NA
Tgfbr3	-0.0819181	0.168417	0.407076	0.0829452	0.165813	0.207975	-0.22083	0.00205596	0.00391022	-0.303775	0.000172917	0.0124667	NA
Gpr137	0.129779	0.0595624	0.234329	0.266354	0.00127698	0.00257693	0.604356	5.9448e-07	3.5071e-06	0.338002	0.000176252	0.0126087	NA
Ptpn18	-0.122636	0.191449	0.435655	0.260321	0.0137824	0.0219541	-0.225745	0.0280511	0.0411147	-0.486067	0.000177696	0.0126087	NA
Rbm3	-0.144691	0.0971226	0.302471	0.43139	0.000187416	0.000467224	-0.00203815	0.980154	0.983111	-0.433428	0.000179034	0.0126536	NA
Cry1	0.20583	0.0212848	0.137847	0.512515	3.68484e-05	0.000110515	0.926586	4.15177e-08	4.38564e-07	0.414071	0.000181703	0.012775	NA
Psma4	0.00814244	0.87452	0.945518	0.551779	1.84374e-07	1.30722e-06	0.279763	0.000142626	0.000365489	-0.272016	0.000182174	0.012775	NA
Ptpn2	-0.0804398	0.293783	0.542982	0.651773	1.4321e-06	7.02623e-06	0.262351	0.00359647	0.00646608	-0.389422	0.000184471	0.0128857	NA
Btbd2	0.144285	0.0107402	0.0955442	-0.707631	1.08887e-08	1.47974e-07	-0.443815	1.1251e-06	5.86973e-06	0.263816	0.000186814	0.0129988	NA
Aldh4a1	0.1925	0.00367814	0.0561003	0.417188	5.63023e-06	2.19965e-05	0.132377	0.0289384	0.0422875	-0.284811	0.00019173	0.0131372	NA
Ccni	0.0267299	0.57095	0.767685	-0.620706	1.60084e-08	1.96973e-07	-0.378209	3.21288e-06	1.3909e-05	0.242497	0.00019863	0.0135068	NA
Ank	-0.250486	0.0312895	0.166992	-0.620659	6.83589e-05	0.000189584	-0.0733253	0.487818	0.535779	0.547334	0.000199883	0.0135407	NA
Gm36936	0.280208	0.112836	0.327531	-0.284578	0.15645	0.19751	0.646264	0.0016449	0.00320099	0.930842	0.000204488	0.0137535	NA
Htra1	-0.0245959	0.766491	0.88979	-0.689462	4.53036e-06	1.82967e-05	-0.243266	0.0119353	0.019049	0.446196	0.000205031	0.0137535	NA
Rnf208	-0.0845497	0.622274	0.803159	0.297747	0.10664	0.140034	-0.639114	0.0044537	0.00785005	-0.936861	0.000205321	0.0137535	NA
Hnrnpa1	0.0217116	0.764331	0.888741	0.164156	0.0396195	0.0571835	-0.211759	0.0115987	0.0185646	-0.375914	0.000207323	0.0137722	NA
Zhx2	0.113	0.0837564	0.279012	0.250777	0.00157456	0.00310758	0.569899	6.94744e-07	3.96064e-06	0.319122	0.000209303	0.0137838	NA
Fam219b	0.301042	2.13826e-05	0.00381263	-0.437946	1.22502e-06	6.17392e-06	-0.689997	7.5559e-09	1.21967e-07	-0.252051	0.000209613	0.0137838	NA
Mrpl55	0.0288669	0.608673	0.79459	0.723452	2.40735e-08	2.69096e-07	0.434494	4.93214e-06	1.98747e-05	-0.288959	0.000217441	0.0141492	NA
Tm7sf2	0.0911689	0.186061	0.428502	-0.806194	2.98865e-07	1.93329e-06	-0.418916	6.40215e-05	0.000180738	0.387279	0.000219366	0.0142168	NA
Tomm22	0.015671	0.812242	0.913848	0.951527	7.03322e-09	1.07639e-07	0.611974	8.10874e-07	4.49701e-06	-0.339553	0.000221615	0.0142596	NA
Arpc1b	-0.0929416	0.236697	0.484543	-0.721976	7.84491e-07	4.28712e-06	-0.325947	0.000990594	0.00203655	0.39603	0.000222646	0.0142614	NA
Nbr1	-0.0277375	0.605805	0.792642	0.602464	1.05733e-07	8.36941e-07	0.87816	1.72397e-09	4.1936e-08	0.275696	0.000223232	0.0142614	NA
Fahd1	-0.111573	0.0581286	0.231894	0.231595	0.00103973	0.00214051	-0.0480353	0.384509	0.433549	-0.27963	0.000228087	0.0144522	NA
Ftl1	0.0712606	0.398325	0.638526	0.974998	7.22536e-08	6.22706e-07	0.546102	2.66703e-05	8.46061e-05	-0.428897	0.000229439	0.0144522	NA
Camta2	0.01839	0.837628	0.926843	-0.267722	0.0109222	0.0178072	0.193643	0.0482929	0.0672684	0.461366	0.000233522	0.0145562	NA
Dhrs4	0.28207	0.000174145	0.0119323	0.0582482	0.288173	0.34111	0.330627	4.25515e-05	0.000126792	0.272379	0.000239783	0.0147435	NA
Mmp19	0.127393	0.0950709	0.299141	0.586374	3.22891e-06	1.38441e-05	0.94949	1.40179e-08	1.91841e-07	0.363116	0.000240634	0.0147435	NA
Dhx35	0.0638335	0.479791	0.702988	0.705245	4.18772e-06	1.71404e-05	0.25099	0.0141221	0.0221589	-0.454256	0.00024162	0.0147536	NA
Hic1	-0.227076	0.0239375	0.146066	-0.625045	3.13759e-05	9.62674e-05	-0.147545	0.119447	0.151349	0.4775	0.000244884	0.0147916	NA
Gtf2i	0.16044	0.0356405	0.179222	-0.189653	0.0162132	0.0254089	0.161624	0.0344397	0.049564	0.351278	0.000245102	0.0147916	NA
Hexim2	0.223685	0.0335168	0.173249	-0.30906	0.013615	0.0217085	0.214953	0.0415991	0.058816	0.524013	0.000245835	0.0147916	NA
Dnah7b	-0.128649	0.472835	0.69825	0.0459305	0.805499	0.835888	-0.944695	0.000500495	0.00111075	-0.990626	0.000248983	0.0148992	NA
Banp	-0.433926	0.00395303	0.0579304	-0.296179	0.0390208	0.0564147	0.333859	0.0134371	0.0212139	0.630038	0.000252732	0.0150062	NA
Ric8a	0.0595673	0.23124	0.47792	-0.487735	5.66523e-07	3.2892e-06	-0.235105	0.000387873	0.000888036	0.25263	0.00025283	0.0150062	NA
Ilk	0.00292131	0.9444	0.977451	-0.299892	1.19674e-05	4.20017e-05	-0.0865484	0.057277	0.0784494	0.213343	0.00025328	0.0150062	NA
Pde4dip	0.268214	0.0294388	0.161688	0.285314	0.022988	0.0347906	0.846927	5.58968e-06	2.20735e-05	0.561612	0.00025516	0.0150411	NA
Scarf1	-0.35774	0.000407193	0.0182513	-0.0579874	0.447346	0.50318	0.320436	0.000908119	0.00188731	0.378424	0.000257692	0.0150815	NA
Rtp3	0.21062	0.00506726	0.0653501	-0.573147	4.56881e-06	1.84263e-05	-0.21993	0.00540132	0.00934507	0.353217	0.000257911	0.0150815	NA
Lrrc39	-0.271433	0.00445802	0.0611878	0.36921	0.00048771	0.00109092	-0.0288886	0.713885	0.748408	-0.398099	0.000259873	0.0151469	NA
Tomm5	0.0812691	0.299366	0.548748	0.997513	2.09876e-08	2.41673e-07	0.612703	3.55056e-06	1.51399e-05	-0.38481	0.000264284	0.0153541	NA
Rab33b	-0.0920838	0.157347	0.392646	0.366727	7.74101e-05	0.000211581	0.0513262	0.415818	0.464574	-0.315401	0.000268314	0.015538	NA
Fam167a	-0.221658	0.225928	0.472712	-0.680623	0.00615826	0.0106087	0.282503	0.113897	0.145135	0.963126	0.000274252	0.0157801	NA
Trim2	-0.0402059	0.604785	0.791825	0.188449	0.0301824	0.0446616	-0.202691	0.0211822	0.0319629	-0.39114	0.000276038	0.015832	NA
Hs6st1	-0.0236436	0.804815	0.911021	0.446754	0.00052059	0.00115492	-0.0358345	0.710094	0.745082	-0.482589	0.000277193	0.0158477	NA
Fbxw4	0.0822801	0.371502	0.614733	-0.603018	4.66095e-05	0.000135547	-0.127393	0.182219	0.221461	0.475625	0.000283507	0.0161061	NA
Mphosph6	0.0367654	0.530096	0.740971	0.122767	0.063206	0.0871352	-0.17991	0.0102373	0.0165986	-0.302678	0.000287715	0.0162396	NA
Gm49708	0.279858	0.153586	0.387649	0.682719	0.00336043	0.00615451	-0.300442	0.157591	0.194425	-0.983161	0.00028932	0.0162396	NA
Usp14	0.0595785	0.486515	0.707888	-0.206409	0.0316875	0.0466963	-0.637143	8.18151e-06	3.05797e-05	-0.430734	0.000290014	0.0162396	NA
Ftl1-ps1	-0.0999126	0.38946	0.631352	0.930667	1.79819e-06	8.44442e-06	0.388453	0.00357482	0.00643102	-0.542214	0.000290465	0.0162396	NA
Gm973	-0.212736	0.533769	0.742888	0.561637	0.106744	0.14014	-1.25086	0.00692377	0.0116775	-1.81249	0.000291286	0.0162396	NA
Cyb5d2	0.118043	0.0300153	0.163333	-0.364335	1.78916e-05	5.9293e-05	-0.106526	0.0507717	0.0703554	0.257809	0.000296904	0.0163796	NA
Smarcc2	0.195392	0.00776418	0.0809636	-0.608753	4.37455e-07	2.64596e-06	-0.301237	0.000354999	0.000821256	0.307517	0.00029765	0.0163796	NA
Npas2	-0.660271	0.0066215	0.074891	-0.846042	0.00271481	0.00507457	0.198999	0.295949	0.342634	1.04504	0.000298359	0.0163796	NA
Drap1	0.01837	0.692995	0.849622	-0.330056	1.25203e-05	4.36274e-05	-0.0987713	0.0509839	0.0706167	0.231284	0.000299527	0.0163936	NA
Ankrd24	0.0396115	0.545127	0.751275	0.193912	0.0128001	0.0205406	-0.138341	0.0561689	0.0770668	-0.332253	0.000307722	0.0165737	NA
Glrx5	0.0966401	0.0717756	0.256574	0.765436	3.59213e-09	6.66866e-08	0.518256	2.52564e-07	1.76559e-06	-0.24718	0.000308695	0.0165737	NA
Szt2	-0.0540749	0.392798	0.634636	0.331671	0.000180792	0.000451843	0.639425	2.48433e-07	1.74486e-06	0.307755	0.000310083	0.0165737	NA
Mrpl11	0.0741727	0.142706	0.371952	0.36358	7.29523e-06	2.74788e-05	0.123695	0.0230339	0.0344473	-0.239885	0.000310438	0.0165737	NA
Pnpla6	0.193402	0.00306389	0.0510874	-0.313329	9.42394e-05	0.000252403	-0.0447979	0.409212	0.457735	0.268531	0.000312158	0.0165737	NA
Orc3	0.163495	0.0163857	0.119382	0.492363	2.96963e-06	1.28899e-05	0.195811	0.00605768	0.0103559	-0.296552	0.000312901	0.0165737	NA
Hsd17b11	0.251719	0.00049253	0.020072	-0.499605	1.51544e-06	7.36467e-06	-0.222694	0.0014329	0.00283017	0.276911	0.000312973	0.0165737	NA
Itga10	-0.183932	0.0724035	0.257588	-0.152756	0.151905	0.192449	0.325396	0.00344015	0.0062068	0.478153	0.000315534	0.0166114	NA
1600002K03Rik	-0.146614	0.197367	0.442459	-0.336071	0.0155226	0.0244376	0.229132	0.0486395	0.0677039	0.565203	0.000317703	0.0166589	NA
Acrbp	-0.0915076	0.285497	0.534882	-0.652684	2.02014e-05	6.56986e-05	-0.199408	0.0354685	0.0509059	0.453277	0.000318293	0.0166589	NA
Optn	0.0100916	0.874679	0.945519	0.400854	3.95443e-05	0.000117552	0.0860924	0.194962	0.235576	-0.314762	0.000326648	0.016997	NA
Itga2b	-0.104938	0.357668	0.602535	0.441966	0.00173324	0.00338908	-0.11219	0.33416	0.382165	-0.554156	0.000328764	0.0170577	NA
Klhdc3	0.106109	0.0668311	0.248036	0.116843	0.0494721	0.069865	0.381222	1.17439e-05	4.15175e-05	0.264379	0.000339615	0.0171961	NA
Irf2bp2	-0.00719637	0.92931	0.971455	0.253476	0.00864679	0.0144183	-0.147635	0.0909861	0.118809	-0.40111	0.000342757	0.0171961	NA
Slc35e3	0.213789	0.0323054	0.169724	0.894741	3.67207e-07	2.29811e-06	0.458751	0.000222122	0.000540902	-0.43599	0.000342873	0.0171961	NA
Psmb2	0.0588992	0.280948	0.530288	0.567034	1.95588e-07	1.37209e-06	0.30661	8.42538e-05	0.000229912	-0.260424	0.000343278	0.0171961	NA
Glrx3	0.0469354	0.404695	0.643554	0.54291	4.73194e-07	2.81938e-06	0.27161	0.0003408	0.000792492	-0.271301	0.000343846	0.0171961	NA
Rtkn	-0.0675077	0.39345	0.634895	-0.46629	0.000148906	0.00037955	-0.886958	2.64587e-07	1.82476e-06	-0.420668	0.000344624	0.0171961	NA
Rnf145	0.167033	0.0156963	0.116857	0.122006	0.0702441	0.0959009	0.421873	1.35663e-05	4.69706e-05	0.299867	0.000345555	0.0171961	NA
Prkca	0.163556	0.101503	0.309828	-0.912576	4.49756e-06	1.81847e-05	-0.377472	0.00264469	0.00491028	0.535104	0.0003458	0.0171961	NA
Vav2	0.448157	0.000142115	0.0104979	-0.298625	0.00449241	0.00798413	-0.721654	2.44141e-06	1.11154e-05	-0.423029	0.000348855	0.0173001	NA
Ccm2	0.130395	0.0899259	0.29009	-0.111953	0.156576	0.197655	0.248129	0.00445007	0.00784443	0.360082	0.000352189	0.0173667	NA
Tmem44	0.253213	0.00631528	0.0731895	-0.40792	0.000468576	0.0010528	-0.00120189	0.987974	0.989676	0.406718	0.000352323	0.0173667	NA
Pip4k2b	0.212991	0.00215298	0.04293	-0.0106159	0.8563	0.880126	0.268131	0.00039014	0.000892657	0.278747	0.000353099	0.0173667	NA
Larp4b	-0.103675	0.0469647	0.206311	0.44893	7.16879e-07	3.97204e-06	0.216834	0.000604921	0.00131487	-0.232097	0.000355525	0.0174382	NA
Hat1	-0.0317811	0.754387	0.883567	0.218462	0.0550006	0.0768622	-0.292028	0.0154642	0.0240608	-0.510489	0.000358801	0.0175454	NA
Gm2897	-1.00336	0.000179933	0.0121434	0.275082	0.128025	0.164978	-0.583612	0.00675014	0.0114111	-0.858694	0.000360447	0.0175454	NA
Nol7	-0.0697377	0.178344	0.41848	0.704762	8.37471e-09	1.2223e-07	0.464538	7.06149e-07	4.01545e-06	-0.240223	0.000362597	0.0175454	NA
Klhl5	-0.0015068	0.977713	0.991185	-0.277721	0.000310969	0.000731079	-0.0101804	0.851063	0.872197	0.267541	0.000367766	0.0177399	NA
Slc12a7	-0.0521356	0.533298	0.742593	0.0954387	0.263243	0.314839	-0.306438	0.00278963	0.00514744	-0.401877	0.000369582	0.0177399	NA
Ephx1	0.0918528	0.160624	0.396469	-0.542348	4.48852e-06	1.81604e-05	-0.218906	0.00474525	0.00830522	0.323442	0.000370962	0.0177587	NA
Eif2b4	0.0567768	0.211971	0.45847	0.814128	4.21447e-10	1.50115e-08	0.602386	1.15614e-08	1.66722e-07	-0.211742	0.000372029	0.0177624	NA
Vdac3	-0.150008	0.0104822	0.094152	0.347496	1.58727e-05	5.34745e-05	0.103877	0.0573246	0.0784966	-0.243619	0.000373109	0.0177667	NA
Xpo4	-0.00724585	0.915646	0.965786	0.763251	1.0084e-07	8.06627e-07	0.438793	2.5277e-05	8.07138e-05	-0.324458	0.000376564	0.0178758	NA
Kmt2a	0.205787	0.00174442	0.038636	-0.622972	7.99509e-08	6.75108e-07	-0.365753	1.46292e-05	5.00712e-05	0.257219	0.000377677	0.0178758	NA
Cdk6	0.278512	0.00621228	0.0725236	-0.43397	0.000486972	0.00109008	-0.881009	6.17345e-07	3.61349e-06	-0.447039	0.000378386	0.0178758	NA
Psma5	0.156701	0.0243434	0.146929	0.590487	6.51756e-07	3.67011e-06	0.29077	0.000476061	0.00106244	-0.299717	0.000380585	0.0179324	NA
Nfkbia	-0.00261439	0.9817	0.99276	0.410484	0.00345032	0.00629793	-0.14318	0.227534	0.270366	-0.553664	0.000382808	0.01799	NA
Mtfp1	0.0668327	0.236234	0.483842	0.95007	8.53415e-10	2.3522e-08	0.688494	2.92639e-08	3.34402e-07	-0.261576	0.000391672	0.0183585	NA
Sec14l2	-0.279729	0.11448	0.330466	0.816482	0.000215007	0.000527296	0.0449216	0.783181	0.811337	-0.77156	0.000394049	0.0184218	NA
E130311K13Rik	0.157229	0.0727532	0.258167	-0.030385	0.731771	0.770213	-0.454834	0.000223204	0.000543463	-0.424449	0.000397291	0.0184924	NA
1700021F05Rik	-0.161224	0.0138261	0.109101	0.921802	1.85502e-09	4.15747e-08	0.650271	8.45076e-08	7.46227e-07	-0.271531	0.000399697	0.01852	NA
Fam53a	-0.0977291	0.0375295	0.18401	-0.522846	7.85031e-08	6.64445e-07	-0.310807	1.05714e-05	3.8001e-05	0.212039	0.000400277	0.01852	NA
Arhgef1	-0.0318515	0.53922	0.746228	-0.572991	1.2115e-07	9.36242e-07	-0.326614	3.44305e-05	0.000105622	0.246378	0.000406185	0.0186492	NA
Fuca1	0.209983	0.00260297	0.0471053	-0.13366	0.0358872	0.0523055	0.139206	0.0273745	0.0402149	0.272866	0.00040793	0.0186596	NA
2010320M18Rik	-0.0479831	0.525971	0.738317	-0.227076	0.0152629	0.0240604	0.14758	0.0662518	0.0892037	0.374656	0.000408491	0.0186596	NA
Nr1d2	-0.0417076	0.496683	0.715039	-0.40016	3.32767e-05	0.000101268	-0.698436	1.08647e-07	9.05071e-07	-0.298276	0.000414483	0.0188204	NA
Clic5	-0.143695	0.0309033	0.16613	-0.827518	1.13556e-08	1.5293e-07	-0.542067	1.02452e-06	5.45922e-06	0.285451	0.000415156	0.0188204	NA
Rsrp1	-0.332693	8.97795e-05	0.00826577	-0.878199	3.64025e-09	6.73016e-08	-0.603559	2.38137e-07	1.68197e-06	0.27464	0.000418867	0.0188487	NA
Acer2	0.0807486	0.290938	0.540508	-0.245232	0.00714262	0.0121321	0.116638	0.137574	0.172034	0.36187	0.000419884	0.0188487	NA
Ulk2	0.116087	0.071663	0.256447	-0.126905	0.0597115	0.0827882	0.16416	0.0166475	0.0257193	0.291065	0.000425557	0.0190109	NA
Scly	0.0270089	0.568466	0.766846	0.333062	1.56045e-05	5.26862e-05	0.106083	0.0411304	0.0582038	-0.226979	0.000427871	0.0190127	NA
Gm45924	-0.196367	0.391606	0.633661	0.213602	0.364383	0.419859	-0.953502	0.0027594	0.00509952	-1.1671	0.00043094	0.0190131	NA
Nsfl1c	0.0490193	0.302158	0.551405	0.128155	0.0165441	0.025871	-0.0937867	0.0627083	0.0849999	-0.221942	0.000431262	0.0190131	NA
Spaca6	-0.10374	0.124587	0.346724	-0.421266	4.76006e-05	0.000138065	-0.10436	0.125165	0.157914	0.316906	0.000432116	0.0190131	NA
Abhd10	-0.0616506	0.468291	0.694659	0.757233	9.3951e-07	4.96646e-06	0.365977	0.000716854	0.00152911	-0.391256	0.000434873	0.0190876	NA
Plpp5	-0.0431554	0.629946	0.80867	0.0752919	0.42394	0.480192	-0.365472	0.00180928	0.00348277	-0.440764	0.00043712	0.0191031	NA
Gm12781	0.195027	0.40576	0.64438	0.812056	0.00371665	0.00673331	-0.325037	0.207098	0.248551	-1.13709	0.000437354	0.0191031	NA
Kif22	-0.584891	0.000997524	0.0288977	0.397207	0.00889306	0.0147987	-0.222793	0.111552	0.142461	-0.62	0.000442376	0.0192346	NA
Gnptab	0.255675	0.00287428	0.0494702	-0.10515	0.172957	0.21607	0.236426	0.00500636	0.00871719	0.341577	0.000442507	0.0192346	NA
Xpnpep3	0.229146	0.00221066	0.0433251	0.0602008	0.342854	0.398092	0.34953	7.60347e-05	0.000209932	0.289329	0.000446329	0.0192608	NA
Nat9	0.0194006	0.72813	0.869898	-0.318785	0.000139333	0.000357635	-0.593647	2.79678e-07	1.90542e-06	-0.274863	0.000452211	0.0194213	NA
Zfp276	0.041555	0.435273	0.667637	-0.231752	0.00115171	0.00234602	0.0241131	0.64995	0.689592	0.255865	0.000454039	0.0194399	NA
Kctd12	-0.104183	0.233196	0.479832	0.0761913	0.379697	0.435325	-0.32592	0.00218656	0.00413583	-0.402111	0.000456606	0.0194703	NA
Fbln1	-0.0293708	0.840305	0.928374	-0.917161	0.000275414	0.000655559	-0.122715	0.418312	0.467099	0.794446	0.000461112	0.0195233	NA
Zfp646	0.169598	0.0851611	0.281757	-0.0269022	0.780266	0.813529	0.416056	0.000629275	0.00136155	0.442958	0.000467594	0.019567	NA
Cox14	0.0300136	0.671084	0.835183	-0.465272	2.66592e-05	8.35666e-05	-0.799511	1.05757e-07	8.85101e-07	-0.334239	0.000471198	0.019672	NA
Rcan3	0.255256	0.00164098	0.0375273	0.295703	0.00074053	0.00158074	-0.014311	0.827793	0.851851	-0.310014	0.000485413	0.0202115	NA
Slc47a1	-0.180289	0.33458	0.582804	0.793057	0.000615793	0.00133737	-0.0468704	0.799011	0.82564	-0.839927	0.000486374	0.0202115	NA
Ttf1	0.0674439	0.318146	0.566434	-0.308383	0.00101932	0.00210333	0.0185865	0.781681	0.810158	0.32697	0.000489516	0.0202872	NA
Mllt6	0.122217	0.100501	0.307935	-0.951948	1.5022e-08	1.86885e-07	-0.623575	1.24167e-06	6.35464e-06	0.328373	0.000495553	0.0203497	NA
Dalrd3	0.219173	0.00321764	0.0521009	-0.289694	0.000547688	0.00120728	-0.000901478	0.988207	0.98975	0.288793	0.00050236	0.0205194	NA
Zfp185	-0.26151	0.147298	0.379165	-0.420016	0.0431514	0.061819	0.409094	0.0258333	0.038182	0.829111	0.000502926	0.0205194	NA
Iqsec3	0.0389106	0.620708	0.802208	-0.111109	0.211067	0.258746	0.270475	0.00398936	0.00710769	0.381584	0.000504507	0.0205372	NA
Fech	0.13469	0.0165255	0.119692	0.33267	1.97515e-05	6.45864e-05	0.562133	9.07153e-08	7.87486e-07	0.229463	0.000507197	0.0205753	NA
Mospd3	0.164789	0.0182011	0.126906	-0.429179	2.48758e-05	7.86631e-05	-0.132238	0.0513728	0.0711199	0.296941	0.000508881	0.0205753	NA
Jun	-0.884699	9.47198e-06	0.00253145	-0.203026	0.114186	0.148898	-0.768372	3.63517e-05	0.000110664	-0.565346	0.000512729	0.0206082	NA
Acap3	-0.00798509	0.891906	0.953987	-0.0772781	0.225891	0.27478	0.20267	0.0042724	0.00755722	0.279948	0.000514286	0.0206082	NA
Crocc	0.0435648	0.628767	0.808048	-0.368915	0.00277883	0.00518291	0.0745324	0.41609	0.46479	0.443447	0.000516022	0.0206186	NA
Dyrk1b	0.285993	0.00369921	0.0562695	0.59509	9.62833e-06	3.49078e-05	0.970111	4.46224e-08	4.63377e-07	0.375021	0.000517991	0.0206186	NA
Zfp12	0.1285	0.0748372	0.262142	-0.308067	0.00118632	0.00241024	0.0228394	0.738573	0.77064	0.330907	0.000519182	0.0206203	NA
Itm2b	0.128285	0.062669	0.2407	-0.542278	1.70922e-06	8.11745e-06	-0.250383	0.00172979	0.00335324	0.291894	0.000529295	0.0208375	NA
Psmc3	0.0709702	0.0942987	0.297985	0.540255	1.41058e-08	1.78063e-07	0.355975	1.20705e-06	6.22002e-06	-0.184279	0.000535994	0.0210003	NA
Spr	0.0216155	0.679723	0.840314	0.111787	0.0519317	0.0730185	-0.13108	0.0257934	0.0381357	-0.242866	0.000544072	0.0211249	NA
Zfp30	0.177706	0.0508961	0.216002	0.170648	0.0760901	0.1031	0.565889	1.48068e-05	5.06019e-05	0.395241	0.000553045	0.0213733	NA
Zswim8	0.0136366	0.8546	0.934745	0.390876	0.000190897	0.00047439	0.733834	4.36808e-07	2.73416e-06	0.342959	0.000556	0.0213733	NA
Stx1b	0.29144	0.044957	0.201669	-0.542422	0.00383887	0.00693034	0.128002	0.354064	0.402492	0.670424	0.000557908	0.0214008	NA
Ddx17	-0.192949	0.00354645	0.0550743	-0.356261	2.30851e-05	7.38327e-05	-0.108432	0.0638249	0.0862985	0.247829	0.000562485	0.0215303	NA
Grk2	0.17988	0.00259367	0.047095	0.0532534	0.285188	0.338067	0.275125	9.11506e-05	0.000246177	0.221871	0.000573871	0.0218729	NA
Plcb3	0.111388	0.0514089	0.217407	-0.0644956	0.236059	0.285908	0.176463	0.00513294	0.00891598	0.240959	0.000579173	0.0219737	NA
Ppp1r3c	-0.235074	0.089337	0.289091	0.344136	0.0194676	0.029947	0.933234	9.00027e-06	3.32045e-05	0.589098	0.000582156	0.0219737	NA
Zfp872	-0.457573	0.0315664	0.168005	-0.741477	0.00464253	0.00822976	0.177249	0.332614	0.380595	0.918726	0.000582636	0.0219737	NA
Clip3	-0.0010154	0.989141	0.99617	-0.59443	1.82556e-05	6.0299e-05	-0.215286	0.0155628	0.0241974	0.379144	0.000590938	0.0221935	NA
Sugp2	-0.395354	9.90988e-07	0.000929277	-0.00360736	0.934476	0.946925	0.194042	0.000615659	0.00133547	0.197649	0.000595543	0.0222119	NA
Fanca	-1.18072	2.64749e-05	0.00424354	0.146828	0.373827	0.429418	-0.611351	0.00332528	0.00602133	-0.758179	0.000597614	0.0222119	NA
Nup37	0.118024	0.141438	0.370135	0.282057	0.0037568	0.0067979	-0.0793191	0.326347	0.374111	-0.361376	0.000613611	0.0225606	NA
Spag8	-0.181053	0.391748	0.633745	-0.215444	0.35154	0.406863	0.741826	0.0018437	0.0035399	0.95727	0.00061397	0.0225606	NA
Kng2	-0.541359	0.00139109	0.0347277	0.673802	0.000249848	0.000601646	0.0718285	0.590144	0.633515	-0.601974	0.000620808	0.0226981	NA
Cnih4	0.0552204	0.419	0.655331	0.712677	2.04835e-07	1.41922e-06	0.408363	5.00494e-05	0.000145716	-0.304314	0.000626463	0.0228583	NA
Kmt5c	-0.109368	0.114623	0.330609	-0.447547	1.98247e-05	6.47668e-05	-0.148775	0.0396052	0.0562627	0.298771	0.00063548	0.0231128	NA
Arntl	-0.898202	6.55971e-07	0.000841142	0.180653	0.0622005	0.0859007	0.572506	1.66036e-05	5.59963e-05	0.391853	0.000636891	0.0231128	NA
Fam50a	0.0973839	0.250714	0.499868	0.258994	0.00854492	0.0142643	-0.119125	0.170587	0.208753	-0.37812	0.000638051	0.0231128	NA
Clk3	-0.0110794	0.834341	0.925287	0.0380247	0.48014	0.535403	0.278167	0.000187573	0.000464906	0.240142	0.000640264	0.0231128	NA
Nol3	0.183095	0.0459364	0.204172	0.240265	0.0132804	0.021241	-0.139899	0.115364	0.146808	-0.380164	0.0006416	0.0231128	NA
Mtif2	-0.0883563	0.0638865	0.243088	0.732792	1.44023e-09	3.45193e-08	0.534222	4.58204e-08	4.72197e-07	-0.19857	0.000645566	0.0231784	NA
Eif4ebp2	0.298762	0.000364882	0.0172609	0.222249	0.0031314	0.00577629	0.4994	3.27683e-06	1.41408e-05	0.277151	0.000650372	0.0232689	NA
Akt2	0.109741	0.0256841	0.151423	0.0438218	0.324208	0.379041	0.240819	0.000129012	0.000334734	0.196997	0.00065518	0.0233833	NA
Npm1	-0.00871993	0.899252	0.957609	0.521639	6.48719e-06	2.48789e-05	0.211094	0.00897652	0.0147608	-0.310545	0.000658171	0.0233836	NA
Gm43672	0.209347	0.0320631	0.169264	0.977131	1.07286e-07	8.46597e-07	0.586597	1.86731e-05	6.19858e-05	-0.390534	0.000658212	0.0233836	NA
Psmd3	0.0888009	0.178119	0.418094	0.72259	9.26313e-08	7.56559e-07	0.437285	1.58855e-05	5.37966e-05	-0.285305	0.000662728	0.0233836	NA
Sdr39u1	-0.00924969	0.869649	0.943149	0.516972	9.36714e-07	4.95752e-06	0.263188	0.000495046	0.00109988	-0.253785	0.000663826	0.0233836	NA
Psmd2	0.271084	0.000555585	0.0210848	0.809324	1.20711e-08	1.59809e-07	0.544265	8.63653e-07	4.74138e-06	-0.26506	0.000665609	0.0233836	NA
Fgfr1	-0.0394837	0.596749	0.786899	0.0403526	0.590987	0.640703	0.374933	0.000259529	0.000623118	0.33458	0.000667937	0.0233922	NA
Fra10ac1	0.0821878	0.163928	0.401313	0.154484	0.019941	0.0305914	-0.106968	0.0832326	0.109601	-0.261452	0.000668459	0.0233922	NA
Abca5	0.0142293	0.890983	0.953678	0.236338	0.0449955	0.06422	-0.249322	0.0374269	0.0534893	-0.48566	0.000670004	0.0233953	NA
Vdac2	-0.02422	0.682852	0.842802	0.674537	9.28844e-08	7.57937e-07	0.408447	1.61266e-05	5.45619e-05	-0.266091	0.000673744	0.0234208	NA
Pttg1	-0.0677707	0.263401	0.513477	-0.497866	2.59638e-06	1.15116e-05	-0.766706	2.53407e-08	2.9909e-07	-0.26884	0.000674822	0.0234208	NA
Fkbp14	-0.0241287	0.689685	0.84754	-0.431844	3.41213e-05	0.000103471	-0.139632	0.0403152	0.0571538	0.292211	0.000675863	0.0234208	NA
Fbxo22	-0.0440105	0.521327	0.734719	-0.291662	0.00147723	0.00293809	-0.613333	1.76599e-06	8.47224e-06	-0.321671	0.000677105	0.0234208	NA
Nqo2	-0.0707569	0.321822	0.570263	-0.247095	0.00501228	0.00880865	-0.573364	4.13537e-06	1.71808e-05	-0.326269	0.000686368	0.023438	NA
Ppp2r3d	-0.0461043	0.432363	0.665545	-0.490757	4.48511e-06	1.81507e-05	-0.218393	0.00272617	0.00504591	0.272365	0.000686894	0.023438	NA
C87436	-0.0296686	0.585919	0.779548	-0.476693	4.42972e-06	1.79549e-05	-0.215436	0.00203349	0.00387283	0.261258	0.000688126	0.023438	NA
Ltbp3	-0.205419	0.000495314	0.020072	0.21905	0.000290916	0.000687717	0.41644	7.00798e-07	3.98629e-06	0.19739	0.000688647	0.023438	NA
Ccdc58	-0.0687543	0.239879	0.488189	0.268305	0.000513279	0.0011411	0.0116362	0.838013	0.860739	-0.256668	0.00068883	0.023438	NA
Eefsec	0.0159641	0.848097	0.93245	0.785744	5.6991e-07	3.30459e-06	0.421213	0.000204936	0.00050294	-0.36453	0.000689352	0.023438	NA
Eef2k	0.31104	0.00276639	0.0483565	-0.685853	1.6476e-05	5.5275e-05	-0.260941	0.0115859	0.0185457	0.424912	0.000691606	0.0234701	NA
Tef	0.227429	0.00120668	0.0319976	-0.171214	0.00800882	0.0134575	-0.416093	6.11604e-06	2.38438e-05	-0.244879	0.000694919	0.0235381	NA
Eif2s2	-0.137579	0.0372475	0.183288	0.217139	0.00318311	0.00585963	-0.0502698	0.407751	0.45627	-0.267408	0.000705641	0.0237811	NA
Cops5	0.0653386	0.201032	0.44687	0.771473	2.81822e-09	5.60274e-08	0.552299	1.0493e-07	8.79826e-07	-0.219174	0.000708854	0.0237857	NA
D17H6S53E	0.0638882	0.35205	0.597127	0.937765	8.68758e-09	1.25369e-07	0.644255	4.46543e-07	2.78152e-06	-0.29351	0.000716889	0.023973	NA
Ankzf1	-0.0447299	0.455428	0.684114	-0.132859	0.0487995	0.0690291	0.136305	0.0368596	0.052738	0.269165	0.0007219	0.0239992	NA
Mras	0.10956	0.367243	0.610778	0.595075	0.000319794	0.000749078	0.0564846	0.643065	0.683135	-0.53859	0.000724797	0.0240509	NA
H3f3b	-0.0488102	0.431117	0.664726	0.451788	8.24656e-06	3.0562e-05	0.179512	0.0114745	0.0183838	-0.272276	0.000726304	0.0240565	NA
Gm37893	-0.0434585	0.545472	0.751393	-0.585877	1.25464e-05	4.36667e-05	-0.235194	0.00731688	0.0122633	0.350683	0.000728045	0.0240697	NA
Ndufaf2	-0.000877353	0.98916	0.99617	0.533027	2.8596e-06	1.24874e-05	0.246567	0.00211924	0.00401611	-0.28646	0.000736914	0.0241659	NA
Lpin3	-0.663256	1.4836e-05	0.00306133	0.748888	1.64353e-06	7.86336e-06	0.366548	0.000994647	0.00204371	-0.38234	0.000737017	0.0241659	NA
Msrb3	-0.0678289	0.219362	0.466174	-0.832268	5.30893e-09	8.78223e-08	-0.58703	1.61996e-07	1.22862e-06	0.245238	0.000739193	0.0241659	NA
Plod3	0.14347	0.0163099	0.119131	-0.355653	2.40308e-05	7.64487e-05	-0.11962	0.0390918	0.0556171	0.236034	0.000745322	0.0241659	NA
D11Wsu47e	0.0734898	0.30518	0.55356	0.0664508	0.384256	0.439934	0.386276	0.000104752	0.000278306	0.319826	0.000745953	0.0241659	NA
Psph	0.00104149	0.992839	0.99758	0.228498	0.0744075	0.101049	0.741514	2.36143e-05	7.60676e-05	0.513016	0.000748921	0.0241659	NA
Sri	-0.0211693	0.682972	0.842834	-0.186229	0.00361143	0.0065633	-0.417596	3.63146e-06	1.54118e-05	-0.231367	0.000751319	0.0241659	NA
Gemin2	0.112212	0.114319	0.330156	0.0807016	0.271008	0.322879	-0.232983	0.00562165	0.00968893	-0.313685	0.000752951	0.0241659	NA
Gprc5b	0.201614	0.0255525	0.151033	-0.333557	0.00132703	0.00266654	0.0245718	0.760659	0.790973	0.358129	0.000753837	0.0241659	NA
Agbl5	0.0339196	0.649091	0.821503	-0.362788	0.000813623	0.00171938	-0.727081	1.29293e-06	6.56812e-06	-0.364293	0.000757254	0.0241967	NA
Sc5d	-0.485371	0.000368629	0.0173236	0.0789073	0.437825	0.494081	0.518419	0.000181887	0.000452688	0.439512	0.000759134	0.0241967	NA
Snap29	0.244259	0.00139505	0.0347277	0.490473	3.64099e-06	1.52932e-05	0.756227	2.56817e-08	3.02121e-07	0.265755	0.000759376	0.0241967	NA
Adprhl2	0.106168	0.0436344	0.198488	0.297907	5.11171e-05	0.000147131	0.0829631	0.105222	0.1351	-0.214944	0.00076019	0.0241967	NA
Zkscan14	0.0381363	0.691247	0.848387	-0.437025	0.00156482	0.00309073	0.0203909	0.833903	0.857106	0.457416	0.000766064	0.0243405	NA
Etfrf1	0.0633367	0.321795	0.570263	0.331814	0.000173604	0.000435575	0.0559949	0.378734	0.427612	-0.275819	0.000778704	0.0246006	NA
AC132253.9	0.320154	0.173684	0.413538	0.958699	0.000933328	0.0019424	-0.0577991	0.808061	0.833648	-1.0165	0.000779216	0.0246006	NA
Ism1	0.0786356	0.441428	0.672709	0.156562	0.162343	0.204046	0.607293	3.72378e-05	0.000113036	0.45073	0.00077959	0.0246006	NA
Shmt1	0.109447	0.423074	0.658377	0.699862	0.000209117	0.000514538	0.104639	0.444583	0.493364	-0.595223	0.00077973	0.0246006	NA
Klhl24	-0.0187777	0.827747	0.922277	-0.310433	0.0035587	0.00647495	0.0714082	0.414643	0.463319	0.381841	0.000786546	0.0247721	NA
Kmt2b	0.120189	0.0494783	0.212445	-0.168908	0.0107681	0.0175872	0.0796453	0.173396	0.211813	0.248553	0.000795984	0.024868	NA
Ptms	0.118799	0.220744	0.467751	-0.300535	0.00634187	0.0108968	0.108334	0.260456	0.305302	0.408868	0.000798768	0.0248949	NA
Lactb	0.108886	0.0658737	0.246662	-0.00482897	0.933178	0.94593	0.242349	0.000765354	0.00162158	0.247178	0.000802079	0.0249548	NA
Hmgn5	0.187894	0.0145844	0.112326	0.0046713	0.946245	0.956152	0.304144	0.000624106	0.00135215	0.299472	0.000803781	0.0249645	NA
Khdc4	-0.0966445	0.0517286	0.217864	0.348244	6.07632e-06	2.34686e-05	0.547914	4.9557e-08	5.02738e-07	0.199669	0.000812507	0.0250214	NA
Fads2	-0.449185	2.64016e-06	0.00128098	-0.540095	8.26416e-07	4.47131e-06	-0.293251	0.000144743	0.000370464	0.246844	0.000813554	0.0250214	NA
Tecr	0.0734491	0.232335	0.478795	-0.619594	2.34979e-07	1.5849e-06	-0.359616	5.33332e-05	0.000154053	0.259978	0.000813978	0.0250214	NA
Anks3	0.043925	0.387825	0.629668	-0.122487	0.0332961	0.0488662	0.101112	0.0625316	0.0847861	0.223599	0.000818126	0.0250721	NA
Plekha5	-0.00541415	0.93569	0.973881	0.345073	0.00026928	0.000642749	0.0477078	0.484245	0.532311	-0.297366	0.000831408	0.0253048	NA
Naca	-0.0260592	0.509588	0.725794	0.226173	8.06052e-05	0.000219213	0.0552484	0.17545	0.214028	-0.170925	0.000831656	0.0253048	NA
Usp19	0.0602803	0.291144	0.540554	0.544403	4.79761e-07	2.85093e-06	0.78844	9.14487e-09	1.40917e-07	0.244038	0.000831867	0.0253048	NA
Rnf167	0.0255656	0.541007	0.747491	-0.521623	4.04663e-08	4.00469e-07	-0.337873	3.28872e-06	1.41751e-05	0.18375	0.000833545	0.0253048	NA
Myo6	-0.0640322	0.197283	0.442387	-0.453743	1.06329e-06	5.51843e-06	-0.671097	1.35712e-08	1.8712e-07	-0.217354	0.000834472	0.0253048	NA
Mki67	-0.977713	1.45692e-06	0.00104862	0.701554	9.1042e-06	3.32666e-05	0.283217	0.0109771	0.0176736	-0.418337	0.000844243	0.0255149	NA
Dph7	0.133002	0.0642945	0.243968	-0.426523	0.000114369	0.000299337	-0.757519	3.50802e-07	2.2818e-06	-0.330996	0.000852615	0.0256457	NA
P4hb	0.0301062	0.5407	0.74715	0.0340379	0.49218	0.546557	0.247293	0.000256388	0.00061632	0.213255	0.000852858	0.0256457	NA
Lrpprc	0.0747718	0.183176	0.424847	0.56673	2.24889e-07	1.53099e-06	0.331651	4.76241e-05	0.000139515	-0.235079	0.000860872	0.0258434	NA
Gm47267	-0.262745	0.221843	0.468699	-0.76975	0.00695246	0.0118427	0.197999	0.329175	0.37704	0.967748	0.000865715	0.0259065	NA
Gm43355	-0.4729	0.0518981	0.218031	0.335395	0.139966	0.178723	-0.647414	0.0158529	0.0246016	-0.982809	0.000865859	0.0259065	NA
Elmo2	-0.161425	0.0402586	0.190398	0.12101	0.114404	0.149084	0.432079	4.93793e-05	0.000143999	0.311069	0.000871051	0.025999	NA
Zmym6	-0.130957	0.128417	0.351918	-0.345651	0.00174936	0.00341836	0.0218401	0.78933	0.816577	0.367491	0.000880778	0.0261783	NA
Myl1	-0.0674624	0.816101	0.91641	-0.576293	0.0715913	0.0976007	0.694161	0.0309755	0.0449934	1.27045	0.000890148	0.0264131	NA
Psma7	0.129477	0.0247809	0.148338	0.39012	6.44995e-06	2.47519e-05	0.167306	0.00628615	0.0107027	-0.222814	0.000895078	0.0264877	NA
Ncor1	0.0559534	0.265033	0.515144	-0.409684	2.34431e-06	1.05609e-05	-0.198257	0.00143051	0.00282597	0.211427	0.000896221	0.0264877	NA
Kdm5a	-0.0579026	0.30768	0.555961	0.0142742	0.800705	0.831796	-0.228568	0.00138018	0.00273628	-0.242842	0.000911704	0.026811	NA
Fkbp3	-0.011674	0.820806	0.918877	-0.0790127	0.151066	0.19148	-0.304615	7.32669e-05	0.000203259	-0.225602	0.000920432	0.0269993	NA
Mrps7	0.0957522	0.0767511	0.265172	0.359529	1.18323e-05	4.16009e-05	0.577045	8.84846e-08	7.72229e-07	0.217516	0.000925427	0.0271016	NA
Gpt	0.227414	0.0571458	0.229565	0.337324	0.00913615	0.0151695	-0.13814	0.225696	0.268504	-0.475464	0.000930994	0.0272202	NA
Nr1h2	0.0732141	0.231436	0.478053	-0.102547	0.105907	0.139204	0.153358	0.021934	0.0329615	0.255904	0.000946152	0.0275521	NA
Hsd3b7	0.27674	0.0156807	0.116854	-0.323456	0.0124091	0.0199702	0.137458	0.194306	0.234846	0.460914	0.000948483	0.0275521	NA
Chmp4b	0.0985581	0.0801084	0.272369	0.793842	4.29e-09	7.51054e-08	0.568229	1.661e-07	1.25099e-06	-0.225613	0.000961262	0.0277326	NA
Exoc6	-0.109044	0.139776	0.368157	0.130135	0.0888261	0.11869	-0.175547	0.0270071	0.039728	-0.305682	0.000962424	0.0277326	NA
Rab30	-0.305143	0.0562364	0.227737	0.0778594	0.607213	0.655777	-0.57596	0.00264439	0.00491022	-0.65382	0.00097241	0.0279755	NA
Rhbdf1	-0.0669643	0.336598	0.584174	0.183592	0.0200399	0.0307247	0.476936	1.22893e-05	4.31821e-05	0.293344	0.000974156	0.0279809	NA
Dph6	-0.303593	0.0032479	0.0523202	0.749466	7.48233e-07	4.12159e-06	0.409351	0.000215972	0.000527214	-0.340115	0.000991491	0.0282977	NA
Tardbp	-0.0577451	0.172584	0.412548	0.285589	1.33969e-05	4.62787e-05	0.459185	1.02673e-07	8.65342e-07	0.173596	0.00099436	0.0283235	NA
Phlpp2	0.259239	0.00154133	0.0368422	-0.15946	0.043934	0.0628398	0.13627	0.057251	0.0784258	0.29573	0.000995551	0.0283235	NA
Ppp1r3b	-0.343959	0.00911857	0.0875835	0.00544574	0.961334	0.968184	0.486947	0.00095041	0.00196564	0.481502	0.00100105	0.0284077	NA
Riox2	-0.00540832	0.941568	0.976038	0.879289	4.87377e-08	4.59769e-07	0.570672	4.11267e-06	1.71102e-05	-0.308617	0.00100168	0.0284077	NA
Rnf26	-0.0975893	0.319175	0.56731	0.366335	0.00241358	0.00456235	-0.0461688	0.633778	0.674148	-0.412504	0.00100565	0.0284755	NA
Mrpl38	0.07532	0.120186	0.339536	0.420731	9.5388e-07	5.03205e-06	0.616422	1.5627e-08	2.07344e-07	0.195691	0.00101417	0.0285815	NA
Bnip3l	0.0582257	0.278933	0.528263	0.162472	0.00869314	0.0144902	0.386178	8.33906e-06	3.10909e-05	0.223705	0.00101599	0.0285878	NA
Slk	-0.0630804	0.167251	0.405798	0.291134	2.44464e-05	7.75099e-05	0.104112	0.0321539	0.0465919	-0.187022	0.0010189	0.0286248	NA
Tspan14	0.054977	0.344759	0.590451	-0.602647	3.08285e-07	1.98435e-06	-0.354332	4.65093e-05	0.000136695	0.248315	0.00102405	0.0287246	NA
Def8	0.190334	0.0794916	0.271041	0.641326	3.74476e-05	0.000112096	0.209381	0.0576099	0.0788513	-0.431945	0.00103425	0.0288753	NA
Cdk9	-0.0478555	0.402815	0.642215	0.127374	0.0423906	0.0608358	0.367573	2.56956e-05	8.18873e-05	0.240199	0.00103868	0.0289539	NA
Gm32569	-0.193332	0.41762	0.654312	0.489424	0.0539376	0.075553	-0.541588	0.0489018	0.0680473	-1.03101	0.0010436	0.0290025	NA
1700086O06Rik	-0.335164	0.00245551	0.0455857	0.513736	6.47721e-05	0.000180473	0.148535	0.102219	0.131619	-0.365201	0.00104365	0.0290025	NA
Pkn3	0.130345	0.0333472	0.172703	0.381433	2.01298e-05	6.5509e-05	0.143293	0.022458	0.03367	-0.23814	0.00104936	0.0290697	NA
Scd2	-0.649251	0.00128944	0.033548	-0.51911	0.00595589	0.0102917	0.149809	0.351223	0.399516	0.668919	0.00105277	0.0290758	NA
Maob	0.13447	0.0717594	0.256567	-0.623445	1.40584e-06	6.92581e-06	-0.325932	0.00048933	0.00108867	0.297514	0.00105464	0.0290827	NA
1500026H17Rik	0.308509	0.065803	0.24648	0.493542	0.00922968	0.0153092	-0.203748	0.237809	0.281217	-0.697289	0.00105752	0.0291174	NA
Lox	-0.537267	0.00777975	0.0809636	-0.728124	0.00205478	0.00394602	0.0221026	0.892835	0.908832	0.750226	0.00107431	0.0295345	NA
Maged1	0.0732481	0.308859	0.557138	-0.585321	2.78365e-06	1.21943e-05	-0.286542	0.00141804	0.00280266	0.298779	0.00107887	0.0295445	NA
Tubgcp2	-0.00344035	0.94725	0.978608	0.298138	0.000107925	0.000284377	0.075542	0.165821	0.203613	-0.222596	0.00108184	0.0295445	NA
Ggcx	0.068846	0.228178	0.474818	0.509103	9.98711e-07	5.2286e-06	0.741064	1.21395e-08	1.72549e-07	0.231961	0.0010829	0.0295445	NA
Fignl1	-0.667882	0.00254393	0.0466959	0.506524	0.00847107	0.0141502	-0.196772	0.259119	0.303835	-0.703295	0.00108534	0.0295553	NA
Noa1	0.126361	0.0184383	0.127909	0.127917	0.0204174	0.0312343	0.330014	1.35472e-05	4.69135e-05	0.202098	0.00108824	0.0295553	NA
Lamb3	-0.0869395	0.541994	0.748509	0.859629	3.48117e-05	0.000105404	0.28363	0.0578318	0.0791248	-0.575999	0.00109108	0.0295878	NA
Mthfd1	0.146393	0.182285	0.423884	0.792964	6.89987e-06	2.6259e-05	0.348938	0.0056309	0.00970394	-0.444026	0.00109708	0.0297056	NA
Fbxo4	0.0194919	0.766105	0.889594	-0.123275	0.0971187	0.128651	0.161922	0.0268524	0.0395386	0.285197	0.00109945	0.0297248	NA
Mrpl15	-0.0142407	0.733235	0.872764	0.781599	3.75563e-10	1.39652e-08	0.606639	6.25841e-09	1.06595e-07	-0.17496	0.00111656	0.030096	NA
Raly	-0.0601424	0.198099	0.4435	-0.00700893	0.877159	0.898326	0.182893	0.00143609	0.00283585	0.189902	0.00111821	0.030096	NA
H2afv	0.0151148	0.779921	0.897106	-0.455966	4.72927e-06	1.89631e-05	-0.218204	0.00173332	0.00335887	0.237762	0.00115614	0.0307122	NA
1190007I07Rik	0.0102526	0.88136	0.948902	0.140054	0.0675071	0.0925176	-0.155112	0.0436862	0.0614813	-0.295165	0.00115614	0.0307122	NA
Snapin	0.0503276	0.333783	0.5824	-0.550155	2.50087e-07	1.66961e-06	-0.770217	5.61573e-09	9.83547e-08	-0.220063	0.00115948	0.0307359	NA
Isoc1	0.24157	0.000257534	0.0145374	-0.983151	1.75477e-10	8.18226e-09	-0.780126	1.92519e-09	4.45603e-08	0.203025	0.00116081	0.0307359	NA
Zfyve1	0.221602	0.0123982	0.102995	-0.169	0.0551671	0.0770588	0.161942	0.0539351	0.0743145	0.330942	0.00116764	0.0307835	NA
Ctdsp1	0.121747	0.0547757	0.224743	-0.0935138	0.128344	0.165341	0.150145	0.0223338	0.0334923	0.243659	0.00116953	0.0307835	NA
Npr1	-0.124183	0.129183	0.353196	-0.324707	0.00115313	0.00234865	-0.00080621	0.99172	0.99277	0.323901	0.00118257	0.0308559	NA
Rps7	-0.141187	0.00421319	0.0599132	-0.29135	1.08782e-05	3.87316e-05	-0.46062	9.75381e-08	8.31436e-07	-0.16927	0.00118587	0.0308559	NA
Zbtb10	-0.0756098	0.387021	0.62876	0.359073	0.00130464	0.00262655	-0.0028075	0.974111	0.978197	-0.361881	0.00119686	0.0310105	NA
Rgl2	-0.0909306	0.0994419	0.306481	-0.358311	1.73261e-05	5.76423e-05	-0.140989	0.0173096	0.0266437	0.217321	0.0011971	0.0310105	NA
Met	0.241583	0.141017	0.369405	0.649293	0.00130654	0.00262977	-0.0103184	0.948301	0.956543	-0.659611	0.00120275	0.0310597	NA
Rtn4	0.375256	3.95164e-05	0.00522164	-0.209199	0.00380053	0.00686735	0.0382936	0.524335	0.571412	0.247493	0.00120419	0.0310597	NA
Efnb3	0.238692	0.125647	0.34825	-0.158608	0.353597	0.409007	0.497375	0.0045797	0.00804579	0.655983	0.00120795	0.031112	NA
Pgm2	-0.0751952	0.277321	0.526823	0.14078	0.0631755	0.0870998	-0.148009	0.0491475	0.0683579	-0.288788	0.00121352	0.0312108	NA
Itsn1	0.129759	0.090872	0.291518	-0.00270769	0.970386	0.975712	0.298051	0.00124255	0.00249093	0.300758	0.00122625	0.0313535	NA
Dhodh	0.0879817	0.193894	0.438229	-0.522077	8.04115e-06	2.98562e-05	-0.237095	0.00358576	0.00644876	0.284982	0.00122745	0.0313535	NA
Retreg3	0.120077	0.0297978	0.16271	0.139511	0.0147923	0.0233945	0.345689	1.43735e-05	4.93372e-05	0.206178	0.00123672	0.0314568	NA
1190005I06Rik	0.1459	0.200136	0.446039	0.467912	0.00107749	0.00220712	0.00944466	0.93194	0.94228	-0.458467	0.00124681	0.0316141	NA
Rbpms	0.0512314	0.462378	0.689173	0.407879	6.82718e-05	0.000189372	0.122043	0.096387	0.124925	-0.285836	0.00125242	0.0317115	NA
Timp3	-0.0841875	0.308664	0.557109	-0.418398	0.000211925	0.000520663	-0.0843468	0.307489	0.354668	0.334051	0.00125983	0.0317349	NA
Igfbp5	-0.129245	0.15359	0.387649	-0.141066	0.12438	0.160719	0.217695	0.0249976	0.0370476	0.358761	0.00126403	0.0317813	NA
Rbl2	0.221895	0.00161745	0.0374181	0.106992	0.0779746	0.10543	0.338622	5.06527e-05	0.000147186	0.231631	0.00127057	0.031901	NA
Cds1	-0.00283238	0.963353	0.985848	0.10691	0.109145	0.142933	-0.15158	0.0291928	0.0426246	-0.25849	0.00128188	0.0320323	NA
Klhl26	0.0600383	0.358222	0.602813	0.159258	0.0306517	0.0452963	0.426787	2.03951e-05	6.68491e-05	0.267529	0.00128803	0.0321149	NA
Limk2	0.100347	0.0760071	0.263922	0.239375	0.000718974	0.00153857	0.019486	0.714198	0.7486	-0.219889	0.00130182	0.0324136	NA
Crlf3	0.0254657	0.768469	0.89072	0.420613	0.000405797	0.000925532	0.0609137	0.488229	0.53602	-0.359699	0.00130688	0.0324945	NA
Setd1a	-0.0106836	0.895483	0.955806	0.399438	0.000366217	0.000845247	0.732271	8.77619e-07	4.80189e-06	0.332833	0.00131343	0.0325496	NA
Gfod1	0.201665	0.022943	0.14341	-0.924011	2.59386e-07	1.71636e-06	-0.570268	1.54739e-05	5.25955e-05	0.353744	0.00131453	0.0325496	NA
Kmt2d	0.0582818	0.466803	0.693165	-0.388178	0.000330061	0.000769214	-0.0636179	0.427336	0.476108	0.32456	0.0013281	0.0327266	NA
Eef1d	-0.0561826	0.227767	0.474512	0.316939	1.37616e-05	4.73454e-05	0.131484	0.011838	0.0189104	-0.185455	0.00132878	0.0327266	NA
Narf	0.179619	0.0802591	0.272544	0.574064	6.55672e-05	0.00018249	0.965823	2.79884e-07	1.90542e-06	0.391759	0.00133259	0.0327266	NA
Pltp	0.166898	0.020315	0.134261	-0.65039	4.47698e-07	2.69509e-06	-0.383147	6.17337e-05	0.000175327	0.267243	0.00134736	0.0330433	NA
N6amt1	-0.182303	0.00363916	0.0558856	0.647183	2.6541e-08	2.90704e-07	0.441796	1.30134e-06	6.59936e-06	-0.205387	0.00136119	0.0332916	NA
A730020M07Rik	-0.0185717	0.90726	0.962003	0.373966	0.036399	0.0529611	-0.297335	0.0936153	0.121781	-0.671301	0.00136483	0.0332945	NA
Pstk	-0.0991916	0.1553	0.389978	-0.510253	1.17247e-05	4.13196e-05	-0.800661	9.73533e-08	8.30356e-07	-0.290408	0.0013808	0.0335427	NA
Rab24	0.0058182	0.918646	0.966738	0.576242	3.38071e-07	2.14473e-06	0.343997	5.35407e-05	0.000154577	-0.232245	0.00139082	0.0337405	NA
Trim39	-0.164987	0.00230494	0.0442249	-0.38441	2.23232e-06	1.01429e-05	-0.201876	0.000548022	0.00120329	0.182535	0.00139381	0.0337675	NA
Plekhg2	-0.0408645	0.564017	0.764052	-0.101619	0.182326	0.226608	0.190762	0.0170221	0.0262458	0.292381	0.00139739	0.0338084	NA
Cdc14b	0.0957353	0.401124	0.640828	-0.0231633	0.847087	0.872205	-0.512727	0.00099992	0.0020529	-0.489564	0.00140292	0.0338135	NA
Mmp23	-0.18828	0.233888	0.480957	-0.159313	0.338488	0.393507	0.468802	0.00610446	0.0104257	0.628115	0.00140705	0.0338143	NA
Mbd3	0.0479967	0.317214	0.565617	0.413866	1.43866e-06	7.05073e-06	0.605099	2.39214e-08	2.861e-07	0.191233	0.00141328	0.0338684	NA
Pus10	0.165891	0.00912382	0.0875835	0.9706	5.79466e-10	1.80914e-08	0.753195	8.63085e-09	1.34381e-07	-0.217405	0.00142424	0.0340001	NA
Zfp384	0.0263709	0.652345	0.823237	0.532355	9.96919e-07	5.22226e-06	0.768853	1.76287e-08	2.27677e-07	0.236498	0.00142861	0.0340138	NA
Mrpl41	0.0179142	0.760061	0.885858	0.53039	1.10717e-06	5.70491e-06	0.292627	0.000274971	0.000655201	-0.237763	0.00144118	0.0342103	NA
Plcb2	-0.388341	0.0877976	0.286051	0.643415	0.00735694	0.0124643	-0.198051	0.358031	0.406693	-0.841466	0.00144727	0.0342762	NA
Sorbs1	0.165632	0.136977	0.363838	0.406659	0.00218482	0.00417432	0.837241	4.28337e-06	1.77055e-05	0.430582	0.00145245	0.0343093	NA
Trip11	-0.0680566	0.243498	0.491838	0.791333	9.24321e-09	1.31277e-07	0.564235	3.33392e-07	2.19088e-06	-0.227099	0.00145249	0.0343093	NA
Arhgap35	0.228662	0.0133809	0.107224	0.497405	4.54331e-05	0.00013262	0.823012	2.76867e-07	1.88914e-06	0.325606	0.001456	0.034347	NA
Map3k10	0.190982	0.0132217	0.106725	-0.310082	0.000884248	0.00185012	-0.027432	0.686954	0.724103	0.28265	0.00146245	0.034454	NA
Zfp865	0.109188	0.0717197	0.25652	-0.0664605	0.26723	0.319016	0.165704	0.0114464	0.018347	0.232164	0.00148286	0.0347978	NA
Cwc27	-0.00281037	0.97002	0.987911	-0.068732	0.393497	0.449282	-0.386523	0.000306971	0.000722552	-0.317791	0.00149264	0.0349359	NA
Trim62	-0.160359	0.11167	0.32583	-0.234538	0.0396524	0.0572265	0.163384	0.0980195	0.126813	0.397922	0.00150454	0.0351686	NA
Mtx3	-0.000793435	0.989042	0.99617	0.795329	1.14057e-08	1.53375e-07	0.563759	4.4152e-07	2.75435e-06	-0.23157	0.00151097	0.0352272	NA
Gsto1	-0.0307682	0.625298	0.805689	0.0922051	0.160664	0.202176	-0.161176	0.022701	0.0339919	-0.253381	0.00151357	0.035242	NA
Kdm3a	0.134863	0.0199299	0.132865	-0.320044	7.86533e-05	0.000214591	-0.103576	0.0660285	0.0889296	0.216468	0.00152159	0.0353435	NA
Kat8	0.153833	0.0275148	0.157243	0.313297	0.000348148	0.000807592	0.566937	8.95977e-07	4.88299e-06	0.253639	0.00152348	0.0353435	NA
Slit2	-0.561378	0.0162545	0.119005	0.539284	0.0137103	0.021847	-0.246228	0.233068	0.276083	-0.785512	0.00153979	0.0355756	NA
Jmjd8	0.0336546	0.569761	0.767066	-0.362021	6.74657e-05	0.000187339	-0.119448	0.0625949	0.0848591	0.242573	0.00154458	0.0356405	NA
Thrsp	0.223359	0.227458	0.474347	-0.853452	0.000335427	0.000780807	-0.14667	0.415196	0.463907	0.706783	0.00154702	0.035651	NA
Ppdpf	0.220202	0.0112596	0.0974937	0.581434	5.27781e-06	2.07879e-05	0.881978	6.04326e-08	5.83265e-07	0.300543	0.00155596	0.0357955	NA
Rnpepl1	0.199934	0.0100417	0.0915564	0.00849221	0.898688	0.916729	0.276145	0.00122985	0.00246906	0.267652	0.00155728	0.0357955	NA
Psmd4	0.154933	0.0141633	0.11061	0.721635	1.99927e-08	2.32755e-07	0.501169	9.8766e-07	5.29268e-06	-0.220466	0.0015757	0.0359886	NA
C1qbp	-0.0668497	0.21318	0.459481	0.668735	2.467e-08	2.74321e-07	0.460625	1.30471e-06	6.61085e-06	-0.208111	0.00158171	0.0360799	NA
Cox7a2l	-0.0304358	0.635598	0.811482	-0.0442544	0.492181	0.546557	-0.299805	0.000472381	0.00105514	-0.255551	0.00158807	0.0361791	NA
Dpp9	0.0386151	0.556277	0.759356	0.700313	1.72569e-07	1.23968e-06	0.958375	4.54266e-09	8.38127e-08	0.258062	0.00159587	0.0362878	NA
Ecpas	0.0551434	0.254768	0.504352	0.207774	0.000802741	0.00169879	0.0187831	0.691098	0.72783	-0.188991	0.00159836	0.0362878	NA
Trmt1l	-0.150095	0.0124525	0.103194	-0.499189	9.90285e-07	5.18902e-06	-0.284331	0.000145869	0.000372974	0.214858	0.00160177	0.0362878	NA
Dnajc28	0.314474	9.51087e-06	0.00253145	-0.321632	1.53196e-05	5.18804e-05	-0.139918	0.00755245	0.012624	0.181713	0.00160295	0.0362878	NA
Triap1	0.209584	0.02065	0.135741	0.846134	2.0732e-07	1.43367e-06	0.527295	2.2972e-05	7.42383e-05	-0.318839	0.00160798	0.036329	NA
Myd88	0.259363	0.000352842	0.0169657	0.435937	3.77555e-06	1.57654e-05	0.650458	3.9151e-08	4.18108e-07	0.214521	0.00160915	0.036329	NA
Hexb	-0.0475041	0.456052	0.684536	-0.346886	0.000262995	0.000630094	-0.6188	9.00673e-07	4.90561e-06	-0.271914	0.00161092	0.036329	NA
Kdm7a	-0.0489879	0.439304	0.670879	-0.184567	0.0138338	0.0220202	-0.443031	1.58631e-05	5.37411e-05	-0.258464	0.00161657	0.036329	NA
Ttc28	0.78014	1.27035e-05	0.00279016	0.517622	0.000492777	0.00110111	0.959562	1.62447e-06	7.91814e-06	0.441941	0.00161926	0.036329	NA
Fnip2	0.0301609	0.614641	0.79818	-0.265073	0.00144954	0.00288879	-0.0131505	0.828026	0.851944	0.251922	0.00161969	0.036329	NA
Agtrap	0.0517732	0.347391	0.593055	-0.150485	0.0195642	0.0300802	-0.375455	2.01964e-05	6.6319e-05	-0.22497	0.00162261	0.036329	NA
Pdlim7	-0.0766945	0.456102	0.684536	0.397873	0.00202817	0.0038995	0.795769	2.64324e-06	1.18422e-05	0.397896	0.00162422	0.036329	NA
Hmgcl	0.0906786	0.208889	0.455092	-0.300304	0.00107586	0.00220451	-0.0190846	0.784961	0.812947	0.281219	0.0016341	0.0363963	NA
Fam118a	0.0229938	0.728924	0.870084	0.744809	9.00943e-08	7.41914e-07	0.487527	6.03538e-06	2.35691e-05	-0.257282	0.00165015	0.0366174	NA
Iws1	-0.191899	0.00771235	0.080683	0.652747	1.56209e-07	1.146e-06	0.41489	1.38879e-05	4.79362e-05	-0.237857	0.00165221	0.036618	NA
Arhgef6	-0.00412052	0.969852	0.987911	-0.0589394	0.609377	0.657662	-0.514771	0.000664645	0.00142957	-0.455832	0.00166719	0.0367472	NA
Stx18	0.233688	0.00975863	0.0903361	0.478781	4.7223e-05	0.000137154	0.169237	0.0464877	0.0650111	-0.309544	0.00166782	0.0367472	NA
Fads3	-0.914177	3.7451e-07	0.00080208	-0.132093	0.162079	0.203785	0.221218	0.0239007	0.0356189	0.353311	0.00166874	0.0367472	NA
Dars	-0.0490879	0.434214	0.66664	0.0462958	0.46376	0.51943	-0.201505	0.00645454	0.0109613	-0.247801	0.00167539	0.0367472	NA
Zfp366	-0.149524	0.0586319	0.232465	-0.668183	1.79422e-06	8.43409e-06	-0.366455	0.000306318	0.000721466	0.301727	0.00167582	0.0367472	NA
Hectd3	0.212668	0.00317941	0.0519236	-0.242224	0.00148534	0.00295292	-0.00599079	0.918989	0.931547	0.236233	0.00167672	0.0367472	NA
Ube2h	0.0847847	0.458166	0.686249	-0.981186	1.75433e-06	8.27475e-06	-0.530766	0.000466268	0.00104357	0.45042	0.00167852	0.0367472	NA
Kcp	0.0828382	0.541703	0.74828	-0.122883	0.406399	0.462219	-0.706107	0.000413032	0.000938575	-0.583224	0.00168517	0.0368208	NA
Zfp598	0.0224405	0.697867	0.852891	0.403903	1.43209e-05	4.90814e-05	0.632858	1.32151e-07	1.05627e-06	0.228955	0.00168779	0.0368208	NA
Gm6030	-0.188446	0.580013	0.775264	-1.29988	0.00928017	0.0153844	0.237247	0.474962	0.523452	1.53713	0.00169	0.0368208	NA
Pir	0.189995	0.12612	0.349023	0.152199	0.242297	0.292516	-0.350795	0.0158147	0.0245488	-0.502994	0.00169008	0.0368208	NA
Sema5b	0.389215	0.130919	0.355561	0.343901	0.206434	0.253498	-0.748268	0.020884	0.0315634	-1.09217	0.00170311	0.0369701	NA
Eif3j1	0.0693305	0.225249	0.472006	0.673341	4.62355e-08	4.40562e-07	0.454333	2.73967e-06	1.2195e-05	-0.219008	0.00170827	0.0370012	NA
Dhcr24	-0.04134	0.767749	0.890352	0.803578	7.20391e-05	0.000198777	0.258851	0.0795032	0.105168	-0.544727	0.00170867	0.0370012	NA
Tnrc6a	0.00041343	0.993125	0.99758	-0.393155	3.53042e-06	1.49055e-05	-0.200775	0.00119019	0.00239694	0.19238	0.00171245	0.0370384	NA
Cmc1	0.0379977	0.477781	0.701663	-0.309158	0.000122749	0.000318991	-0.529027	5.57405e-07	3.32443e-06	-0.219869	0.00171532	0.0370558	NA
C2cd3	0.298938	0.00180487	0.0393594	0.0442783	0.587	0.637189	0.355668	0.000502864	0.00111518	0.311389	0.00174428	0.037506	NA
Pdk2	0.201727	0.00163654	0.0374735	0.356301	1.24209e-05	4.33896e-05	0.556059	1.41247e-07	1.11263e-06	0.199759	0.00174577	0.037506	NA
Col11a2	-0.0518064	0.775239	0.895005	-0.219815	0.276506	0.328709	0.514142	0.0103535	0.0167628	0.733957	0.0017466	0.037506	NA
Fam241b	0.310155	0.0469736	0.206311	-0.242818	0.153883	0.194721	-0.902064	0.000179	0.000446245	-0.659247	0.00175261	0.0375901	NA
Gm10778	-0.192162	0.3782	0.621175	-0.590886	0.0301393	0.0446052	0.307463	0.152449	0.188749	0.898349	0.00176055	0.0377153	NA
Srrm2	0.0285355	0.723765	0.8676	-0.89733	9.7131e-08	7.84036e-07	-0.584083	8.85213e-06	3.27521e-05	0.313247	0.00176619	0.037791	NA
Sra1	0.036389	0.47543	0.7001	-0.0263061	0.617043	0.664935	0.176425	0.0040025	0.00712815	0.202731	0.00177751	0.037988	NA
Mif4gd	-0.0873655	0.221639	0.468692	-0.181199	0.0209741	0.0320067	0.091249	0.203179	0.244337	0.272448	0.00181414	0.0386383	NA
Spef1	-0.140041	0.325158	0.573966	0.444494	0.00710056	0.0120698	0.976155	7.35488e-06	2.78613e-05	0.531662	0.00181524	0.0386383	NA
Usp21	0.0714578	0.176968	0.417249	-0.454755	2.47008e-06	1.10412e-05	-0.245482	0.000447708	0.00100705	0.209273	0.00182815	0.0387017	NA
Gm42715	-0.213224	0.0262964	0.15352	-0.551053	9.57422e-05	0.000255768	-0.930208	5.2839e-07	3.18524e-06	-0.379155	0.00183418	0.0387379	NA
Pde4c	-0.13615	0.0709533	0.255242	0.0600909	0.417337	0.473425	0.336628	0.000294008	0.000695575	0.276537	0.00183957	0.038806	NA
Smco4	-0.382368	0.00145496	0.0355032	0.556709	5.21648e-05	0.00014981	0.199548	0.0449032	0.0629866	-0.35716	0.00186643	0.0392344	NA
Edem1	-0.150982	0.0405796	0.191103	0.151879	0.0405234	0.0583521	0.414348	4.27981e-05	0.000127288	0.262469	0.00187273	0.039315	NA
Ksr1	0.137323	0.279648	0.529068	0.216388	0.112715	0.147161	0.705396	7.337e-05	0.000203513	0.489008	0.00187494	0.039315	NA
Cdk14	0.103145	0.196735	0.441528	0.182185	0.0415512	0.0597459	0.488916	2.75619e-05	8.71264e-05	0.306731	0.00187684	0.039315	NA
Spag7	-0.0540641	0.314173	0.562654	0.457754	1.62279e-06	7.78521e-06	0.25238	0.000382913	0.000878475	-0.205374	0.00188573	0.0394094	NA
Bcl9	0.0725802	0.265263	0.51521	-0.380307	0.000151159	0.000384417	-0.11466	0.0979418	0.126739	0.265647	0.00190149	0.0396464	NA
9230112E08Rik	0.0332065	0.782517	0.898139	-0.761654	0.00017696	0.000443066	-0.232248	0.0833629	0.109756	0.529405	0.0019074	0.0397013	NA
Asb13	0.0617976	0.256054	0.505796	-0.624229	1.99716e-07	1.39079e-06	-0.401753	9.09624e-06	3.35103e-05	0.222476	0.00190855	0.0397013	NA
Slc39a1	0.250247	0.0024637	0.0456432	0.0777443	0.262491	0.314128	0.338821	0.000245069	0.000591805	0.261076	0.00193727	0.0402522	NA
Ano10	0.158134	0.0359586	0.179913	0.291244	0.00113474	0.0023146	0.558259	2.76282e-06	1.22829e-05	0.267014	0.00194897	0.0403583	NA
Pnpla2	0.108455	0.180296	0.421144	-0.771972	2.99075e-07	1.93338e-06	-0.475936	4.2756e-05	0.000127268	0.296036	0.00195871	0.0405101	NA
Trpt1	-0.0160024	0.79014	0.902213	-0.31801	0.000348836	0.000808875	-0.568433	1.22003e-06	6.26488e-06	-0.250423	0.00196933	0.0406225	NA
Sesn3	-0.128754	0.130528	0.355037	-0.991678	2.15441e-07	1.479e-06	-0.641357	7.13019e-06	2.71246e-05	0.350321	0.00197141	0.0406225	NA
Foxo1	0.070826	0.478091	0.701717	0.698913	1.25254e-05	4.36274e-05	0.315228	0.00703614	0.0118459	-0.383685	0.0019732	0.0406225	NA
Usp20	0.023628	0.746086	0.879289	-0.130309	0.11163	0.145882	0.161698	0.0430403	0.0606245	0.292007	0.00197809	0.0406498	NA
Mllt3	0.0492053	0.705891	0.856811	-0.951707	6.07653e-05	0.000171088	-0.369524	0.0186968	0.0285656	0.582182	0.00197905	0.0406498	NA
Vopp1	-0.0922401	0.312801	0.561043	0.657531	7.54939e-06	2.82759e-05	0.316787	0.00314679	0.00573281	-0.340744	0.00198579	0.0406951	NA
Stxbp3	-0.174748	0.0394043	0.188737	0.0685373	0.391753	0.447519	-0.235285	0.00970307	0.0158226	-0.303823	0.00199281	0.0407183	NA
Angptl2	0.0508892	0.71613	0.863222	-0.195391	0.179471	0.22343	0.346234	0.0268467	0.0395367	0.541625	0.00201083	0.0407183	NA
Myct1	-0.195745	0.00218295	0.043064	-0.30433	0.00010205	0.000270805	-0.100403	0.0691029	0.0927088	0.203927	0.00202139	0.040848	NA
Aph1b	0.0562211	0.566105	0.764977	0.0229245	0.824546	0.852467	0.408464	0.000968358	0.0019954	0.38554	0.00202283	0.040848	NA
Kifc3	-0.373113	0.0308971	0.16613	0.75976	0.000332895	0.000775214	0.161085	0.309177	0.356294	-0.598676	0.00204194	0.0411413	NA
Rangap1	0.0324223	0.533005	0.742494	-0.232146	0.000876668	0.00183597	-0.0286405	0.583178	0.627124	0.203505	0.00205745	0.0413951	NA
Gm47547	-0.385838	0.174142	0.414012	0.799966	0.0069028	0.0117671	-0.200027	0.460445	0.509189	-0.999993	0.00207419	0.0416043	NA
Bak1	0.0350805	0.532152	0.741957	0.216462	0.00229037	0.00435697	-0.00130737	0.981402	0.984143	-0.217769	0.00209208	0.0419163	NA
Igfbp4	-0.110332	0.358105	0.602785	0.341985	0.0126723	0.0203556	0.793682	1.69066e-05	5.69111e-05	0.451697	0.00210011	0.0420035	NA
Trim47	-0.220776	0.0302628	0.164075	0.289579	0.00786202	0.0132351	0.63465	8.87529e-06	3.28134e-05	0.345071	0.00210345	0.0420035	NA
Ints13	0.0119421	0.815103	0.915977	-0.303285	9.32148e-05	0.000249909	-0.101756	0.0668816	0.0899639	0.201529	0.00211168	0.0420306	NA
Pik3cb	0.132531	0.0623331	0.240233	0.3006	0.000781418	0.00165933	0.555582	1.7109e-06	8.26089e-06	0.254982	0.00212944	0.0422706	NA
Tmem14c	0.0589948	0.276596	0.526576	0.652927	3.88015e-08	3.87331e-07	0.449666	2.04414e-06	9.54641e-06	-0.203261	0.0021335	0.0422744	NA
Hdac7	-0.0837931	0.215878	0.462822	-0.232989	0.00385235	0.0069484	0.0199136	0.761361	0.791657	0.252903	0.00213785	0.0423139	NA
Brpf3	0.154113	0.0239084	0.145985	0.179023	0.012429	0.0199986	0.414039	1.71854e-05	5.76981e-05	0.235015	0.0021503	0.0424666	NA
Ppie	-0.0397051	0.523713	0.736753	-0.0648508	0.328375	0.38324	-0.311564	0.000342817	0.000796769	-0.246714	0.00216793	0.0427141	NA
Pura	-0.017414	0.693063	0.849622	0.348746	4.49056e-06	1.81605e-05	0.17946	0.00137454	0.00272661	-0.169286	0.00216997	0.0427141	NA
Hist1h4h	0.454771	3.12026e-05	0.00462483	0.380704	0.000272526	0.000649525	0.660859	7.2034e-07	4.08579e-06	0.280154	0.00218882	0.0428891	NA
Rpl17	-0.118219	0.0446196	0.200855	-0.0685711	0.215913	0.26393	-0.273645	0.000239352	0.000579285	-0.205074	0.00219036	0.0428891	NA
Cdk19	0.214708	0.0155	0.116132	-0.64806	9.86742e-06	3.56132e-05	-0.319713	0.00186584	0.00357897	0.328347	0.0021908	0.0428891	NA
Zeb2	-0.21586	0.00308342	0.0511637	-0.527522	2.03303e-06	9.38468e-06	-0.294237	0.000323561	0.000756717	0.233285	0.00219473	0.0429191	NA
Sarnp	0.0503286	0.355113	0.600451	0.48704	1.08196e-06	5.60236e-06	0.282174	0.000172968	0.000432829	-0.204866	0.00219928	0.0429613	NA
Gm2a	0.115418	0.0697091	0.253254	-0.654716	1.62952e-07	1.18529e-06	-0.425286	1.11892e-05	3.98233e-05	0.22943	0.00220287	0.0429703	NA
Cacybp	0.0319166	0.613998	0.797754	0.398626	3.79322e-05	0.000113342	0.639302	2.95029e-07	1.98589e-06	0.240676	0.00220522	0.0429703	NA
Esrp2	0.162023	0.197572	0.442714	0.268246	0.0527415	0.074051	-0.218736	0.106496	0.136607	-0.486982	0.002219	0.0430653	NA
Snrpe	-0.0117781	0.813137	0.914569	0.536985	1.74483e-07	1.25092e-06	0.347886	1.21598e-05	4.27773e-05	-0.189099	0.00222243	0.04308	NA
Taldo1	0.197239	0.0748331	0.262142	0.245665	0.0308949	0.0456182	0.638515	4.5658e-05	0.000134656	0.39285	0.0022348	0.0431876	NA
Maz	0.0948944	0.116125	0.333078	-0.797484	1.35411e-08	1.73636e-07	-0.575787	3.72316e-07	2.39477e-06	0.221698	0.00223492	0.0431876	NA
Impact	0.0339485	0.759401	0.885858	0.267323	0.0339213	0.0496985	-0.165435	0.161945	0.199357	-0.432758	0.00224456	0.0432738	NA
Hbp1	0.0471917	0.562094	0.762842	-0.265787	0.00629736	0.0108286	0.0441871	0.587188	0.630794	0.309974	0.00224899	0.0432738	NA
Orc2	-0.1855	0.0127346	0.10452	0.0208129	0.75338	0.789577	-0.229442	0.00382776	0.00684763	-0.250255	0.00225121	0.0432738	NA
Il15	-0.315175	0.00875375	0.0856496	-0.295547	0.0177947	0.0276221	-0.712603	2.72248e-05	8.61546e-05	-0.417055	0.00225634	0.0433017	NA
Mefv	-0.9598	0.027096	0.155906	0.326105	0.3603	0.415929	-1.14198	0.0157256	0.0244273	-1.46808	0.00226672	0.0434282	NA
Gm45640	-0.407307	0.0211391	0.137396	0.517705	0.00419707	0.0075083	-0.0551574	0.716894	0.750944	-0.572862	0.00226929	0.0434311	NA
Ddx56	0.0906928	0.204327	0.450347	0.187831	0.0199069	0.0305469	-0.081108	0.260707	0.305577	-0.268939	0.00227892	0.0435213	NA
Ccdc88a	-0.0397403	0.60211	0.790021	-0.0311421	0.696145	0.738452	-0.331713	0.0010717	0.00218155	-0.300571	0.00228377	0.0435213	NA
Pigx	0.164064	0.0338552	0.174227	0.144601	0.0681294	0.0932877	-0.132383	0.0858462	0.112605	-0.276984	0.00228591	0.0435213	NA
Cep97	0.191041	0.0345022	0.175613	-0.783505	4.28722e-06	1.74839e-05	-0.424451	0.000404551	0.000921052	0.359053	0.00229196	0.0435861	NA
Adam9	0.127783	0.0925394	0.29496	0.674778	6.76315e-07	3.7729e-06	0.945016	1.66874e-08	2.18029e-07	0.270237	0.00229852	0.0436646	NA
Dnpep	0.196694	0.00671482	0.0751168	-0.353526	9.81156e-05	0.000261215	-0.11827	0.0731887	0.0975659	0.235256	0.00230367	0.0436741	NA
N4bp2l1	0.0127537	0.931959	0.97234	-0.908336	0.000117134	0.000305994	-0.307456	0.0616139	0.0836934	0.600881	0.00230389	0.0436741	NA
Bpgm	0.111447	0.167336	0.405893	0.120124	0.153188	0.193965	0.418548	0.000136448	0.000351336	0.298424	0.00231863	0.043861	NA
Kdsr	0.247502	0.00042976	0.0185637	-0.935963	2.09332e-09	4.5319e-08	-0.721642	1.89359e-08	2.38552e-07	0.214321	0.0023294	0.0440183	NA
Naprt	0.124715	0.0539997	0.222646	-0.239286	0.00197134	0.00380082	-0.471196	5.12e-06	2.05349e-05	-0.23191	0.00234744	0.0441696	NA
Zfp382	0.0992947	0.542039	0.748514	-0.998843	0.000369284	0.000851449	-0.274471	0.128467	0.161705	0.724372	0.00234971	0.0441696	NA
Pld2	0.11651	0.13512	0.361017	-0.991132	1.18592e-07	9.20038e-07	-0.669442	2.46455e-06	1.12043e-05	0.32169	0.00236138	0.0442342	NA
Spast	0.0828787	0.194101	0.438246	-0.424341	2.91383e-05	9.0188e-05	-0.181729	0.0120304	0.0191819	0.242612	0.00236559	0.0442342	NA
Flt3l	-0.122369	0.111573	0.325684	-0.102256	0.198841	0.245282	0.178997	0.0258704	0.0382305	0.281253	0.00236924	0.0442342	NA
Ptpn9	0.257579	0.000335499	0.0165386	0.106915	0.0726238	0.0988507	0.311688	6.73936e-05	0.000189216	0.204774	0.00237037	0.0442342	NA
Tbl1x	0.0947283	0.106743	0.317632	0.0958577	0.106661	0.140041	0.306463	0.000119539	0.000313097	0.210605	0.00238167	0.0443985	NA
Csk	0.0166701	0.793455	0.903985	0.145512	0.0422166	0.0606105	0.387987	4.66839e-05	0.000137096	0.242474	0.0023929	0.0444275	NA
Scamp1	0.0736046	0.237557	0.485388	0.0565282	0.371926	0.42756	-0.176951	0.0126033	0.0200067	-0.233479	0.00239891	0.0444275	NA
Nr4a1	-1.17351	1.18186e-05	0.00269337	0.683063	0.000891944	0.00186426	0.0868968	0.584518	0.628377	-0.596166	0.00239993	0.0444275	NA
Ndrg2	-0.0114408	0.859728	0.937838	0.880132	1.42336e-08	1.79188e-07	0.634326	4.97309e-07	3.03352e-06	-0.245806	0.00240055	0.0444275	NA
Tmem100	0.176682	0.346846	0.592581	-0.102217	0.623142	0.670622	0.629172	0.00357938	0.00643794	0.731389	0.00240367	0.0444395	NA
Sil1	0.036764	0.476711	0.700874	-0.395684	9.858e-06	3.55863e-05	-0.194414	0.00257147	0.00478621	0.20127	0.00241559	0.0445235	NA
Plekhm1	0.168921	0.0217871	0.139587	0.157101	0.0327656	0.0481764	0.405065	4.21431e-05	0.000125799	0.247965	0.00241823	0.0445251	NA
Samd12	-0.177728	0.10689	0.317801	-0.769542	3.72227e-05	0.000111538	-0.33388	0.00837268	0.013845	0.435662	0.00243129	0.0447198	NA
Lrrc27	0.0930075	0.392492	0.634547	-0.753014	6.14627e-05	0.000172781	-0.301095	0.0185141	0.0283177	0.451919	0.00243949	0.0447789	NA
Fxr1	0.122732	0.0496582	0.213014	0.711142	3.71553e-08	3.7464e-07	0.926526	1.89738e-09	4.40645e-08	0.215384	0.00244844	0.0448515	NA
Tmem60	-0.0148864	0.882499	0.949532	0.63803	3.45991e-05	0.000104796	0.261142	0.0207296	0.0313511	-0.376888	0.00245693	0.0449332	NA
Txnl1	0.0584084	0.431538	0.664975	0.540559	8.57647e-06	3.16474e-05	0.264449	0.00323987	0.00588329	-0.276111	0.00245791	0.0449332	NA
Rsl24d1	-0.0483326	0.440118	0.671453	0.646013	2.29004e-07	1.55289e-06	0.415018	1.85288e-05	6.15523e-05	-0.230995	0.00246654	0.0450451	NA
Sh3d19	0.00537275	0.946007	0.97833	-0.598255	2.3281e-05	7.43667e-05	-0.272798	0.00565581	0.00974337	0.325456	0.00248358	0.0452182	NA
Tbx5	-0.0348121	0.709738	0.859151	0.486937	0.000210991	0.000518722	0.831204	7.77176e-07	4.35411e-06	0.344267	0.00249012	0.0452914	NA
Prrg2	0.00550394	0.932233	0.972369	-0.493598	1.58219e-05	5.33397e-05	-0.234295	0.00380846	0.00681717	0.259303	0.00251676	0.0457296	NA
Dnajb1	-0.103946	0.447047	0.676956	0.196943	0.169479	0.212197	0.70226	0.000168874	0.000423826	0.505318	0.00252821	0.0458913	NA
Chchd7	-0.106331	0.113338	0.328432	0.0542788	0.408594	0.464521	-0.186886	0.011742	0.0187688	-0.241164	0.00253525	0.0459726	NA
Bag4	0.32593	0.000119672	0.00967728	0.035392	0.569616	0.620645	0.262184	0.000765705	0.00162191	0.226792	0.00256326	0.0462468	NA
Gga3	-0.295193	0.000200704	0.012868	0.154986	0.0174277	0.0271088	0.365488	2.4286e-05	7.79514e-05	0.210502	0.00257982	0.0464523	NA
Zfp579	-0.032648	0.598315	0.788211	-0.498706	7.18172e-06	2.71195e-05	-0.25697	0.00136503	0.00271104	0.241735	0.00261232	0.0468584	NA
Pxylp1	0.121697	0.559927	0.761569	0.0753442	0.734865	0.773061	-0.783321	0.00584717	0.0100295	-0.858665	0.00262563	0.0468719	NA
Sh3tc2	-0.30289	0.00182231	0.0394729	-0.179218	0.0442627	0.0632747	-0.479622	5.85728e-05	0.000167596	-0.300404	0.00263016	0.0468719	NA
Psmc2	-0.0117691	0.852409	0.933854	0.856596	1.39008e-08	1.76858e-07	0.621639	4.29886e-07	2.69742e-06	-0.234958	0.00263203	0.0468719	NA
Fosl2	-0.371019	0.00293329	0.0498986	0.634953	3.20595e-05	9.81458e-05	0.999292	2.57906e-07	1.79038e-06	0.364339	0.00264229	0.0468719	NA
Slc38a10	0.110791	0.142826	0.372135	-0.379087	0.000194803	0.000482891	-0.11009	0.145095	0.180459	0.268997	0.00264963	0.0469373	NA
Tmem120b	-0.130904	0.182077	0.42362	0.191725	0.0614408	0.0849561	0.542984	8.24862e-05	0.00022549	0.351259	0.0026512	0.0469373	NA
Clasp2	0.0351119	0.533458	0.742617	-0.148299	0.0224361	0.0340237	-0.361195	3.47421e-05	0.000106468	-0.212895	0.00267018	0.0472267	NA
Tspan15	-0.142646	0.0867886	0.284676	0.357837	0.000585872	0.00128154	0.646498	2.30334e-06	1.05835e-05	0.288661	0.00267781	0.0473145	NA
Prmt2	-0.114129	0.0607961	0.236713	-0.400584	2.65707e-05	8.33183e-05	-0.180137	0.00758095	0.0126657	0.220447	0.00268042	0.0473145	NA
Zfp949	0.122063	0.0614414	0.238125	-0.941469	2.99941e-08	3.18983e-07	-0.67786	3.29396e-07	2.16923e-06	0.263608	0.00269469	0.0474914	NA
Eogt	-0.255869	0.000752942	0.0248053	-0.0316459	0.597598	0.646737	-0.250713	0.000948878	0.0019636	-0.219067	0.00269725	0.0474914	NA
Ehd3	-0.165117	0.171173	0.410762	-0.107886	0.389772	0.445482	-0.565836	0.000567451	0.00124215	-0.45795	0.00269837	0.0474914	NA
Mapk12	-0.0601737	0.443629	0.674631	-0.562205	2.39781e-05	7.63083e-05	-0.256534	0.00650763	0.0110462	0.305671	0.00270106	0.0474921	NA
Stk36	0.413979	0.00856781	0.0849307	-0.788412	0.000501339	0.0011176	-0.200066	0.185694	0.225395	0.588346	0.00270802	0.0475308	NA
Ccdc9b	-0.583266	3.05295e-05	0.00460559	-0.00627256	0.944906	0.955197	-0.340508	0.00225151	0.00424797	-0.334236	0.00270915	0.0475308	NA
Zfp523	0.0852916	0.154952	0.38972	-0.70599	1.36518e-07	1.02844e-06	-0.475397	4.01866e-06	1.6797e-05	0.230592	0.00271199	0.0475308	NA
Naa15	-0.185839	0.00785527	0.0813252	0.493603	2.47186e-06	1.10412e-05	0.274282	0.000514351	0.00113715	-0.219321	0.00271385	0.0475308	NA
Zfp599	-0.208334	0.292338	0.541493	0.149924	0.454776	0.510578	-0.601284	0.0120585	0.0192183	-0.751207	0.00273113	0.0477189	NA
Mast4	-0.0877891	0.307894	0.556067	-0.498476	0.000139484	0.000357869	-0.170011	0.0650041	0.0877013	0.328465	0.00273343	0.0477189	NA
Fkbp8	0.0237794	0.61532	0.798657	0.181279	0.00210488	0.0040336	0.35583	6.623e-06	2.54487e-05	0.174551	0.00273772	0.0477189	NA
Gm43597	-0.116917	0.186938	0.429695	-0.812247	2.13234e-06	9.7572e-06	-0.469757	0.000169178	0.00042441	0.342489	0.00273788	0.0477189	NA
Ppp1r21	0.0497987	0.382764	0.625409	-0.811747	3.26932e-08	3.39058e-07	-0.58109	4.85792e-07	2.97542e-06	0.230657	0.00274322	0.0477559	NA
Gas6	-0.280999	0.00718808	0.0779559	-0.577921	3.59465e-05	0.00010831	-0.914869	3.38495e-07	2.21695e-06	-0.336947	0.00274532	0.0477559	NA
Tbc1d24	0.160924	0.128142	0.351528	-0.980143	1.96767e-06	9.12048e-06	-0.571186	0.000141911	0.000363941	0.408957	0.00274892	0.0477722	NA
Atxn2l	0.013972	0.850043	0.933046	-0.80817	1.48417e-07	1.09736e-06	-0.534692	9.79489e-06	3.56597e-05	0.273478	0.00275692	0.0478648	NA
Disp1	0.0923777	0.437144	0.669078	0.736472	3.65074e-05	0.000109669	0.305592	0.0203264	0.030801	-0.43088	0.00276446	0.0479031	NA
Fus	-0.103186	0.141603	0.37024	-0.445628	2.105e-05	6.80607e-05	-0.691551	2.49721e-07	1.75062e-06	-0.245923	0.00278362	0.0481886	NA
4833439L19Rik	0.132528	0.0316245	0.168115	-0.00431693	0.937935	0.94988	0.20055	0.00322165	0.00585493	0.204867	0.0027942	0.0483251	NA
Lhfpl4	-0.370675	0.0947535	0.298704	0.478286	0.0311983	0.0460396	-0.277876	0.20152	0.242488	-0.756162	0.00281031	0.0483772	NA
Slc7a1	-0.571228	0.000324922	0.016368	0.718928	2.04869e-05	6.64823e-05	0.325841	0.00881107	0.0145076	-0.393087	0.00281188	0.0483772	NA
Stxbp5	-0.0143448	0.780838	0.897482	-0.323533	7.57105e-05	0.000207473	-0.124331	0.0324195	0.0469389	0.199202	0.00281338	0.0483772	NA
Slc25a26	-0.0421546	0.426907	0.661473	-0.0157824	0.768772	0.803084	-0.21228	0.00156762	0.00306757	-0.196498	0.00281636	0.048382	NA
Hmgb1	0.0425187	0.348649	0.594316	-0.784568	8.64806e-10	2.37749e-08	-0.619237	1.08189e-08	1.58807e-07	0.165331	0.00282052	0.0484073	NA
Acaa1a	0.0926175	0.213639	0.459971	-0.857258	5.41777e-08	4.99536e-07	-0.593838	2.56371e-06	1.15579e-05	0.263421	0.00285364	0.0488822	NA
Mtbp	-0.105891	0.301128	0.55054	0.0855174	0.422503	0.478659	-0.299247	0.012679	0.0201196	-0.384764	0.0028636	0.0488837	NA
Stk19	-0.000306951	0.996177	0.998387	0.128916	0.0725699	0.0987849	-0.114177	0.100156	0.129231	-0.243093	0.00286429	0.0488837	NA
Rusc1	-0.0400904	0.60395	0.791279	0.120111	0.15104	0.191461	-0.17126	0.0462137	0.0646732	-0.291371	0.00286734	0.0488837	NA
Camk1	0.0234056	0.596168	0.78668	0.109767	0.0284485	0.042291	0.272834	4.13473e-05	0.000123794	0.163067	0.00287635	0.0489303	NA
Gipr	0.0753013	0.632179	0.809767	-0.519405	0.0123429	0.0198851	0.105007	0.510976	0.558039	0.624413	0.00289007	0.0490589	NA
Elac1	0.162155	0.0316624	0.168217	-0.130072	0.0914038	0.121817	-0.393308	0.000118705	0.000311138	-0.263236	0.00289129	0.0490589	NA
Kctd6	0.0121132	0.859145	0.937628	0.119761	0.111663	0.145915	-0.138944	0.0655225	0.0883277	-0.258704	0.00291986	0.0493742	NA
Mib2	-0.028357	0.782754	0.898236	-0.01888	0.854987	0.879029	0.358843	0.00403526	0.0071809	0.377723	0.00293329	0.0494798	NA
Nars	-0.0425803	0.489928	0.710116	0.717369	6.67836e-08	5.86258e-07	0.493713	3.28516e-06	1.41665e-05	-0.223656	0.00293538	0.0494798	NA
Zfp108	0.481379	0.00597944	0.070947	-0.604419	0.00544336	0.00949007	0.0207544	0.895083	0.910812	0.625174	0.00295559	0.0496357	NA
Mios	0.0821978	0.145744	0.376641	0.468168	1.91487e-06	8.91719e-06	0.269497	0.000274571	0.000654682	-0.198671	0.00295569	0.0496357	NA
Cask	0.0320313	0.585751	0.779548	0.105873	0.101062	0.133314	0.323164	0.000110634	0.000292203	0.21729	0.00297177	0.0498208	NA
Wtip	-0.133869	0.0934263	0.296521	-0.696116	3.46801e-06	1.46765e-05	-0.393941	0.000264691	0.000633923	0.302175	0.00297244	0.0498208	NA
Atad3a	0.0311924	0.642554	0.816866	0.546466	3.0238e-06	1.30929e-05	0.301478	0.000664695	0.00142957	-0.244989	0.00297715	0.0498208	NA
Grb14	-0.166291	0.14276	0.372018	-0.811385	9.03158e-06	3.30348e-05	-0.410104	0.00239796	0.00449336	0.401282	0.00299519	0.0499595	NA
Plcb4	-0.212797	0.00137762	0.0345086	-0.185205	0.00419004	0.00749797	0.0073055	0.888223	0.90501	0.19251	0.0029977	0.0499595	NA
Gm26912	0.440846	0.0408317	0.191687	0.139184	0.524346	0.577453	-0.675225	0.0109739	0.0176717	-0.814409	0.00299811	0.0499595	NA
Rrp7a	0.142502	0.0657866	0.24648	-0.245879	0.00637476	0.0109428	0.0250683	0.729825	0.762917	0.270947	0.00300002	0.0499595	NA
Osbpl7	0.123047	0.0950981	0.299141	-0.238059	0.00839648	0.0140426	-0.515403	1.65045e-05	5.56934e-05	-0.277345	0.00300982	0.050041	NA
Rbms1	-0.0690422	0.224396	0.471319	-0.46786	2.20485e-06	1.00359e-05	-0.670196	4.75595e-08	4.85935e-07	-0.202337	0.00301275	0.050041	NA
Zfp617	-0.0896254	0.137021	0.363877	0.210039	0.00341284	0.00623967	-0.00202805	0.971863	0.976377	-0.212067	0.00301606	0.050041	NA
Dhrs3	-0.444632	0.000163655	0.0114132	-0.826924	4.19766e-07	2.55792e-06	-0.522468	3.87081e-05	0.00011687	0.304456	0.00302901	0.0501797	NA
Utrn	0.0889689	0.181214	0.422432	-0.65621	3.98991e-07	2.45648e-06	-0.41801	2.87091e-05	9.02128e-05	0.2382	0.00303001	0.0501797	NA
Exd2	0.192122	0.00312515	0.0515651	-0.37997	2.66094e-05	8.34249e-05	-0.174026	0.00713874	0.0120017	0.205944	0.00304319	0.0503174	NA
Wbp1l	0.179659	0.00487073	0.0641813	-0.0500029	0.362295	0.417793	0.144814	0.0168301	0.0259721	0.194817	0.00307479	0.0506989	NA
Cc2d1a	0.216652	0.00159042	0.0371515	-0.0984939	0.109987	0.143934	0.107704	0.0688922	0.0924467	0.206198	0.00307549	0.0506989	NA
Tada3	0.118583	0.0386021	0.186839	-0.396324	1.27787e-05	4.43892e-05	-0.196994	0.00275783	0.0050974	0.19933	0.00307975	0.0507226	NA
Plscr4	0.000453855	0.994422	0.998039	-0.795898	2.68595e-07	1.76883e-06	-0.527605	6.50796e-06	2.50872e-05	0.268293	0.00308654	0.0507259	NA
Dlg3	0.129088	0.179451	0.420122	0.230344	0.0325286	0.0478414	-0.120504	0.223665	0.26628	-0.350848	0.00309412	0.050773	NA
Iqgap3	-1.09239	4.00788e-05	0.00522164	0.971134	1.87739e-05	6.17156e-05	0.449769	0.00790761	0.0131491	-0.521365	0.0031121	0.0510001	NA
Atp8a1	0.0334058	0.649198	0.821503	-0.535613	1.9796e-05	6.46846e-05	-0.822266	2.22443e-07	1.58658e-06	-0.286653	0.00311365	0.0510001	NA
Gm47121	0.0409057	0.880679	0.948597	0.749742	0.0138913	0.0220961	-0.252164	0.384979	0.433981	-1.00191	0.00312396	0.0510545	NA
Bcorl1	0.289529	0.00891283	0.0865773	-0.335282	0.00725054	0.0122991	0.0333859	0.731051	0.763971	0.368668	0.0031243	0.0510545	NA
Abhd16a	0.112822	0.0252209	0.149774	-0.462752	3.46509e-07	2.19033e-06	-0.29725	2.50099e-05	7.9989e-05	0.165502	0.00312931	0.0510545	NA
Emc2	0.0417823	0.518664	0.732972	0.583249	1.02791e-06	5.35489e-06	0.350118	0.000135315	0.000348918	-0.233131	0.00313123	0.0510545	NA
Brd7	0.0218666	0.714146	0.862107	0.479818	3.57263e-06	1.50448e-05	0.263456	0.000751184	0.00159457	-0.216362	0.00314114	0.0510545	NA
Celsr3	0.257852	0.245691	0.494024	0.166978	0.4777	0.533015	-0.710047	0.0135496	0.0213695	-0.877025	0.00314173	0.0510545	NA
Siah1a	-0.00428254	0.967255	0.987316	0.950765	8.1326e-07	4.4121e-06	0.580349	9.23874e-05	0.000248918	-0.370416	0.00315079	0.0510545	NA
Smarcd2	0.0784275	0.217156	0.464225	-0.29828	0.000471711	0.00105918	-0.0709933	0.263795	0.308692	0.227286	0.00315337	0.0510545	NA
Fdx1	-0.0098583	0.880932	0.948708	0.677614	2.75054e-07	1.80276e-06	0.439304	2.12629e-05	6.944e-05	-0.238309	0.0031663	0.0512084	NA
Pf4	-0.39177	0.00276256	0.0483565	0.351866	0.00484692	0.00854566	-0.0223513	0.82799	0.851944	-0.374218	0.00317044	0.0512292	NA
Prrc2a	0.0389194	0.557118	0.759868	-0.0608441	0.362003	0.417511	0.177185	0.0180156	0.0276353	0.238029	0.00317785	0.0512455	NA
Gm10699	0.0443495	0.810842	0.913364	-0.14421	0.483694	0.538631	-0.897937	0.00106207	0.00216505	-0.753727	0.00318801	0.0512455	NA
Furin	0.12243	0.22437	0.471319	0.46207	0.000445195	0.00100631	0.815864	2.43174e-06	1.10799e-05	0.353794	0.00318825	0.0512455	NA
Osbpl6	0.384493	0.00329144	0.0528515	-0.372263	0.010535	0.017248	0.0587937	0.601581	0.643944	0.431057	0.00318872	0.0512455	NA
Sac3d1	0.0406192	0.489427	0.709709	-0.420078	3.13399e-05	9.61733e-05	-0.191935	0.00714796	0.012015	0.228143	0.00318972	0.0512455	NA
Eif1	0.00701468	0.934594	0.973475	0.679104	4.06296e-06	1.67098e-05	0.368759	0.000943924	0.0019547	-0.310345	0.00319307	0.0512455	NA
Stau2	-0.0490345	0.52538	0.737991	-0.0220941	0.778072	0.811524	-0.304295	0.00184434	0.00354038	-0.282201	0.00319428	0.0512455	NA
Sorbs3	-0.280929	0.0286364	0.159751	0.811286	1.21342e-05	4.24958e-05	0.398081	0.00409924	0.00728393	-0.413205	0.00322385	0.0516275	NA
Psma2	0.0584691	0.224727	0.471567	0.50345	1.68168e-07	1.21585e-06	0.334895	1.07425e-05	3.84774e-05	-0.168555	0.00323704	0.0517927	NA
Vstm5	0.033073	0.896653	0.956186	0.764105	0.00908016	0.0150898	-0.163517	0.537625	0.584157	-0.927622	0.00324384	0.0518552	NA
Ppig	-0.0820128	0.061267	0.237901	0.438356	1.6302e-07	1.18532e-06	0.292184	1.01451e-05	3.67483e-05	-0.146172	0.00325069	0.0518938	NA
Dnajc19	-0.00878166	0.875505	0.946065	0.336773	6.20399e-05	0.000174049	0.133551	0.0320164	0.0464039	-0.203222	0.00325203	0.0518938	NA
Bphl	0.195886	0.00413528	0.0593265	-0.52513	1.5569e-06	7.51935e-06	-0.312485	0.000142637	0.000365489	0.212645	0.00327705	0.0521076	NA
Wdr13	0.076422	0.0928014	0.295242	-0.568554	2.3737e-08	2.66496e-07	-0.411604	6.01277e-07	3.53906e-06	0.15695	0.00328496	0.0521588	NA
Pink1	0.109609	0.108965	0.321364	-0.903274	9.05068e-09	1.29053e-07	-0.672457	2.24354e-07	1.59826e-06	0.230816	0.00329243	0.0521675	NA
Eif2a	-0.048386	0.468883	0.695134	0.246835	0.0027637	0.00515738	0.00767851	0.90763	0.921385	-0.239156	0.00332641	0.052613	NA
Prpf40a	-0.0677574	0.28482	0.53434	0.187215	0.010403	0.0170539	-0.0370088	0.553629	0.599173	-0.224223	0.00335019	0.0528958	NA
Rtl8a	-0.131355	0.133477	0.358816	0.134585	0.137673	0.176109	-0.172958	0.059916	0.0816527	-0.307543	0.00335426	0.0529137	NA
Exosc3	0.00661186	0.913829	0.964708	0.639789	2.21043e-07	1.51225e-06	0.423392	1.20914e-05	4.25951e-05	-0.216397	0.00337607	0.0531642	NA
Psmg2	-0.0645826	0.41857	0.654907	0.229964	0.0133346	0.0213125	-0.0571695	0.476593	0.524987	-0.287133	0.00339725	0.0534509	NA
Arhgef17	-0.0122162	0.908065	0.962323	-0.509843	0.000589922	0.00128945	-0.118729	0.277648	0.323218	0.391114	0.00342416	0.0538205	NA
Evc	-0.0967908	0.375088	0.618213	-0.542592	0.000821574	0.00173374	-0.12227	0.276322	0.321778	0.420323	0.00343218	0.0538205	NA
Gstm6	0.262605	0.22698	0.473897	0.303298	0.192508	0.238305	-0.519584	0.0439269	0.0617742	-0.822882	0.0034352	0.0538205	NA
Wdr48	-0.0261076	0.561363	0.762644	-0.491371	2.33535e-07	1.57906e-06	-0.326198	1.05292e-05	3.79102e-05	0.165174	0.00345849	0.0540355	NA
Odf3l1	0.335219	0.0149093	0.113652	-0.384355	0.0156486	0.0246143	0.0885521	0.481212	0.529528	0.472907	0.00346923	0.0540937	NA
Glo1	0.158216	0.00655124	0.0745297	-0.200736	0.00162721	0.00320022	-0.0228237	0.644238	0.68422	0.177912	0.00347115	0.0540937	NA
Psmd7	0.187167	0.009944	0.091172	0.749849	5.13468e-08	4.78846e-07	0.527556	2.03333e-06	9.51574e-06	-0.222293	0.00347842	0.0541114	NA
Atp1b2	-0.0445521	0.67505	0.836913	-0.850308	1.36852e-05	4.71096e-05	-0.435357	0.00174164	0.00337208	0.414951	0.00348603	0.0541828	NA
Nucks1	-0.0845912	0.199271	0.445327	0.283939	0.000723304	0.00154654	0.0567309	0.379892	0.428676	-0.227208	0.0035133	0.0543599	NA
Gm49096	0.115103	0.68374	0.843261	-0.317897	0.321563	0.376208	0.727837	0.0167056	0.0257936	1.04573	0.00351559	0.0543599	NA
Safb	-0.0288848	0.483738	0.70566	0.159693	0.00189695	0.00367557	0.30547	7.26677e-06	2.75799e-05	0.145777	0.00352106	0.0543977	NA
Fuca2	-0.0883016	0.276934	0.526588	-0.292258	0.00464313	0.00823	-0.594851	1.26712e-05	4.42641e-05	-0.302594	0.00353601	0.0544917	NA
Bet1l	0.121689	0.0357782	0.179416	0.42039	4.08682e-06	1.68041e-05	0.607588	7.04044e-08	6.52894e-07	0.187198	0.00353625	0.0544917	NA
Pcx	0.353914	0.00063225	0.0226099	-0.32457	0.00107175	0.00219836	-0.0498122	0.523862	0.570931	0.274758	0.00355984	0.0548082	NA
Ankrd10	-0.165673	0.029154	0.161137	-0.116249	0.114806	0.149542	0.128624	0.0771144	0.10231	0.244873	0.00356744	0.054878	NA
Mrc1	-0.175289	0.105995	0.316558	-0.0922459	0.399981	0.455815	-0.475599	0.000761784	0.00161516	-0.383354	0.00358647	0.0551235	NA
Zfp46	-0.0451888	0.491712	0.71146	-0.608629	2.15949e-06	9.86945e-06	-0.360656	0.000155186	0.000393712	0.247973	0.00359877	0.0552562	NA
Tiparp	-0.167754	0.161195	0.397405	0.514598	0.000669491	0.00144144	0.10813	0.352751	0.401152	-0.406468	0.00360251	0.0552562	NA
Rbmx	-0.215561	0.0192128	0.130645	-0.206607	0.0257503	0.0385868	-0.499255	5.12672e-05	0.000148851	-0.292648	0.00360799	0.0552562	NA
H2afj	0.0215634	0.698453	0.853058	-0.241833	0.00116278	0.00236617	-0.0396498	0.482549	0.530739	0.202183	0.00361048	0.0552562	NA
Hist2h4	-0.472725	0.142959	0.372321	-1.17099	0.00621322	0.0106982	0.00494444	0.986525	0.988728	1.17594	0.00361993	0.0552979	NA
Dhrs1	0.326858	9.12563e-05	0.00827391	0.640407	1.22369e-07	9.43045e-07	0.436286	6.07665e-06	2.37096e-05	-0.204121	0.00362448	0.0552979	NA
Ap5z1	-0.0257001	0.700563	0.854404	-0.471264	2.96946e-05	9.16696e-05	-0.220483	0.00648862	0.0110161	0.250781	0.00364489	0.0555079	NA
Flnb	0.0262473	0.716025	0.863154	0.296206	0.00133086	0.00267363	0.551963	5.68882e-06	2.24107e-05	0.255757	0.00364988	0.0555277	NA
Snca	-0.218147	0.303067	0.552071	-0.888121	0.00331226	0.00607309	-0.0767262	0.709045	0.744155	0.811394	0.00365354	0.0555363	NA
Tab3	0.0609253	0.421692	0.657707	-0.291147	0.0040079	0.00719785	-0.582906	1.11119e-05	3.96187e-05	-0.291759	0.00368363	0.0559462	NA
Psmb1	0.0948934	0.0809471	0.273871	0.33	2.83936e-05	8.82634e-05	0.150034	0.0110003	0.0177046	-0.179966	0.00369367	0.0560514	NA
Trim16	-0.229485	0.0752692	0.262835	0.0146614	0.90412	0.921364	-0.415689	0.00458622	0.00805437	-0.43035	0.00370476	0.0560734	NA
Parl	0.0763504	0.196084	0.44095	0.413693	1.01443e-05	3.6444e-05	0.211759	0.00265877	0.00493438	-0.201934	0.00371842	0.0561497	NA
Wwp1	0.130174	0.0718519	0.2566	0.227493	0.00539725	0.0094173	-0.0127559	0.85044	0.871658	-0.240249	0.00372019	0.0561497	NA
Ripor1	0.145361	0.0451168	0.202196	-0.35237	0.000187589	0.000467527	-0.116709	0.0981103	0.126893	0.235661	0.00375211	0.0565557	NA
Dram2	0.224674	0.00407083	0.0590303	-0.182894	0.0143861	0.0227862	-0.412163	3.39831e-05	0.000104356	-0.229269	0.00375567	0.0565619	NA
Lbhd1	-0.00149048	0.990108	0.996484	0.464986	0.00218334	0.00417193	0.876132	4.13149e-06	1.71686e-05	0.411146	0.00376339	0.0565888	NA
Ndufaf3	-0.0252902	0.673874	0.836554	-0.0316536	0.609434	0.657683	-0.247799	0.00139571	0.00276402	-0.216145	0.00376376	0.0565888	NA
Dcun1d4	0.0477768	0.637545	0.812774	0.143893	0.185974	0.23071	-0.223789	0.0482504	0.0672144	-0.367682	0.00377335	0.0566856	NA
Rbbp7	0.109718	0.133056	0.358276	0.0217731	0.756465	0.792071	-0.224888	0.00667412	0.0113021	-0.246661	0.00379728	0.0569973	NA
Rrm2	-0.646259	0.00033264	0.016496	0.744577	3.9961e-05	0.000118654	0.326615	0.0156962	0.02439	-0.417962	0.00381134	0.0570652	NA
Mlxipl	-0.269702	0.0581596	0.231947	-0.737456	9.54703e-05	0.000255194	-0.27793	0.05162	0.0714317	0.459526	0.00382036	0.0571437	NA
Nlgn2	-0.110561	0.220119	0.466902	-0.916686	1.1297e-06	5.79274e-06	-0.573761	4.16603e-05	0.000124523	0.342926	0.00383766	0.0572929	NA
Coro1b	0.0261078	0.633556	0.810447	0.232403	0.00102018	0.00210436	0.424554	4.8988e-06	1.97625e-05	0.192151	0.00384381	0.0572929	NA
Gm34220	-0.390811	0.00274171	0.0483093	-0.701338	7.43444e-05	0.000204384	-0.301104	0.0136772	0.0215324	0.400234	0.00384523	0.0572929	NA
Numb	0.229955	0.000415101	0.0183651	0.394608	3.65494e-06	1.53446e-05	0.565472	6.24905e-08	5.95788e-07	0.170863	0.0038457	0.0572929	NA
Gm37931	-0.113145	0.758247	0.885495	-1.42796	0.00815741	0.0136772	0.0506688	0.890401	0.90687	1.47863	0.00386892	0.0575433	NA
Chac2	0.0939494	0.210308	0.456523	-0.308657	0.00227416	0.00432882	-0.03479	0.641517	0.681693	0.273867	0.00389424	0.0578242	NA
Ccne2	-0.104675	0.441207	0.672487	-0.34807	0.0369327	0.0536595	-0.882574	8.4839e-05	0.000231323	-0.534505	0.00389934	0.057852	NA
Rbm4b	0.0587743	0.363182	0.607288	0.204575	0.00864097	0.0144099	-0.0257173	0.692453	0.728829	-0.230292	0.00390909	0.0579487	NA
Dars2	0.188074	0.00391152	0.0576075	-0.280564	0.000417082	0.000948379	-0.0804364	0.162399	0.19984	0.200128	0.00392808	0.0581823	NA
Surf1	0.218049	0.00166127	0.0377195	0.0202318	0.719502	0.758946	0.215176	0.00186403	0.00357588	0.194944	0.00393609	0.0582152	NA
Mgst1	0.139172	0.0154118	0.115811	-0.321802	2.86805e-05	8.90014e-05	-0.147226	0.0111233	0.0178737	0.174576	0.00394003	0.0582152	NA
Bmp6	0.175192	0.0302477	0.164075	-0.0648612	0.389596	0.445334	0.19262	0.0195344	0.0297364	0.257481	0.00395614	0.0583615	NA
Snhg5	0.117863	0.244443	0.49267	0.0586091	0.579682	0.630045	-0.307992	0.0109201	0.0175945	-0.366601	0.00395969	0.0583615	NA
Akap8l	-0.0173292	0.832179	0.924175	-0.808294	5.51604e-07	3.21506e-06	-0.517373	3.78188e-05	0.000114586	0.290921	0.00396969	0.058461	NA
Ramp3	0.182079	0.263717	0.513867	0.717815	0.000620796	0.00134693	0.159264	0.332856	0.380803	-0.558552	0.00399918	0.0588021	NA
Rgcc	0.142995	0.122927	0.344219	0.655865	7.37705e-06	2.77404e-05	0.34861	0.00171209	0.00332061	-0.307255	0.00401948	0.0588021	NA
H1f0	-0.0238912	0.740068	0.876076	0.444465	4.46867e-05	0.000130739	0.193072	0.0182311	0.0279229	-0.251393	0.00402093	0.0588021	NA
Gtpbp10	-0.0800586	0.242278	0.490906	0.539786	3.15673e-06	1.35833e-05	0.309685	0.000436847	0.000984963	-0.230101	0.00402182	0.0588021	NA
Filip1l	0.0981919	0.239693	0.488189	0.48151	7.4019e-05	0.000203615	0.762019	4.74146e-07	2.91702e-06	0.28051	0.00402233	0.0588021	NA
Uhrf1	-0.377746	0.000251987	0.0145374	-0.316469	0.00172288	0.00337108	-0.59232	6.18875e-06	2.40634e-05	-0.275851	0.0040282	0.058812	NA
Schip1	-0.355134	0.0719749	0.256673	0.378705	0.0515974	0.0726092	0.971305	4.96237e-05	0.000144618	0.592599	0.00402999	0.058812	NA
Nisch	0.046234	0.442597	0.67369	-0.161825	0.0164832	0.0257893	0.0450834	0.453216	0.502075	0.206908	0.00403978	0.0588653	NA
Rwdd4a	0.0337325	0.744224	0.87862	0.856547	2.42538e-06	1.0858e-05	0.498984	0.000347423	0.000805935	-0.357563	0.00405501	0.0590221	NA
Guf1	-0.14916	0.0333764	0.172722	0.226763	0.00356803	0.0064897	0.00538085	0.932103	0.942392	-0.221382	0.00406461	0.0590355	NA
Atad1	0.0621392	0.322764	0.571369	0.790039	2.51628e-08	2.78326e-07	0.576017	7.13059e-07	4.0509e-06	-0.214022	0.00407501	0.0591311	NA
Slc4a7	-0.192013	0.0108502	0.095999	-0.497529	1.54116e-05	5.2133e-05	-0.745049	1.9353e-07	1.41459e-06	-0.24752	0.00407778	0.0591311	NA
Syf2	0.0143706	0.768062	0.890484	-0.354046	1.2639e-05	4.39783e-05	-0.18127	0.00275621	0.00509572	0.172776	0.0040877	0.0591793	NA
Zfp692	-0.108288	0.132476	0.357564	-0.916045	5.9435e-08	5.36439e-07	-0.656201	9.44381e-07	5.09421e-06	0.259845	0.00409663	0.0592609	NA
Pla2g15	0.206519	0.0054734	0.0677644	-0.379577	7.34822e-05	0.000202293	-0.157142	0.02564	0.0379307	0.222436	0.00411889	0.059487	NA
Flot2	0.150896	0.0198257	0.132555	-0.400383	1.38033e-05	4.74791e-05	-0.201921	0.0037065	0.00664792	0.198462	0.00417957	0.060069	NA
Rnf181	0.0370871	0.432782	0.665774	-0.909849	4.7824e-10	1.63699e-08	-0.740662	3.19495e-09	6.37994e-08	0.169187	0.00418083	0.060069	NA
Snhg10	0.182499	0.54352	0.749637	0.936479	0.00705604	0.0120055	-0.121234	0.700621	0.736477	-1.05771	0.00418262	0.060069	NA
Lgals8	0.0285979	0.545477	0.751393	-0.0631084	0.203052	0.249722	-0.228393	0.000381389	0.000876097	-0.165285	0.00418659	0.0600781	NA
Cd59b	-0.0161287	0.894702	0.955485	-0.313713	0.0351975	0.0514063	0.132324	0.28704	0.333006	0.446037	0.00419138	0.0600817	NA
Adamtsl1	0.189043	0.138773	0.366436	-0.761003	0.000253789	0.000610299	-0.269303	0.0584048	0.0798054	0.4917	0.00419431	0.0600817	NA
Ggnbp1	-0.115478	0.100231	0.30779	-0.289836	0.00146935	0.00292566	-0.0497386	0.459187	0.508	0.240098	0.00419688	0.0600817	NA
Pdcl3	0.0159224	0.780527	0.897344	-0.0118725	0.839329	0.865359	-0.213786	0.00276103	0.005102	-0.201913	0.00420271	0.0601172	NA
Adora2a	-0.279824	0.0392931	0.188557	-0.145455	0.267402	0.319154	0.285342	0.032836	0.0475032	0.430797	0.00422851	0.0601313	NA
Cdh2	0.0666632	0.43944	0.67099	-0.273819	0.00840672	0.0140558	-0.578767	2.36667e-05	7.6168e-05	-0.304948	0.00422933	0.0601313	NA
Marf1	-0.0494416	0.427018	0.661473	-0.450719	1.32732e-05	4.59028e-05	-0.231981	0.00255539	0.00476171	0.218738	0.00423337	0.0601313	NA
Arfgef1	0.141679	0.0430442	0.197084	0.671139	2.2469e-07	1.53021e-06	0.450056	1.23724e-05	4.33847e-05	-0.221082	0.00423385	0.0601313	NA
Taf6	-0.022322	0.722902	0.867137	-0.115825	0.096912	0.128429	0.106904	0.108322	0.138731	0.222729	0.00423857	0.0601508	NA
Gm49322	-0.230183	0.228373	0.475124	-0.674062	0.00780403	0.0131523	0.0196266	0.913881	0.926892	0.693688	0.00425877	0.0603421	NA
Ddrgk1	0.0280292	0.655171	0.824922	-0.450356	1.08742e-05	3.87252e-05	-0.233441	0.00258661	0.0048114	0.216915	0.00426369	0.0603642	NA
Vrk1	-0.0858437	0.196903	0.441727	-0.484494	1.79827e-05	5.9522e-05	-0.727937	2.27234e-07	1.61238e-06	-0.243443	0.00427297	0.0604479	NA
H6pd	0.59214	5.39779e-05	0.00629049	0.614971	3.75707e-05	0.000112393	0.953656	4.99286e-07	3.04249e-06	0.338685	0.00428195	0.0604796	NA
9130017K11Rik	0.0495415	0.764024	0.888499	-0.600429	0.00848765	0.0141753	0.0302313	0.856987	0.87781	0.630661	0.00430419	0.060713	NA
Wdr83	0.0160598	0.811012	0.913381	0.863944	2.16005e-08	2.47146e-07	0.636008	5.12846e-07	3.10615e-06	-0.227936	0.00430524	0.060713	NA
Nudt12	0.0620414	0.47052	0.696371	0.556041	2.73194e-05	8.53828e-05	0.261743	0.00866775	0.014286	-0.294298	0.00431712	0.0608328	NA
Xrcc6	0.0742754	0.303933	0.552415	0.713488	3.37344e-07	2.14447e-06	0.469041	2.33232e-05	7.51837e-05	-0.244447	0.00432052	0.060833	NA
Ccdc84	-0.114371	0.255145	0.504835	-0.106167	0.306986	0.36126	0.236687	0.0283902	0.0415542	0.342854	0.00433353	0.0609682	NA
Sfxn1	-0.014959	0.8081	0.912391	-0.123894	0.0646245	0.08892	0.0896155	0.163365	0.200872	0.213509	0.00433957	0.0610035	NA
Gm27252	-0.279895	0.286618	0.536047	0.603795	0.0271877	0.0405714	-0.268226	0.312768	0.360132	-0.872021	0.00434283	0.0610035	NA
Shroom4	-0.0234971	0.665654	0.832103	0.174285	0.00792381	0.0133279	0.362741	1.8757e-05	6.22415e-05	0.188456	0.00437145	0.0613575	NA
Atp13a2	0.243338	0.00248478	0.0458595	-0.759307	1.96333e-07	1.37571e-06	-0.519699	5.3084e-06	2.11582e-05	0.239608	0.00438176	0.0614542	NA
Xpo1	-0.0798154	0.270188	0.520564	0.27995	0.00179917	0.00350464	0.0359646	0.611987	0.653874	-0.243986	0.00441834	0.0617942	NA
Gm43375	0.248596	0.168144	0.406917	-0.97754	0.000902054	0.0018832	-0.256808	0.186497	0.226231	0.720733	0.00442356	0.0617942	NA
Gls	-0.207914	0.000773371	0.0249734	-0.0558694	0.260156	0.311666	-0.220632	0.000512197	0.00113279	-0.164762	0.00442665	0.0617942	NA
Snx11	0.00821159	0.894456	0.955391	-0.180992	0.0153965	0.0242581	0.0384793	0.539554	0.585969	0.219472	0.00444397	0.0619877	NA
Dmxl1	-0.0505566	0.572858	0.768965	0.667796	6.75492e-06	2.58009e-05	0.364087	0.00124457	0.00249414	-0.303709	0.00445029	0.0620002	NA
Ahnak	-0.0926955	0.160157	0.395965	-0.972816	2.85591e-09	5.65442e-08	-0.758372	4.73928e-08	4.8506e-07	0.214444	0.00445177	0.0620002	NA
Nmd3	0.0163824	0.805529	0.91115	0.975954	4.85715e-09	8.24155e-08	0.752329	7.49613e-08	6.81394e-07	-0.223625	0.00447382	0.0621626	NA
Lyar	0.132296	0.0585366	0.232391	0.0867818	0.210761	0.258442	-0.141544	0.0491178	0.0683219	-0.228325	0.00447927	0.0621901	NA
2410131K14Rik	-0.072206	0.556872	0.759868	0.728494	5.86257e-05	0.000166054	0.311703	0.0225085	0.0337402	-0.416791	0.00449348	0.0621939	NA
Lztr1	0.26394	0.000628282	0.02259	-0.306616	0.000221618	0.000541438	-0.103874	0.0955746	0.124044	0.202742	0.00450145	0.0621939	NA
Snrnp27	0.00203722	0.971887	0.988637	0.261611	0.000697598	0.00149764	0.0616226	0.299099	0.345969	-0.199989	0.0045029	0.0621939	NA
Bin1	0.0646309	0.68629	0.845094	-0.558991	0.00732161	0.0124091	0.0219246	0.891745	0.90798	0.580915	0.00450379	0.0621939	NA
Gm26569	-0.896399	0.000383672	0.0176155	0.486639	0.0117189	0.0189633	-0.0898006	0.598124	0.64074	-0.57644	0.00453163	0.0624822	NA
Churc1	-0.0456602	0.49451	0.713449	0.0503927	0.459853	0.515633	-0.179464	0.0180748	0.0277119	-0.229857	0.00455856	0.0627851	NA
Map3k2	0.0337369	0.589264	0.781968	0.0375469	0.567772	0.619012	-0.183777	0.0127415	0.0202023	-0.221324	0.00456921	0.0628353	NA
Dnajb5	-0.391023	0.016497	0.119647	-0.195669	0.205822	0.252834	0.294246	0.0474979	0.0662792	0.489915	0.00457124	0.0628353	NA
Dtx2	-0.069391	0.200473	0.446344	-0.849628	3.65443e-09	6.74818e-08	-0.663125	3.67245e-08	3.97155e-07	0.186503	0.00459123	0.0630136	NA
Lmnb1	-0.287946	0.00415837	0.0594023	0.218048	0.0211678	0.0322777	-0.0655523	0.43021	0.478984	-0.283601	0.00460142	0.0631052	NA
Rbms2	0.0627534	0.27732	0.526823	-0.715448	3.7286e-08	3.75462e-07	-0.519791	9.25085e-07	5.00516e-06	0.195657	0.00461509	0.0631961	NA
Mknk2	0.322375	0.00259784	0.0471053	-0.735474	1.58188e-06	7.61745e-06	-0.445461	0.000195162	0.00048119	0.290013	0.00463431	0.0633349	NA
1600014C10Rik	0.135615	0.0558107	0.22714	0.536604	2.9018e-06	1.2644e-05	0.759769	7.22672e-08	6.65645e-07	0.223164	0.00463581	0.0633349	NA
Mindy2	-0.110304	0.0208463	0.136491	0.543082	2.48174e-08	2.75353e-07	0.39955	6.13666e-07	3.59697e-06	-0.143532	0.0046715	0.0636771	NA
Ulk1	0.175314	0.0636112	0.242349	0.220267	0.0257213	0.0385529	0.519586	6.30293e-05	0.000178555	0.299318	0.00468751	0.0637501	NA
Gm49768	-0.0662335	0.48544	0.706838	-0.352088	0.00534155	0.00933251	-0.709606	1.80311e-05	6.01217e-05	-0.357517	0.00469564	0.0638124	NA
Creld1	0.129987	0.0739965	0.260315	-0.609872	1.4127e-06	6.9558e-06	-0.375662	0.000123215	0.000321457	0.23421	0.004716	0.0639142	NA
Tle3	-0.213485	0.0364774	0.181204	0.00696734	0.940699	0.951995	0.322841	0.00380267	0.00680817	0.315873	0.00471694	0.0639142	NA
Tmem242	0.000405976	0.993258	0.997592	0.0992556	0.0575887	0.0801234	-0.064798	0.194241	0.2348	-0.164054	0.00471738	0.0639142	NA
Pcsk5	0.239992	0.0445568	0.200855	0.370394	0.00611777	0.010543	0.745786	1.39597e-05	4.81257e-05	0.375392	0.00472115	0.0639171	NA
Hnrnpa3	-0.0767446	0.162024	0.398554	0.587299	1.15533e-07	9.00978e-07	0.408143	5.07351e-06	2.03666e-05	-0.179155	0.004748	0.0641838	NA
Bche	0.222315	0.0275898	0.157429	-0.914353	1.74433e-06	8.23627e-06	-0.568446	6.93003e-05	0.000193721	0.345907	0.00476682	0.0642646	NA
Slc25a19	-0.0535797	0.401383	0.640956	-0.238312	0.00220925	0.00421606	-0.0256333	0.684118	0.721326	0.212679	0.00481024	0.0647812	NA
2510002D24Rik	-0.0908301	0.157046	0.392091	-0.596686	1.36425e-06	6.75243e-06	-0.823483	3.46887e-08	3.79483e-07	-0.226797	0.00483153	0.0649496	NA
Gstm4	0.407526	0.000970206	0.028413	-0.136416	0.204402	0.251227	-0.486468	0.000433412	0.00097857	-0.350053	0.00483338	0.0649496	NA
Lmcd1	-0.171535	0.181002	0.422268	-0.0146875	0.909448	0.925848	0.406725	0.00448206	0.007895	0.421412	0.00484011	0.0649496	NA
Bckdk	0.168897	0.00457327	0.0620302	-0.561234	1.03691e-07	8.23654e-07	-0.393003	3.89578e-06	1.63519e-05	0.168231	0.00484058	0.0649496	NA
Mc5r	0.512399	0.270581	0.520664	-0.484145	0.367859	0.423294	1.16509	0.0168904	0.0260562	1.64923	0.00484083	0.0649496	NA
Cnot3	-0.00505783	0.930341	0.971699	-0.0440931	0.461604	0.51737	0.154627	0.0186731	0.0285366	0.19872	0.00484883	0.0649598	NA
Zfp568	0.0968776	0.138644	0.36629	0.257315	0.00177004	0.00345313	0.471465	5.04593e-06	2.02741e-05	0.214151	0.00485788	0.0650326	NA
Gm43667	-0.0701088	0.560335	0.761883	-0.196867	0.150728	0.191106	-0.640648	0.00033727	0.000785198	-0.443781	0.00486342	0.0650583	NA
Prr12	0.190062	0.0503353	0.214692	-0.813206	2.62295e-06	1.16104e-05	-0.490205	0.000166596	0.000418928	0.323001	0.00487491	0.0651634	NA
Chd4	0.0407266	0.625514	0.805689	-0.765783	7.71424e-07	4.22858e-06	-0.486911	6.76113e-05	0.000189739	0.278872	0.00488879	0.0653003	NA
Dlg4	-0.164603	0.0580312	0.231809	-0.329094	0.00262903	0.00492861	-0.0429323	0.594311	0.63734	0.286162	0.00492645	0.0654334	NA
Coq9	0.112685	0.0343897	0.175598	0.0128241	0.78849	0.820864	0.174934	0.00307793	0.0056222	0.16211	0.00494069	0.0654334	NA
Blzf1	0.0773112	0.283255	0.532532	0.434521	5.25302e-05	0.000150634	0.194411	0.015709	0.0244057	-0.24011	0.00494331	0.0654334	NA
Ccnb2-ps	-0.277383	0.238018	0.486204	-0.00477953	0.983766	0.986569	0.74385	0.00307006	0.00560954	0.748629	0.0049453	0.0654334	NA
Ncapg	-0.989511	0.000472676	0.0196879	0.551269	0.00978353	0.0161399	-0.0750605	0.689705	0.726576	-0.626329	0.00494623	0.0654334	NA
Slc2a4rg-ps	-0.282818	0.00352361	0.054767	-0.132783	0.128164	0.165133	0.138759	0.0924351	0.120456	0.271543	0.00494712	0.0654334	NA
Tal1	-0.0610681	0.469034	0.695302	-0.172039	0.077433	0.104769	0.122897	0.156927	0.193672	0.294937	0.00494769	0.0654334	NA
Ap4b1	0.17254	0.0565137	0.22819	0.492089	8.80387e-05	0.000237059	0.204761	0.0288578	0.0421785	-0.287328	0.00494865	0.0654334	NA
Ube2o	0.0642345	0.466903	0.693173	0.835444	5.76852e-07	3.3373e-06	0.541644	4.04211e-05	0.000121385	-0.2938	0.0049654	0.0655147	NA
Nudcd2	0.0236243	0.750272	0.881692	0.091975	0.247144	0.297747	-0.166612	0.0448513	0.0629187	-0.258587	0.00496689	0.0655147	NA
Hey1	-0.763295	5.91882e-05	0.00647895	0.565817	0.000348989	0.000809125	0.943636	1.39e-06	6.97408e-06	0.377819	0.00498083	0.0656023	NA
Fhod1	0.0824223	0.19153	0.435677	-0.470087	8.36843e-06	3.09497e-05	-0.258279	0.00113428	0.00229567	0.211808	0.00499851	0.0657387	NA
Skiv2l	0.038439	0.463139	0.689981	0.110789	0.0513915	0.0723478	0.286248	0.000120837	0.000316045	0.175459	0.00501192	0.0658185	NA
Atp9a	0.278883	0.00162728	0.0374652	0.649075	8.21801e-07	4.45171e-06	0.885095	2.97774e-08	3.38523e-07	0.23602	0.00503147	0.0659775	NA
3000002C10Rik	-0.812834	6.24916e-05	0.00667768	-0.118313	0.380611	0.436178	-0.56693	0.00101789	0.00208408	-0.448618	0.00503606	0.0659775	NA
Rtf2	0.160883	0.0285126	0.159731	-0.378944	9.26558e-05	0.000248522	-0.155623	0.0332694	0.048057	0.223321	0.00503872	0.0659775	NA
Akap17b	-0.228403	0.0455518	0.203199	0.662374	2.27437e-05	7.29099e-05	0.327496	0.0056468	0.0097304	-0.334878	0.0050474	0.0660189	NA
Psmb4	0.0245844	0.586282	0.779802	0.551431	4.17034e-08	4.0888e-07	0.399887	1.26414e-06	6.44343e-06	-0.151544	0.00504929	0.0660189	NA
Gm30531	-0.128352	0.481589	0.703988	-0.443725	0.0468818	0.0666274	0.201551	0.263733	0.30864	0.645276	0.00505345	0.0660189	NA
Gm43050	-0.00985404	0.969052	0.987701	-0.960888	0.00729764	0.012372	-0.0104903	0.96719	0.972977	0.950397	0.00506495	0.06608	NA
Eef1b2	-0.115743	0.0248968	0.148784	0.0720768	0.13552	0.173652	-0.0826729	0.0915482	0.119438	-0.15475	0.00508888	0.0662958	NA
Lsmem1	-1.12446	0.210709	0.456897	-2.5413	0.0423371	0.060764	0.811572	0.262237	0.307089	3.35287	0.00510202	0.0664048	NA
Mccc1	0.104957	0.124186	0.346178	0.273615	0.00107845	0.00220832	0.491786	6.30045e-06	2.44078e-05	0.218171	0.00510465	0.0664048	NA
Igf2	0.289452	0.135219	0.361032	-0.41422	0.0808589	0.108912	0.280517	0.151959	0.188227	0.694737	0.00511434	0.0664519	NA
Psmf1	0.11192	0.171936	0.411756	0.0820901	0.328777	0.383609	-0.192561	0.0321833	0.0466308	-0.274651	0.005125	0.066525	NA
Aqp11	0.456426	0.000522661	0.0203091	-0.15864	0.176857	0.220497	-0.537148	0.000408831	0.000930088	-0.378508	0.00513508	0.0666076	NA
Mrpl1	0.0322954	0.595659	0.786454	0.680076	1.07063e-07	8.45579e-07	0.477871	3.78809e-06	1.59971e-05	-0.202205	0.0051524	0.0666769	NA
Gm18190	0.00285657	0.989183	0.99617	-0.172256	0.461653	0.517393	0.557791	0.0148474	0.0231936	0.730047	0.00515528	0.0666769	NA
Adgrl1	-0.032754	0.690311	0.847913	-0.168948	0.0698185	0.0953578	0.114333	0.179943	0.218951	0.283282	0.00516395	0.0666865	NA
Fbrs	0.0691582	0.314402	0.562812	0.193949	0.0133131	0.0212859	0.42083	3.87646e-05	0.000116998	0.226881	0.00516817	0.0666865	NA
Ddx54	-0.0175968	0.727836	0.869799	0.63796	3.00846e-08	3.19286e-07	0.806381	1.96575e-09	4.51269e-08	0.168421	0.00517067	0.0666865	NA
Chd2	0.0275857	0.698139	0.852935	0.0982681	0.190937	0.236508	0.338518	0.000403913	0.000919951	0.24025	0.00517088	0.0666865	NA
Ptrhd1	-0.030993	0.586676	0.780129	-0.309696	0.000314359	0.000737986	-0.106712	0.0848519	0.111423	0.202984	0.00518195	0.0667813	NA
Cdk5	0.165945	0.0255592	0.151033	-0.358758	0.000210359	0.000517452	-0.130048	0.0713355	0.0953264	0.22871	0.00519445	0.0668005	NA
Gm26615	-0.7618	0.00984507	0.0905423	0.0583799	0.812338	0.842029	-0.789193	0.00936506	0.0153326	-0.847572	0.00525147	0.0673869	NA
Lemd3	-0.0607889	0.402359	0.641895	0.802517	8.41823e-08	7.0323e-07	0.570741	2.49473e-06	1.1317e-05	-0.231776	0.00525829	0.0674264	NA
Ntmt1	-0.138647	0.122425	0.343348	0.604624	1.08577e-05	3.86895e-05	0.324507	0.00189957	0.00363939	-0.280117	0.00528444	0.0676168	NA
Slc27a3	-0.185088	0.257241	0.506971	-0.644094	0.00402781	0.00723145	-0.0657844	0.678737	0.71662	0.57831	0.00529412	0.0676611	NA
Nphp1	0.299857	0.00214269	0.0428348	0.0884573	0.305505	0.3598	-0.191036	0.036459	0.0522106	-0.279493	0.00529544	0.0676611	NA
Gas2l3	-0.302779	0.166845	0.405091	0.0424747	0.8437	0.869267	-0.697555	0.0087668	0.0144387	-0.74003	0.00532	0.0678206	NA
Snx3	0.131168	0.0146053	0.112385	0.473164	3.34628e-07	2.13023e-06	0.629782	1.54528e-08	2.06405e-07	0.156618	0.00532304	0.0678206	NA
Lama4	-0.1007	0.139122	0.367011	-0.980371	5.77236e-09	9.35247e-08	-0.759551	7.55077e-08	6.85642e-07	0.22082	0.00533222	0.0678399	NA
Lurap1l	-0.136178	0.17079	0.41053	-0.326322	0.00840623	0.0140558	-0.67657	2.83281e-05	8.91872e-05	-0.350249	0.0053359	0.0678399	NA
Llgl1	0.136688	0.0703185	0.253995	-0.0979588	0.200848	0.247537	0.143375	0.0605533	0.0823837	0.241333	0.00535802	0.068073	NA
Enpp4	-0.0381449	0.57584	0.771742	0.101054	0.168125	0.210591	-0.131377	0.0759044	0.100869	-0.232431	0.00537373	0.0682244	NA
Anxa2	-0.0360923	0.665601	0.832103	-0.318488	0.00211997	0.00405952	-0.0415143	0.619209	0.660412	0.276974	0.00538267	0.0682895	NA
Gm16378	0.104695	0.557922	0.760272	0.918911	0.000180202	0.000450555	0.336247	0.0741966	0.0987894	-0.582664	0.00539933	0.0684525	NA
Mtmr4	0.172261	0.00427589	0.0601574	0.258649	0.000268566	0.000641301	0.426914	1.73562e-06	8.36001e-06	0.168265	0.0054124	0.0685356	NA
Ift20	0.00439076	0.92413	0.969494	-0.419272	1.70265e-06	8.09481e-06	-0.260315	0.00011448	0.000301518	0.158957	0.00541959	0.0685641	NA
Tmem230	0.0923199	0.0911652	0.292141	0.392996	7.02318e-06	2.66554e-05	0.220312	0.000944491	0.00195553	-0.172684	0.00544097	0.0687377	NA
Asb10	0.351018	0.570928	0.767685	-1.95662	0.0529353	0.0742823	0.759098	0.221045	0.263475	2.71572	0.00545761	0.0688995	NA
Gnb2	0.0393017	0.370042	0.613253	-0.376587	1.42976e-06	7.01863e-06	-0.233757	0.000138621	0.000356419	0.14283	0.0054629	0.0689178	NA
Magoh	-0.0663374	0.201876	0.447252	0.234706	0.000575321	0.00126138	0.0659796	0.204199	0.245465	-0.168726	0.0054724	0.0689891	NA
A930033H14Rik	0.129112	0.307796	0.556003	0.876144	1.00174e-05	3.60867e-05	0.474155	0.00180341	0.00347295	-0.401989	0.00548311	0.0690757	NA
Zfp451	0.112987	0.0484125	0.209675	-0.256988	0.000687335	0.00147738	-0.0720062	0.196359	0.237152	0.184982	0.00550718	0.0693178	NA
Cdkn2c	0.379845	0.000164027	0.0114132	-0.245083	0.00498151	0.00875973	-0.0056918	0.93648	0.946231	0.239391	0.0055111	0.0693178	NA
Efcab14	0.114047	0.0309223	0.16613	0.466833	5.14248e-07	3.03477e-06	0.624819	1.69869e-08	2.20818e-07	0.157986	0.00551392	0.0693178	NA
Trappc1	0.0243797	0.759092	0.885858	0.539647	1.91529e-05	6.28235e-05	0.275855	0.00405801	0.00721781	-0.263793	0.00554287	0.069543	NA
Ift122	0.229838	0.0125527	0.103607	-0.40987	0.000774679	0.00164619	-0.115167	0.186302	0.22604	0.294703	0.0055467	0.069543	NA
Ltc4s	-0.387225	0.0272662	0.156434	-0.771865	0.000824067	0.00173838	-0.216687	0.181888	0.221103	0.555179	0.0055469	0.069543	NA
Timm50	0.0677987	0.118273	0.336808	0.745746	5.4929e-10	1.75749e-08	0.609141	5.29313e-09	9.43618e-08	-0.136606	0.00554733	0.069543	NA
Prdm16os	0.144497	0.221382	0.468462	-0.845852	3.66448e-05	0.000110026	-0.421629	0.00404504	0.00719688	0.424223	0.00559167	0.0699062	NA
Nsa2	-0.12218	0.0166855	0.120248	-0.217333	0.00042348	0.00096171	-0.367819	3.06698e-06	1.34027e-05	-0.150486	0.00559587	0.0699065	NA
Id2	-0.294001	0.00966645	0.0898665	-0.621693	4.78954e-05	0.00013877	-0.956613	6.33333e-07	3.68425e-06	-0.33492	0.00560108	0.0699065	NA
Scrib	0.0571147	0.37988	0.622908	0.135774	0.054096	0.0757573	0.349066	0.000133144	0.000344063	0.213293	0.00560466	0.0699065	NA
Rpn2	0.110743	0.0278155	0.157945	0.207358	0.00056973	0.00124988	0.356946	4.10138e-06	1.70791e-05	0.149588	0.00561407	0.0699065	NA
Lnx1	-0.0270531	0.790698	0.902281	-0.377509	0.0053855	0.00940014	-0.0183372	0.858502	0.878919	0.359172	0.00561526	0.0699065	NA
Depdc1a	-1.14403	0.00935747	0.0882275	1.03593	0.00611213	0.0105343	-0.0469189	0.888872	0.905569	-1.08285	0.00562829	0.0700201	NA
Fblim1	-0.0466953	0.606881	0.793344	0.600909	2.13066e-05	6.87507e-05	0.891141	2.32833e-07	1.64884e-06	0.290232	0.00563972	0.0701137	NA
Zfp326	0.335197	0.000157717	0.0112802	0.452599	1.34345e-05	4.63802e-05	0.2411	0.0022724	0.0042824	-0.211499	0.00567567	0.070467	NA
Ehd2	-0.0862666	0.366545	0.610547	-0.483863	0.000203569	0.000502219	-0.175072	0.080925	0.106884	0.308792	0.00567599	0.070467	NA
Chm	-0.226436	0.012739	0.10452	0.619956	3.22859e-06	1.38441e-05	0.369592	0.000319525	0.000748352	-0.250364	0.00569459	0.0705137	NA
Arpc1a	0.0786362	0.101756	0.31035	-0.565654	3.94629e-08	3.9314e-07	-0.414777	9.58629e-07	5.16021e-06	0.150877	0.00569964	0.0705137	NA
Vkorc1	0.189259	0.0259731	0.152525	-0.217242	0.0196611	0.0302163	0.0465371	0.549339	0.595156	0.263779	0.00570142	0.0705137	NA
Ccnc	-0.125069	0.123121	0.344461	0.570129	7.12376e-06	2.69444e-05	0.320565	0.000969078	0.00199643	-0.249564	0.00570332	0.0705137	NA
Jdp2	-0.0084943	0.901698	0.959109	0.601397	1.46425e-06	7.16049e-06	0.377112	0.000105768	0.000280547	-0.224285	0.00573227	0.0707742	NA
Actr1b	0.0946688	0.117478	0.335449	0.248924	0.000877283	0.00183683	0.438257	5.78675e-06	2.27118e-05	0.189333	0.00573713	0.0707855	NA
Eif3m	-0.0874428	0.101516	0.309828	0.0879552	0.102779	0.135408	-0.0791196	0.135251	0.169436	-0.167075	0.00574408	0.0708207	NA
Mbtps1	0.114686	0.0297815	0.16271	0.0464	0.340349	0.39544	0.203428	0.00095206	0.0019686	0.157028	0.00574787	0.0708207	NA
Gm49336	-0.078587	0.271015	0.521031	0.737815	1.62352e-07	1.18141e-06	0.514549	5.60556e-06	2.21226e-05	-0.223266	0.00575415	0.0708494	NA
Ptp4a1	-0.169068	0.342567	0.588719	-0.209003	0.276375	0.328575	-0.838162	0.000907034	0.00188549	-0.629159	0.005769	0.070894	NA
Hars2	0.101499	0.034705	0.176195	-0.272866	5.20328e-05	0.000149526	-0.126502	0.0124262	0.0197535	0.146364	0.00577325	0.070894	NA
Fbxo32	0.294264	0.406338	0.644853	-0.892639	0.054549	0.0763082	0.40805	0.257149	0.301912	1.30069	0.00577562	0.070894	NA
Actb	-0.494498	1.32048e-05	0.00283397	0.0891884	0.219976	0.26844	-0.14326	0.0608393	0.0827352	-0.232448	0.00577983	0.070894	NA
Pcyox1l	-0.288806	0.0122824	0.102593	-0.59993	0.000179728	0.000449434	-0.244726	0.0292577	0.042702	0.355204	0.00580232	0.0710035	NA
Madd	0.0254537	0.657464	0.826758	0.0746057	0.228867	0.278065	0.267297	0.000458949	0.00102885	0.192692	0.00580484	0.0710035	NA
Gm38021	-0.374453	0.0262913	0.15352	0.0632948	0.680428	0.723726	-0.445717	0.0130381	0.0206293	-0.509012	0.0058149	0.0710252	NA
Kif3a	-0.165725	0.066501	0.247658	-0.411338	0.000588155	0.00128606	-0.705424	3.8217e-06	1.61087e-05	-0.294086	0.0058159	0.0710252	NA
Scamp4	0.185315	0.107009	0.317893	-0.135206	0.280498	0.333017	0.247608	0.0394368	0.0560545	0.382815	0.00582595	0.0710603	NA
Cdh24	-0.084152	0.611676	0.796519	0.305833	0.0907071	0.120979	0.837377	0.000122405	0.000319623	0.531544	0.00582959	0.0710603	NA
Lrch1	0.0455128	0.492391	0.711879	-0.421213	9.19883e-05	0.000246953	-0.661049	8.77483e-07	4.80189e-06	-0.239836	0.0058398	0.0711236	NA
Ddx3y	-0.213065	0.0412879	0.193273	0.440696	0.000520119	0.00115416	0.128749	0.190441	0.230611	-0.311947	0.005877	0.0713868	NA
Slc4a11	-0.0865044	0.559328	0.761378	-0.0112555	0.942647	0.953589	0.478501	0.00458171	0.00804802	0.489756	0.00587823	0.0713868	NA
Cspg4	0.217914	0.0131994	0.106641	0.631347	2.69515e-06	1.18779e-05	0.882162	7.812e-08	7.06178e-07	0.250815	0.0059134	0.0716312	NA
B230217C12Rik	-0.13457	0.384664	0.626803	-0.697647	0.00195031	0.00376554	-0.14455	0.358676	0.40731	0.553098	0.00592741	0.0716704	NA
Jrkl	-0.0669673	0.42558	0.660765	0.114855	0.200641	0.247299	-0.166871	0.0683548	0.0917873	-0.281726	0.00593191	0.0716704	NA
Ythdc2	-0.250754	0.0215352	0.138765	-0.0447593	0.657987	0.702772	-0.373745	0.00249547	0.00465925	-0.328986	0.00593278	0.0716704	NA
Nde1	0.0804996	0.175416	0.415445	0.657523	8.43858e-08	7.04274e-07	0.470901	2.43784e-06	1.1102e-05	-0.186622	0.00594149	0.0716704	NA
Sap30l	0.154077	0.0264737	0.154004	0.373556	6.77246e-05	0.000187999	0.167271	0.0183082	0.0280386	-0.206285	0.00595546	0.0717051	NA
Igfbp6	0.233663	0.154569	0.389122	-0.75516	0.00191472	0.00370599	-0.160694	0.340815	0.388884	0.594466	0.005972	0.071836	NA
Cep68	-0.0740355	0.243623	0.49185	0.880586	7.08213e-09	1.08203e-07	0.680883	1.09644e-07	9.11842e-07	-0.199703	0.00597706	0.071836	NA
Cops9	0.0834525	0.10424	0.313979	0.823216	1.12086e-09	2.8501e-08	0.664782	1.16637e-08	1.67778e-07	-0.158434	0.00598427	0.071836	NA
Zmynd8	0.101833	0.0664234	0.247529	0.304104	7.4794e-05	0.000205374	0.473482	8.38816e-07	4.62767e-06	0.169378	0.00598584	0.071836	NA
Tjap1	-0.0264104	0.718113	0.864335	-0.108759	0.175341	0.218713	0.137262	0.07882	0.104349	0.246022	0.00600251	0.071934	NA
Tmem260	0.087034	0.123748	0.34544	-0.237736	0.0012231	0.00247852	-0.0544691	0.327137	0.374921	0.183267	0.00601323	0.0719892	NA
Frat2	0.0673661	0.690909	0.84827	-0.0147228	0.936648	0.948804	0.559553	0.00453943	0.00798548	0.574275	0.00603778	0.0721066	NA
Tek	-0.0183812	0.734241	0.873279	-0.784891	9.61384e-09	1.34519e-07	-0.603795	1.29472e-07	1.03902e-06	0.181096	0.00605191	0.0721066	NA
Lyrm9	0.0495451	0.512878	0.728113	0.525759	1.5111e-05	5.12802e-05	0.279752	0.00248006	0.00463096	-0.246007	0.0060567	0.0721066	NA
Zfp866	0.00373251	0.943985	0.977302	-0.28926	0.000264921	0.000633945	-0.106665	0.0673465	0.0905282	0.182595	0.00606424	0.0721066	NA
Rcc1l	0.0992714	0.171217	0.410781	0.293184	0.00127104	0.00256638	0.0622566	0.382233	0.431075	-0.230927	0.00606535	0.0721066	NA
Zfp319	0.0540256	0.536286	0.74429	-0.390118	0.00149083	0.00296219	-0.0861532	0.340742	0.388825	0.303964	0.00606787	0.0721066	NA
Rnf215	0.0361118	0.486839	0.708061	-0.28108	0.000242143	0.000585289	-0.105176	0.0628082	0.085116	0.175904	0.00608105	0.0721066	NA
Spata5l1	0.239901	0.0233509	0.144676	0.224457	0.0422098	0.0606054	0.54088	7.23776e-05	0.000201102	0.316424	0.00608369	0.0721066	NA
Lyn	-0.473751	3.50116e-06	0.0014965	-0.38444	3.84642e-05	0.00011476	-0.582644	5.01703e-07	3.05307e-06	-0.198204	0.00608378	0.0721066	NA
Tnxb	0.0303927	0.7198	0.865438	-0.294665	0.00416626	0.00745838	-0.0177435	0.83375	0.856999	0.276921	0.00608595	0.0721066	NA
Mpdz	-0.26866	0.00383249	0.0570143	0.214846	0.0148546	0.0234786	0.462702	4.33187e-05	0.000128602	0.247856	0.00610006	0.0721161	NA
Enpp1	-0.0734372	0.696847	0.852166	0.677214	0.00281298	0.00523953	0.0702031	0.708955	0.744104	-0.607011	0.00610305	0.0721161	NA
Mocs1	0.293916	0.000664317	0.023202	-0.011855	0.8624	0.885434	0.207728	0.00756208	0.0126366	0.219583	0.00610792	0.0721161	NA
4933427D14Rik	-0.25162	0.590443	0.783012	-1.98691	0.00833675	0.0139518	-0.116077	0.801443	0.82782	1.87083	0.0061101	0.0721161	NA
Iba57	0.113116	0.0632445	0.241789	0.699559	3.74178e-08	3.76316e-07	0.881006	2.03148e-09	4.60488e-08	0.181447	0.00613628	0.0723474	NA
Cic	0.0458383	0.529912	0.740831	0.00660816	0.927666	0.941313	0.243824	0.00508428	0.00884085	0.237216	0.00613848	0.0723474	NA
Zfp667	0.267127	0.00306269	0.0510874	-0.118005	0.169421	0.21214	0.140313	0.0819228	0.108051	0.258318	0.00614179	0.0723474	NA
Coq2	-0.0326864	0.455505	0.684155	-0.311626	1.24758e-05	4.35163e-05	-0.168863	0.00196187	0.00375056	0.142762	0.0061806	0.0726139	NA
Nsf	0.0967093	0.231537	0.478095	0.895417	8.46721e-08	7.06335e-07	0.642427	2.54445e-06	1.1492e-05	-0.25299	0.00622513	0.0729938	NA
Cd209g	0.439918	0.277532	0.527055	-0.94783	0.0787176	0.106299	0.541801	0.182726	0.221987	1.48963	0.00624218	0.0730982	NA
Galnt17	0.00238132	0.994979	0.998054	-1.59816	0.0102244	0.0168008	-0.0381094	0.922597	0.934782	1.56005	0.00625782	0.0732336	NA
Ndufa5	-0.144095	0.0499889	0.21382	0.421315	4.00826e-05	0.000118995	0.201786	0.0102638	0.016637	-0.219529	0.00626415	0.0732599	NA
Mdm2	-0.107431	0.147783	0.379541	0.621339	1.41808e-06	6.97046e-06	0.392237	0.000109365	0.000289192	-0.229102	0.00627705	0.073363	NA
Gm37415	0.17883	0.47242	0.698015	0.129482	0.629276	0.676453	0.9438	0.00129231	0.00257945	0.814318	0.0062821	0.0733742	NA
Snw1	0.0308919	0.515319	0.730151	-0.0100062	0.836234	0.862763	0.145419	0.00858819	0.0141705	0.155425	0.00628824	0.0733982	NA
Gpt2	0.309836	0.0960591	0.300899	-0.941515	0.00104236	0.00214445	-0.267014	0.174236	0.212729	0.674502	0.00629475	0.0734265	NA
Stx4a	0.0596999	0.421775	0.657723	-0.0288052	0.698403	0.740257	0.210819	0.0127485	0.0202102	0.239624	0.00633425	0.0737435	NA
Myh14	0.371783	0.000318341	0.0162354	-0.268998	0.005669	0.00984329	-0.530725	2.26567e-05	7.3391e-05	-0.261727	0.00635826	0.073975	NA
Myo7a	0.112974	0.0718603	0.2566	-0.265292	0.000977253	0.00202396	-0.0683821	0.261174	0.306024	0.19691	0.00637636	0.0740896	NA
Zmym5	-0.0242539	0.618051	0.800293	-0.479695	6.70929e-07	3.74985e-06	-0.317671	2.89251e-05	9.07803e-05	0.162024	0.0063809	0.0740944	NA
Rab21	0.062929	0.537435	0.745168	0.992102	4.65984e-07	2.78473e-06	0.663869	2.5807e-05	8.21301e-05	-0.328233	0.00645172	0.0747884	NA
Slc30a6	0.167189	0.0427138	0.196441	0.87329	6.5381e-08	5.77618e-07	0.635165	1.54236e-06	7.59004e-06	-0.238125	0.00645317	0.0747884	NA
Hmgb1-rs16	-0.24277	0.307842	0.55603	-0.108876	0.659281	0.703944	-0.927961	0.00346446	0.00624752	-0.819085	0.00649151	0.0750923	NA
Gpr180	0.142965	0.0559704	0.227377	-0.652494	2.36331e-06	1.06385e-05	-0.408821	9.86501e-05	0.000264008	0.243673	0.00649194	0.0750923	NA
2310074N15Rik	0.0897287	0.689336	0.84754	-0.994973	0.00361397	0.00656605	-0.153588	0.514735	0.5617	0.841385	0.00649923	0.0751283	NA
Cdc42ep5	0.0692229	0.659871	0.82845	-0.575054	0.00801254	0.013462	-0.0147996	0.926127	0.937882	0.560254	0.0065131	0.0751917	NA
Gm3724	-0.112434	0.588385	0.781438	0.5589	0.0164626	0.0257592	-0.108969	0.604124	0.646242	-0.667869	0.0065412	0.0754677	NA
Tead1	-0.287377	0.00318778	0.0519455	0.596608	5.94829e-06	2.30485e-05	0.845769	1.20662e-07	9.87742e-07	0.249161	0.00657361	0.0756525	NA
Capza1	-0.0680796	0.272075	0.522203	0.980613	1.63659e-09	3.76184e-08	0.788702	1.7093e-08	2.21715e-07	-0.191911	0.00657539	0.0756525	NA
Cped1	0.0670918	0.40289	0.642274	0.0122576	0.879703	0.900165	0.270555	0.00454102	0.0079875	0.258298	0.0065783	0.0756525	NA
Tifa	-0.457686	0.00123871	0.0325538	-0.232928	0.0624783	0.0862513	-0.604841	0.000183005	0.000455154	-0.371913	0.00659059	0.0756969	NA
Xrcc5	-0.20454	0.0453385	0.202587	0.141113	0.158645	0.199999	-0.165771	0.0984974	0.12733	-0.306884	0.00660344	0.0757896	NA
Hspa14	0.0126641	0.814768	0.915773	0.317155	8.00527e-05	0.000217942	0.141567	0.020614	0.0311921	-0.175589	0.00660711	0.0757896	NA
Myh10	0.272158	0.00119301	0.0317759	0.0207792	0.757478	0.792993	0.234931	0.00342248	0.00617802	0.214152	0.00663643	0.075997	NA
Trmt2b	0.0628988	0.195679	0.44037	0.214877	0.000617908	0.00134148	0.366552	4.53656e-06	1.8581e-05	0.151675	0.00663788	0.075997	NA
Map11	-0.0225642	0.701831	0.854767	0.0746025	0.237404	0.287305	0.267299	0.000565224	0.00123803	0.192697	0.0066511	0.076076	NA
Wdr66	0.0044888	0.971903	0.988637	-0.221791	0.134634	0.172652	0.21049	0.114084	0.145333	0.432282	0.00666275	0.076076	NA
Sars	-0.0566886	0.430971	0.664636	0.476042	2.11286e-05	6.82317e-05	0.247005	0.00415936	0.0073798	-0.229037	0.00666996	0.076076	NA
Mapk14	0.22159	0.00134769	0.0341897	0.430372	4.10216e-06	1.68478e-05	0.604982	1.12589e-07	9.34011e-07	0.17461	0.00666997	0.076076	NA
1700001O22Rik	0.0683285	0.818319	0.917705	0.966425	0.00472461	0.00835217	0.0256825	0.931703	0.9422	-0.940742	0.00668547	0.0762016	NA
Syne1	0.0479311	0.621493	0.802511	-0.233627	0.0361593	0.0526679	0.0850901	0.387647	0.436543	0.318717	0.00669121	0.0762186	NA
Sh2b1	0.0135781	0.815514	0.916209	-0.00344647	0.952913	0.96132	0.184131	0.00742433	0.0124249	0.187578	0.00672556	0.0764644	NA
Rrp1	0.0387486	0.388841	0.630689	0.489719	1.29781e-07	9.89734e-07	0.347334	4.48281e-06	1.83944e-05	-0.142385	0.00675926	0.076793	NA
Qk	-0.0457302	0.537245	0.745046	0.846041	8.64013e-08	7.18062e-07	0.608797	2.75908e-06	1.22692e-05	-0.237244	0.00677098	0.0768348	NA
Acss3	0.0781098	0.674853	0.836835	-0.857473	0.00103159	0.00212545	-0.229569	0.237038	0.280444	0.627904	0.00678801	0.0769794	NA
Slc25a3	-0.0540733	0.446291	0.67673	0.285863	0.00137541	0.00275634	0.511496	9.77154e-06	3.55819e-05	0.225633	0.00679778	0.0770415	NA
Wdr70	0.257724	0.00544964	0.0676101	0.121471	0.150398	0.190728	-0.135791	0.107202	0.137434	-0.257263	0.00680291	0.077051	NA
Slc18b1	0.100209	0.126624	0.349715	0.377015	6.2866e-05	0.000175982	0.57756	7.24036e-07	4.10348e-06	0.200545	0.00681401	0.077086	NA
Htatip2	0.176589	0.0321032	0.169306	-0.152318	0.0742036	0.10081	-0.404822	0.000205457	0.000504013	-0.252504	0.00681684	0.077086	NA
Pla2g6	0.0506495	0.458709	0.686582	-0.0551358	0.438951	0.495072	0.166374	0.0276897	0.0406414	0.22151	0.00683318	0.0771801	NA
St6galnac3	0.0874972	0.435008	0.667402	-0.802729	6.44479e-05	0.000179709	-0.392023	0.00588267	0.0100788	0.410706	0.0068358	0.0771801	NA
Bbc3	-0.0634751	0.488577	0.709107	-0.973584	1.27563e-06	6.37709e-06	-0.639552	2.63494e-05	8.36618e-05	0.334033	0.00686598	0.0774721	NA
Ehd4	-0.0459963	0.479823	0.702988	0.20564	0.00809676	0.0135882	-0.00393358	0.951549	0.959352	-0.209574	0.00687649	0.0775129	NA
Gm6034	-0.248663	0.310067	0.558268	0.512452	0.046248	0.0658349	-0.252253	0.3091	0.356228	-0.764705	0.00692044	0.0779396	NA
Smim12	-0.00839087	0.891362	0.953846	0.496645	3.57698e-06	1.5056e-05	0.300129	0.000320667	0.000750831	-0.196516	0.00693218	0.0779936	NA
Nkiras1	0.0296204	0.56873	0.766907	0.296008	9.9998e-05	0.000265832	0.129383	0.0256147	0.0378995	-0.166625	0.00694005	0.0779936	NA
Bcap29	0.153554	0.0557048	0.226972	0.385273	0.000241125	0.000583222	0.145188	0.0702168	0.0940064	-0.240085	0.00694388	0.0779936	NA
Dlgap4	0.0290326	0.600369	0.789526	0.00792141	0.887639	0.9073	0.185787	0.00505689	0.0087992	0.177866	0.00696786	0.0780703	NA
Coasy	0.285077	0.000202257	0.0129202	0.562597	2.84962e-07	1.85551e-06	0.737904	1.50711e-08	2.02664e-07	0.175308	0.00697142	0.0780703	NA
Rfx1	-0.178608	0.0165665	0.119787	-0.475863	2.03941e-05	6.62154e-05	-0.256269	0.00204051	0.00388536	0.219593	0.00697988	0.0780703	NA
Gm20604	-0.150906	0.109344	0.322163	0.445803	0.000276964	0.000658779	0.164785	0.0772064	0.102425	-0.281018	0.00699497	0.0781904	NA
Mrpl48	-0.0108471	0.804423	0.910993	0.360539	2.90734e-06	1.2665e-05	0.220366	0.000266463	0.000637551	-0.140172	0.0070018	0.0781926	NA
Fut10	0.0619439	0.597111	0.78726	-0.613382	0.000766108	0.00163126	-0.194174	0.129857	0.163272	0.419208	0.00700388	0.0781926	NA
Gm32219	-0.026325	0.953873	0.981503	-1.07775	0.073363	0.099751	0.549449	0.223399	0.266087	1.6272	0.00704253	0.0784289	NA
Cstf2t	-0.0298879	0.60318	0.790848	0.642756	1.05737e-07	8.36941e-07	0.46169	2.93163e-06	1.29055e-05	-0.181066	0.00706009	0.0785758	NA
Pcdh18	-0.000344493	0.99701	0.998623	0.434985	0.000508257	0.00113176	0.723443	2.51821e-06	1.14015e-05	0.288458	0.00706995	0.0785881	NA
Phc1	0.34285	0.000131877	0.0101174	-0.202825	0.0116202	0.0188153	0.0111668	0.86298	0.882848	0.213992	0.00712122	0.0790522	NA
Cyp4f13	0.0133709	0.822455	0.919519	-0.680458	1.64596e-07	1.19532e-06	-0.483318	3.87753e-06	1.6302e-05	0.19714	0.00712491	0.0790522	NA
Ces1d	0.402786	0.000272058	0.0148902	-0.00230056	0.976707	0.980879	0.250228	0.00779337	0.0129771	0.252529	0.00715118	0.0792457	NA
Tatdn3	-0.149625	0.0131473	0.106315	-0.36913	2.00125e-05	6.52141e-05	-0.542001	3.40866e-07	2.22922e-06	-0.172871	0.00715689	0.07926	NA
Elmod2	-0.160889	0.0161724	0.118743	0.358792	5.03574e-05	0.00014513	0.543522	6.35932e-07	3.69338e-06	0.18473	0.00716996	0.0793388	NA
Pde8a	0.26671	0.00114383	0.0309715	0.0628695	0.338449	0.393487	0.266765	0.00115173	0.00232626	0.203896	0.0071842	0.0794155	NA
Acbd3	0.0535189	0.475406	0.7001	0.862474	7.13168e-08	6.17299e-07	0.628207	1.88395e-06	8.95673e-06	-0.234267	0.00719815	0.0794335	NA
Wnt11	0.134917	0.357026	0.602071	0.363703	0.0281756	0.0419131	-0.108685	0.469493	0.518124	-0.472388	0.00720442	0.0794335	NA
Exosc9	-0.0119515	0.845464	0.93103	0.214794	0.00473336	0.00836517	0.0163038	0.791963	0.819111	-0.19849	0.00721583	0.0794335	NA
Mrpl34	-0.00297767	0.955624	0.982096	0.595391	1.21911e-07	9.41312e-07	0.424955	4.07134e-06	1.69698e-05	-0.170436	0.0072164	0.0794335	NA
Mrpl35	0.0369205	0.527584	0.739359	0.905337	2.80791e-09	5.60085e-08	0.722053	3.26216e-08	3.6239e-07	-0.183284	0.00721866	0.0794335	NA
9530085L11Rik	0.0246057	0.84868	0.932577	-0.915331	8.41793e-05	0.000227966	-0.439372	0.00726768	0.0121888	0.475959	0.00722095	0.0794335	NA
Mcrip2	-0.0152379	0.75833	0.885495	0.753783	3.91036e-09	7.07648e-08	0.59616	5.28193e-08	5.262e-07	-0.157622	0.00723881	0.0795295	NA
Psma1	0.0767868	0.202102	0.447476	0.722753	3.60397e-08	3.66149e-07	0.538126	8.3465e-07	4.61035e-06	-0.184627	0.0072545	0.0796044	NA
Krcc1	0.0737627	0.275861	0.525829	0.305223	0.000555146	0.00122222	0.0950716	0.167619	0.205525	-0.210152	0.00727462	0.07961	NA
Sinhcaf	-0.0926647	0.434048	0.666612	0.47541	0.00138134	0.00276699	0.106975	0.363265	0.412143	-0.368435	0.00727561	0.07961	NA
Lyz1	-0.83835	0.014589	0.112326	-0.686179	0.0465342	0.0662003	0.245032	0.363766	0.412659	0.931211	0.00727672	0.07961	NA
Ptp4a2	0.0530507	0.286274	0.535612	0.225882	0.00049839	0.00111227	0.0720377	0.155509	0.19208	-0.153844	0.0072791	0.07961	NA
Ttc7	0.212023	0.11221	0.326536	0.22553	0.112414	0.146822	-0.200324	0.1533	0.189666	-0.425854	0.0072974	0.0796514	NA
Adck1	0.188228	0.0451427	0.202196	0.663209	5.39906e-06	2.11999e-05	0.390846	0.000595065	0.00129628	-0.272364	0.00732434	0.079834	NA
Timm23	0.156287	0.0194856	0.131605	0.961062	1.84276e-09	4.13973e-08	0.77379	2.03944e-08	2.51802e-07	-0.187273	0.00732974	0.0798444	NA
Fgd5	-0.0310078	0.647153	0.820401	-0.884471	3.74162e-08	3.76316e-07	-0.662245	5.54672e-07	3.31474e-06	0.222225	0.00734867	0.0799036	NA
Imp4	0.203583	0.000792763	0.025159	0.731845	2.65319e-09	5.37397e-08	0.878066	2.92896e-10	1.21635e-08	0.146221	0.0073516	0.0799036	NA
Proser2	-0.3669	0.0450739	0.202089	0.190415	0.268785	0.320528	-0.343774	0.0608744	0.0827707	-0.534189	0.00735298	0.0799036	NA
Ssbp4	-0.10907	0.204724	0.450688	-0.081383	0.349472	0.404782	0.184687	0.0418882	0.0591874	0.26607	0.00739395	0.0802516	NA
9430038I01Rik	-0.0962428	0.312117	0.560592	-0.17497	0.102545	0.135121	-0.491798	0.000304977	0.00071878	-0.316828	0.00741202	0.0803721	NA
Mettl14	-0.0380001	0.566801	0.765513	0.352243	0.000191232	0.000475088	0.141993	0.0477879	0.0666424	-0.21025	0.00741913	0.0803721	NA
Arfrp1	-0.0417971	0.330036	0.578713	0.0534984	0.223124	0.271763	-0.0804766	0.0754872	0.100366	-0.133975	0.00742293	0.0803721	NA
Glrx2	0.100929	0.0642638	0.243903	0.267013	0.000213707	0.000524538	0.42805	1.92324e-06	9.10976e-06	0.161036	0.00742709	0.0803721	NA
Castor2	-0.0582355	0.462792	0.689578	-0.783439	1.28561e-06	6.41447e-06	-0.513893	3.83018e-05	0.000115835	0.269546	0.00743431	0.0803721	NA
Gm37137	-0.289663	0.317184	0.565617	0.430036	0.138282	0.176825	-0.472474	0.12652	0.159478	-0.90251	0.0074389	0.0803721	NA
Fbxo46	0.122052	0.0585293	0.232391	-0.376805	0.000110158	0.000289284	-0.171421	0.0157846	0.0245061	0.205384	0.00744087	0.0803721	NA
2900026A02Rik	-0.0872994	0.300199	0.549691	-0.749663	1.90201e-06	8.8665e-06	-0.478357	9.09905e-05	0.000245818	0.271306	0.00746621	0.0805973	NA
Dsc2	-1.51546	0.00585855	0.0702088	-0.0116879	0.976894	0.980993	-1.38402	0.00982454	0.0160002	-1.37233	0.00747179	0.0806092	NA
Homer2	0.21654	0.600112	0.789419	-1.52756	0.0172332	0.0268411	0.0774385	0.855543	0.876489	1.605	0.00751061	0.0808837	NA
Tmem69	-0.0162811	0.833091	0.924656	0.923464	4.66163e-08	4.4325e-07	0.684471	1.01584e-06	5.42102e-06	-0.238993	0.00751977	0.0808837	NA
Rab14	0.0798045	0.149103	0.381472	0.24723	0.000480293	0.0010767	0.0807118	0.144694	0.179997	-0.166519	0.0075411	0.0810646	NA
Rabep1	0.105591	0.0704373	0.254248	0.265629	0.000400872	0.000915463	0.0921719	0.110417	0.141172	-0.173457	0.00755651	0.0811816	NA
Ehmt2	0.173363	0.00715965	0.0778872	-0.760459	1.15053e-08	1.54599e-07	-0.587575	1.69763e-07	1.27301e-06	0.172884	0.00757983	0.0812639	NA
Hr	0.424518	0.0131419	0.106315	-0.353508	0.0581485	0.0808334	0.162122	0.30205	0.349022	0.51563	0.00759025	0.0812639	NA
Kansl3	0.0563192	0.323693	0.572169	-0.400637	1.12217e-05	3.97969e-05	-0.224325	0.00155042	0.00303766	0.176312	0.00759493	0.0812639	NA
Osbpl1a	0.0307714	0.766522	0.88979	0.00384656	0.970514	0.975786	-0.324072	0.00808528	0.0134159	-0.327918	0.00759722	0.0812639	NA
Fam234b	0.00880231	0.943432	0.977068	0.836587	1.54821e-05	5.23516e-05	0.45692	0.00225705	0.00425704	-0.379668	0.00760033	0.0812639	NA
Hoxa9	0.282394	0.162731	0.399457	0.1659	0.440028	0.496074	-0.511929	0.0339242	0.0488966	-0.677829	0.00760039	0.0812639	NA
Zfp592	0.2153	0.0135855	0.10801	0.371484	0.000373488	0.0008607	0.611315	3.25924e-06	1.40852e-05	0.239831	0.00762463	0.0814359	NA
Camk2n2	0.18197	0.120288	0.339636	0.624426	0.000115402	0.000301909	0.965338	7.77346e-07	4.35411e-06	0.340912	0.00762588	0.0814359	NA
Mill2	-0.0127343	0.90449	0.96068	-0.58653	0.000440239	0.00099624	-0.215866	0.0696671	0.093368	0.370665	0.00763377	0.0814359	NA
Anpep	-0.257416	0.106744	0.317632	-0.780624	0.000691652	0.00148612	-0.261529	0.10723	0.137461	0.519095	0.00764072	0.0814359	NA
Mknk1	0.0132541	0.826216	0.921711	-0.173967	0.0166515	0.0260164	0.0219185	0.718808	0.752686	0.195886	0.00767824	0.0816308	NA
Sema6c	-0.0960575	0.833089	0.924656	-1.67352	0.0200071	0.0306801	0.11072	0.807989	0.833648	1.78424	0.00768017	0.0816308	NA
Nt5e	0.520503	0.0227981	0.14289	-0.0565144	0.808485	0.838616	-0.806283	0.00561797	0.00968445	-0.749769	0.00768823	0.0816681	NA
Ppp1r3f	0.114108	0.329535	0.578329	-0.600992	0.000811149	0.00171476	-0.192925	0.12946	0.162829	0.408067	0.00769853	0.0817135	NA
Gli3	-0.0692865	0.542999	0.749244	-0.565473	0.00094017	0.00195414	-0.17364	0.153472	0.189852	0.391833	0.0077016	0.0817135	NA
Notch3	0.143175	0.180142	0.421077	-0.419695	0.00148005	0.00294338	-0.0949511	0.363963	0.41283	0.324744	0.00770945	0.081737	NA
Cmklr1	-0.0413272	0.716943	0.863738	-0.145725	0.25455	0.305869	0.227161	0.0608051	0.082695	0.372886	0.00771293	0.081737	NA
Olfml2b	-0.179578	0.163478	0.400596	-0.33279	0.0291696	0.0432843	0.0757062	0.53719	0.583755	0.408497	0.00772154	0.08178	NA
Rbms3	-0.182146	0.0961696	0.300962	-0.198519	0.093889	0.124861	0.135777	0.19396	0.234508	0.334296	0.00773692	0.0818946	NA
Zfp933	-0.0771004	0.356901	0.601944	0.301222	0.00340879	0.00623417	0.556571	1.17326e-05	4.14857e-05	0.255349	0.00774635	0.0819461	NA
Tmlhe	0.110112	0.106396	0.317173	-0.0281223	0.677656	0.721248	0.179289	0.015293	0.0238295	0.207412	0.00776242	0.0820385	NA
Morc2a	0.0378557	0.476701	0.700874	0.565712	1.82705e-07	1.29873e-06	0.729817	8.79237e-09	1.36304e-07	0.164106	0.00776423	0.0820385	NA
Cramp1l	-0.0535049	0.333073	0.58159	-0.327971	8.24115e-05	0.000223685	-0.152853	0.0148242	0.0231614	0.175118	0.00777932	0.0820655	NA
Sdf4	0.09586	0.0381425	0.185253	-0.206417	0.000319768	0.000749078	-0.0749721	0.0927743	0.120827	0.131445	0.00777986	0.0820655	NA
Meis1	0.0388838	0.67467	0.836835	0.416538	0.000764826	0.00162892	0.123032	0.200393	0.241327	-0.293506	0.00778198	0.0820655	NA
Samd4	-0.227159	0.216245	0.463083	-0.39433	0.0665348	0.0913105	0.193385	0.274571	0.320008	0.587715	0.00779206	0.0820655	NA
Pdzrn3	-0.138404	0.342567	0.588719	-0.0724134	0.634787	0.681561	0.384988	0.0155125	0.0241296	0.457401	0.00781513	0.0821894	NA
Nme6	-0.0501589	0.591165	0.783796	0.641515	1.35509e-05	4.67011e-05	0.356987	0.0016991	0.00329789	-0.284528	0.00783925	0.0823948	NA
Atp5g3	-0.00055552	0.992044	0.99721	0.0687076	0.230729	0.280134	0.243219	0.000850438	0.00177855	0.174511	0.00786386	0.0824807	NA
Pygo2	0.085176	0.206582	0.452732	0.0651495	0.34542	0.40071	0.273187	0.00111035	0.00225131	0.208038	0.00787056	0.0824807	NA
Txlna	0.0610046	0.388917	0.630756	0.493497	1.29989e-05	4.50496e-05	0.711585	2.75555e-07	1.88233e-06	0.218089	0.00787485	0.0824807	NA
Bzw2	0.00816774	0.911087	0.963344	0.214598	0.0123946	0.0199506	-0.0167846	0.819489	0.844031	-0.231382	0.00789569	0.0825961	NA
Ptpn4	0.086141	0.293506	0.542582	0.978592	4.23058e-08	4.12758e-07	0.729006	9.45734e-07	5.09997e-06	-0.249586	0.00793622	0.0828743	NA
Bri3	-0.0202786	0.793526	0.904009	0.281489	0.00312845	0.00577262	0.0391024	0.615314	0.656803	-0.242387	0.00794559	0.0828743	NA
Fut8	0.133172	0.0107608	0.0956801	0.17493	0.00219182	0.00418657	0.316617	1.27279e-05	4.44278e-05	0.141687	0.00794876	0.0828743	NA
Scaf4	-0.00675633	0.918649	0.966738	-0.133704	0.0681622	0.0933228	0.0760946	0.263954	0.308818	0.209799	0.00801081	0.0831016	NA
Tgfbr1	-0.197504	0.0109004	0.096249	-0.172046	0.0291014	0.0431901	0.0417663	0.530499	0.577113	0.213813	0.00804756	0.083382	NA
Gm12098	-0.472231	0.002126	0.0426913	0.500654	0.000934098	0.00194332	0.138656	0.244799	0.288665	-0.361998	0.0080743	0.0835723	NA
Rcor3	0.0651616	0.256007	0.505796	-0.403842	1.99408e-05	6.50721e-05	-0.588705	3.51492e-07	2.28374e-06	-0.184863	0.00807698	0.0835723	NA
Kmt2c	-0.0281889	0.650233	0.821774	-0.726898	1.05953e-07	8.38287e-07	-0.528281	2.21753e-06	1.02416e-05	0.198617	0.00808428	0.0835797	NA
Prag1	0.104131	0.084377	0.280184	-0.0487901	0.415643	0.471777	0.131907	0.0354524	0.0508949	0.180697	0.008087	0.0835797	NA
Spire1	0.253422	0.0197769	0.132492	0.082297	0.415206	0.471311	0.387307	0.00149933	0.00294776	0.30501	0.00810047	0.0836707	NA
Rfx7	0.16461	0.0701519	0.253845	0.397792	0.000579589	0.00126934	0.661744	3.5308e-06	1.50701e-05	0.263953	0.00811998	0.0837059	NA
Washc5	0.0416771	0.63775	0.8129	0.889033	3.14926e-07	2.02057e-06	0.617313	1.19578e-05	4.2199e-05	-0.271719	0.00812253	0.0837059	NA
Ube2k	0.00542634	0.927818	0.970841	0.51189	1.95453e-06	9.07126e-06	0.325245	0.000140553	0.00036087	-0.186645	0.00817559	0.0839715	NA
Uap1l1	-0.0154777	0.913972	0.964708	0.000978854	0.994903	0.995679	-0.477359	0.00838191	0.0138569	-0.478338	0.00818105	0.0839715	NA
Cpsf7	-0.140712	0.0094606	0.0888124	0.143167	0.00895575	0.0148989	0.287665	4.14096e-05	0.000123898	0.144498	0.00821428	0.0842304	NA
Lrrn1	-0.726581	0.367314	0.610778	-3.46647	0.0202133	0.0309669	0.0875274	0.905855	0.919947	3.554	0.00830078	0.0848609	NA
Mcfd2	0.0428359	0.424984	0.660261	0.371198	1.39937e-05	4.8051e-05	0.206553	0.00192209	0.00367939	-0.164644	0.00831768	0.0849206	NA
Clk2	-0.0156348	0.760061	0.885858	-0.304749	8.73318e-05	0.000235473	-0.1423	0.0157874	0.0245084	0.162449	0.00832687	0.0849341	NA
Sirt1	0.0215687	0.737142	0.874433	-0.20326	0.0112356	0.0182548	-0.414882	4.59931e-05	0.000135511	-0.211622	0.00835471	0.0850728	NA
Rpl34	-0.103247	0.0568292	0.228898	0.205957	0.00129731	0.00261325	0.0509981	0.317622	0.365042	-0.154959	0.00836917	0.0850728	NA
Zfp280c	-0.0745301	0.452464	0.681809	-0.472876	0.000901237	0.00188194	-0.809097	6.80537e-06	2.60435e-05	-0.336221	0.00837027	0.0850728	NA
Rras2	-0.0364011	0.598408	0.788276	0.10782	0.143508	0.182934	-0.108604	0.136084	0.170349	-0.216424	0.00837697	0.0850728	NA
Gns	0.19844	0.0606489	0.236641	0.892923	9.65498e-07	5.07693e-06	0.589611	5.64276e-05	0.00016213	-0.303312	0.00838312	0.0850728	NA
Cabp1	-0.00239429	0.97904	0.991635	0.177009	0.0837557	0.112443	0.462012	0.000183836	0.000456969	0.285003	0.00839697	0.0851652	NA
Map7d1	-0.0730399	0.317133	0.565615	0.327822	0.000583579	0.00127689	0.549092	5.39526e-06	2.14567e-05	0.221271	0.00843657	0.0854023	NA
Dnm1l	-0.127234	0.0319437	0.169017	0.192616	0.00333926	0.00611822	0.0270478	0.614185	0.655988	-0.165568	0.00844452	0.0854023	NA
Tigd2	-0.0532335	0.374996	0.618119	-0.0755592	0.241256	0.291377	-0.266616	0.000813147	0.00170972	-0.191057	0.00844595	0.0854023	NA
St7	0.156395	0.14948	0.38215	0.614115	7.21637e-05	0.000199029	0.291915	0.0140367	0.0220387	-0.3222	0.00844889	0.0854023	NA
Ift172	0.134315	0.0217649	0.139494	-0.742417	1.29286e-08	1.67936e-07	-0.576766	1.45058e-07	1.13239e-06	0.165651	0.00850691	0.0858437	NA
Epb41l3	-0.08269	0.400309	0.640017	-0.447566	0.00138374	0.00277149	-0.784263	9.81564e-06	3.5728e-05	-0.336698	0.00851588	0.085886	NA
Gabpa	-0.293377	0.000430176	0.0185637	0.128451	0.0567935	0.0791459	-0.0627232	0.318919	0.366391	-0.191174	0.00852297	0.0859093	NA
Slc25a40	-0.126545	0.149777	0.382666	-0.0334798	0.705317	0.746352	-0.30372	0.00392966	0.00701175	-0.27024	0.00854632	0.0860963	NA
Ipo11	-0.0504515	0.384218	0.626272	-0.211648	0.00405566	0.00727781	-0.396632	2.07027e-05	6.77832e-05	-0.184985	0.00856258	0.086157	NA
Rcan2	0.128035	0.63499	0.811196	-1.13648	0.00681427	0.0116327	-0.134424	0.636697	0.676931	1.00206	0.00856825	0.086157	NA
Lonp2	0.198209	0.00509299	0.0655184	0.752896	2.65818e-08	2.90952e-07	0.570945	5.25699e-07	3.17329e-06	-0.181951	0.00857155	0.086157	NA
Tmem106b	0.0604044	0.356301	0.601667	0.879196	1.29328e-08	1.67936e-07	0.680395	2.10489e-07	1.51633e-06	-0.198801	0.00859422	0.0862468	NA
Gmfg	-0.204672	0.27084	0.520817	0.268429	0.159515	0.200899	-0.303338	0.125349	0.158124	-0.571766	0.00859489	0.0862468	NA
Cop1	0.152775	0.0116958	0.099273	-0.244032	0.000642955	0.00138964	-0.0793962	0.150194	0.186272	0.164636	0.00861696	0.08642	NA
Cd151	0.046986	0.451071	0.68051	0.164501	0.018573	0.0287161	0.354508	8.59638e-05	0.000234105	0.190007	0.00862305	0.0864327	NA
Inpp1	-0.117115	0.0760234	0.263928	0.457229	7.85085e-06	2.92464e-05	0.268477	0.000763061	0.0016171	-0.188752	0.00862926	0.0864467	NA
Ralgds	0.0961495	0.25324	0.502711	-0.278974	0.00741313	0.0125477	-0.547998	3.48586e-05	0.000106753	-0.269024	0.00864589	0.086565	NA
Agfg1	-0.117896	0.0758438	0.263683	0.538347	1.56843e-06	7.56472e-06	0.348935	9.11783e-05	0.000246214	-0.189412	0.00867447	0.0867544	NA
Psmd11	0.13307	0.119553	0.338733	0.557562	1.64614e-05	5.52467e-05	0.307825	0.00229283	0.00431636	-0.249738	0.00868095	0.0867708	NA
Hmgxb4	0.054658	0.305161	0.55356	-0.150163	0.0180838	0.028025	-0.319761	6.82398e-05	0.000191353	-0.169598	0.00868871	0.0868001	NA
Ube3a	-0.108722	0.165268	0.402947	0.535532	1.15381e-05	4.07579e-05	0.304665	0.00142298	0.00281181	-0.230867	0.0087376	0.0871904	NA
Elovl1	-0.111033	0.0994054	0.306481	-0.19864	0.0113232	0.0183858	0.00332451	0.958207	0.965305	0.201964	0.00874386	0.0871904	NA
Uap1	0.171562	0.0100007	0.0913654	0.423694	8.17248e-06	3.03187e-05	0.247567	0.000885751	0.00184616	-0.176127	0.00874481	0.0871904	NA
Ston1	0.197847	0.0873766	0.285613	-0.195148	0.127658	0.164564	0.162514	0.157484	0.194306	0.357662	0.00874789	0.0871904	NA
Adh5	0.030229	0.55536	0.758762	-0.153259	0.0101694	0.0167242	-0.310361	5.10555e-05	0.000148333	-0.157102	0.00875206	0.0871904	NA
Zfp729a	-0.0663343	0.511676	0.727055	-0.430354	0.00221834	0.00423206	-0.0995402	0.336575	0.384413	0.330814	0.0087593	0.087214	NA
Aldh1a1	0.2217	0.529627	0.74066	-0.291203	0.474974	0.530434	0.857643	0.0226936	0.0339837	1.14885	0.00876862	0.0872585	NA
Bhlhe41	0.254787	0.251689	0.500935	-0.0044033	0.98474	0.987376	-0.720814	0.00904549	0.0148541	-0.716411	0.00879719	0.0873982	NA
Tars2	0.00563405	0.919082	0.966967	0.181385	0.0065369	0.0111954	0.352565	3.35036e-05	0.000103024	0.17118	0.0088236	0.0876023	NA
Gm38342	-0.570159	0.0444569	0.200778	-0.730133	0.025347	0.0380365	0.100045	0.681228	0.7187	0.830178	0.00882757	0.0876023	NA
Hnrnpul2	0.102769	0.0723231	0.257404	0.00183548	0.972482	0.977393	0.165271	0.00824362	0.0136522	0.163435	0.0088345	0.0876226	NA
Rmdn1	-0.0391305	0.531213	0.74132	0.627724	3.27879e-07	2.0932e-06	0.437623	1.23508e-05	4.33304e-05	-0.190101	0.00884589	0.0876872	NA
Zc3h7b	0.139431	0.040155	0.190334	-0.934675	5.73524e-09	9.32147e-08	-0.741383	5.83165e-08	5.67425e-07	0.193292	0.00885733	0.0877036	NA
Ankrd27	0.215671	0.0279728	0.158177	-0.073639	0.425283	0.48141	0.201713	0.0381504	0.0544429	0.275352	0.00886906	0.087731	NA
Cebpzos	0.0602344	0.433524	0.666377	-0.198194	0.0288917	0.0429038	-0.445383	0.000110285	0.000291409	-0.24719	0.00886986	0.087731	NA
Creg1	0.188736	0.0434144	0.197967	0.788819	8.39045e-07	4.526e-06	0.527691	4.25733e-05	0.00012683	-0.261128	0.00888669	0.0878301	NA
Ppfibp1	0.109622	0.0937681	0.297264	0.184719	0.010815	0.0176532	0.374387	4.95081e-05	0.000144351	0.189668	0.00888966	0.0878301	NA
Dock6	-0.091883	0.191486	0.435677	-0.648971	6.56626e-07	3.68943e-06	-0.439859	2.85942e-05	8.98833e-05	0.209112	0.00890421	0.0879053	NA
Mrpl27	-0.0194093	0.66561	0.832103	0.561604	3.33101e-08	3.4446e-07	0.42474	6.02915e-07	3.54566e-06	-0.136864	0.00893397	0.0880326	NA
Aes	0.0177619	0.812091	0.913793	0.441682	6.5581e-05	0.0001825	0.6712	1.21384e-06	6.24542e-06	0.229518	0.00893468	0.0880326	NA
Edem2	0.14626	0.0190682	0.130008	-0.675101	1.21865e-07	9.41312e-07	-0.493983	1.75742e-06	8.43564e-06	0.181118	0.00897371	0.0882966	NA
Ppp1r10	-0.0486906	0.613899	0.797754	0.664367	1.49358e-05	5.07818e-05	0.954101	2.99992e-07	2.01175e-06	0.289734	0.00897951	0.0882966	NA
Gtpbp3	0.0536825	0.362661	0.606965	0.436866	7.58816e-06	2.83797e-05	0.258595	0.000687705	0.00147306	-0.178271	0.00899219	0.0882966	NA
Stac3	-0.181438	0.754542	0.883597	-0.569604	0.402672	0.458475	1.28727	0.0245665	0.03649	1.85688	0.00899428	0.0882966	NA
Tspyl1	0.140028	0.00953337	0.0891841	0.470628	3.34927e-07	2.13137e-06	0.612276	1.68992e-08	2.19995e-07	0.141649	0.00899472	0.0882966	NA
E430018J23Rik	0.299992	0.00425616	0.0599837	0.146425	0.13956	0.178293	0.424055	0.000332103	0.000774374	0.27763	0.0089992	0.0882966	NA
Ppp2r3a	-0.0298991	0.596669	0.786865	-0.550073	8.89039e-07	4.75074e-06	-0.370786	2.89979e-05	9.09928e-05	0.179287	0.00900575	0.0882966	NA
Rras	0.104658	0.19171	0.435918	-0.6192	6.32563e-06	2.43373e-05	-0.37393	0.000424217	0.000960225	0.24527	0.00902269	0.0883407	NA
Pfdn4	-0.086741	0.352693	0.597822	0.660872	8.62095e-06	3.17724e-05	0.387925	0.000806583	0.00169771	-0.272947	0.00902501	0.0883407	NA
Pdrg1	0.0229419	0.710842	0.86014	-0.647998	2.84788e-07	1.85505e-06	-0.840338	1.56155e-08	2.07344e-07	-0.19234	0.00904543	0.0884021	NA
Lrrfip1	-0.122909	0.151992	0.385489	0.910939	8.81386e-08	7.28148e-07	0.669267	1.94154e-06	9.17464e-06	-0.241673	0.00904851	0.0884021	NA
Kcnk5	-0.554029	0.0413401	0.193366	0.579397	0.0236728	0.0357361	-0.130143	0.583601	0.627504	-0.709541	0.00905097	0.0884021	NA
Rasgrp2	-0.0112802	0.8594	0.937812	-0.763472	7.54025e-08	6.44277e-07	-0.564694	1.43938e-06	7.17571e-06	0.198778	0.00906992	0.0885165	NA
Nlrp3	0.0542461	0.838735	0.927391	0.18851	0.505005	0.559034	-0.703808	0.0353286	0.0507294	-0.892318	0.00907255	0.0885165	NA
Ebf1	-0.318908	0.00575501	0.0695717	-0.292732	0.00961749	0.015882	0.00276311	0.977183	0.980624	0.295495	0.00910452	0.0887363	NA
Tmc6	-0.0696123	0.510464	0.726385	0.0322138	0.766919	0.801363	-0.297271	0.0154519	0.0240475	-0.329485	0.00912992	0.0888639	NA
Rgs6	-0.0818188	0.536265	0.74429	-0.164623	0.264737	0.316436	0.252456	0.0678071	0.0910997	0.417078	0.00913581	0.0888639	NA
Tpgs2	0.177647	0.0172754	0.123028	-0.565771	7.38031e-06	2.77469e-05	-0.343011	0.000325329	0.000760059	0.22276	0.00913786	0.0888639	NA
Strada	0.0634971	0.33999	0.58648	-0.392625	0.000143762	0.000367847	-0.178938	0.01912	0.0291551	0.213687	0.00916461	0.0889795	NA
Arl16	0.0158566	0.799475	0.908221	-0.908743	5.42883e-08	5.003e-07	-0.68714	3.82791e-07	2.44946e-06	0.221602	0.00917827	0.0890325	NA
Pik3ca	-0.0193697	0.687501	0.845924	0.0927781	0.0768532	0.104063	0.24038	0.000275055	0.000655313	0.147602	0.00918684	0.0890325	NA
Arhgef3	-0.173601	0.00900794	0.0870721	-0.199766	0.00525146	0.00919301	-0.379419	2.67993e-05	8.49537e-05	-0.179653	0.0091869	0.0890325	NA
Ube2ql1	0.118144	0.810784	0.913364	-0.268528	0.629493	0.676646	1.28694	0.0130289	0.0206183	1.55547	0.0091899	0.0890325	NA
2810004N23Rik	0.336112	0.0092628	0.0880609	-0.013779	0.908848	0.92529	0.340501	0.00910848	0.0149466	0.35428	0.00921359	0.0891941	NA
Fktn	-0.185784	0.0286238	0.159731	0.571028	6.79665e-06	2.59272e-05	0.340312	0.000653457	0.0014086	-0.230716	0.00921653	0.0891941	NA
Ralgapa1	-0.0845124	0.0997973	0.307142	0.326552	2.06206e-05	6.68923e-05	0.178951	0.00268439	0.00497627	-0.147601	0.00922448	0.089223	NA
Nelfb	0.0511068	0.360293	0.604653	-0.00494144	0.92964	0.942982	0.164093	0.010313	0.0167063	0.169034	0.00923411	0.089268	NA
Als2cl	0.220269	0.0184432	0.127909	-0.272642	0.00643038	0.0110309	-0.0186404	0.821497	0.845954	0.254002	0.00924909	0.0893166	NA
Zcrb1	0.0648202	0.212886	0.459224	0.257828	0.00024419	0.000589762	0.104041	0.0569844	0.0781083	-0.153787	0.00927296	0.089499	NA
Zfp655	0.0830966	0.370732	0.614135	0.760676	2.40559e-06	1.07882e-05	0.484539	0.000156312	0.0003964	-0.276136	0.00928405	0.0895189	NA
Sirt4	0.0351802	0.595526	0.786454	-0.335204	0.000468102	0.001052	-0.124151	0.084024	0.110473	0.211053	0.0092914	0.0895326	NA
Pi4ka	0.295593	0.00396654	0.0580567	0.376847	0.000698217	0.00149879	0.120323	0.17089	0.209079	-0.256524	0.00931731	0.0896823	NA
Phb2	0.115427	0.0317193	0.16832	0.768282	2.44396e-09	5.04298e-08	0.620752	2.67769e-08	3.13159e-07	-0.14753	0.00932691	0.0896823	NA
Nucb1	0.201327	0.00463822	0.0624178	0.13654	0.0363066	0.0528482	0.315932	0.000157434	0.000398964	0.179392	0.0093321	0.089684	NA
Lin7c	0.0112268	0.853092	0.934166	0.615648	3.2174e-07	2.05987e-06	0.432155	1.0367e-05	3.74161e-05	-0.183493	0.00934097	0.0897213	NA
Gmip	0.0640036	0.2276	0.474427	-0.493666	1.72706e-06	8.1805e-06	-0.325227	5.19683e-05	0.000150595	0.168438	0.00942319	0.0903721	NA
Tsen2	0.0599709	0.446264	0.67673	0.496846	3.75964e-05	0.000112451	0.260087	0.00499687	0.00870319	-0.23676	0.00944719	0.0905478	NA
C530005A16Rik	0.0139809	0.966575	0.987223	-0.16066	0.661284	0.705873	-1.34883	0.00615991	0.0105127	-1.18817	0.00945806	0.0905754	NA
Zfp790	0.326912	0.00342568	0.0538981	0.370955	0.00209534	0.0040166	0.653634	9.33927e-06	3.43211e-05	0.282679	0.00948886	0.0907534	NA
Grpel2	-0.00798975	0.928525	0.971043	0.876783	3.94757e-07	2.43612e-06	0.610653	1.40573e-05	4.83905e-05	-0.266131	0.00951572	0.0909162	NA
Gm23711	-0.162377	0.690961	0.84827	-0.811514	0.108586	0.142246	0.516297	0.194232	0.2348	1.32781	0.00951742	0.0909162	NA
Gm48074	-0.43994	0.257859	0.507477	-0.971559	0.0431207	0.0617815	0.245038	0.489538	0.537143	1.2166	0.00953943	0.0909946	NA
Igf2bp2	0.241388	0.121289	0.341495	0.956268	2.40706e-05	7.65618e-05	0.518478	0.00339537	0.00613524	-0.43779	0.00963103	0.0915764	NA
Mapk8	0.000629315	0.993703	0.997767	0.583045	9.3022e-06	3.38797e-05	0.343176	0.000838525	0.00175691	-0.239869	0.00964597	0.0916247	NA
Tent4a	0.16407	0.0283219	0.159246	0.0771792	0.295132	0.348635	0.287812	0.000952528	0.00196933	0.210633	0.00965371	0.0916247	NA
Tbl1xr1	0.338548	0.000135137	0.0102796	0.893442	7.40509e-09	1.11244e-07	0.706259	8.69257e-08	7.6233e-07	-0.187183	0.00965638	0.0916247	NA
Npepl1	0.119523	0.0506279	0.215442	-0.410458	9.49037e-06	3.44811e-05	-0.240373	0.000963189	0.0019868	0.170086	0.00966256	0.0916336	NA
Mau2	0.0780081	0.125685	0.34825	-0.2236	0.000607027	0.00132128	-0.0760237	0.135733	0.169982	0.147576	0.0096708	0.0916632	NA
Shcbp1	-0.824398	0.00167848	0.0378544	0.718451	0.00175745	0.00343231	0.1653	0.377099	0.426003	-0.55315	0.00968685	0.091728	NA
Stk11	-0.0621381	0.308688	0.557109	0.613453	2.82271e-07	1.84133e-06	0.794477	1.83403e-08	2.338e-07	0.181024	0.00968785	0.091728	NA
Nynrin	0.155152	0.13139	0.356141	-0.80845	1.73641e-05	5.77368e-05	-0.468603	0.00073784	0.00156958	0.339846	0.00970613	0.0918359	NA
Aimp1	-0.0337548	0.501424	0.718975	0.043234	0.405113	0.460962	-0.109935	0.0456187	0.0639003	-0.153169	0.00971375	0.0918359	NA
Atg7	0.0982594	0.484674	0.70624	-0.286223	0.0752157	0.102077	-0.737566	0.000309288	0.00072703	-0.451343	0.00971459	0.0918359	NA
Zfp341	-0.0987808	0.278809	0.52814	-0.122748	0.218307	0.266692	0.156137	0.0941269	0.122385	0.278885	0.00972003	0.0918389	NA
Mcpt4	0.0189752	0.958878	0.984057	-0.960392	0.0498148	0.0703323	0.280397	0.439606	0.488506	1.24079	0.00974611	0.0920369	NA
Ppip5k2	0.018589	0.823091	0.919886	-0.0316027	0.724163	0.763127	-0.298146	0.00463535	0.00813588	-0.266543	0.00977	0.092214	NA
Zfp383	-0.0518735	0.535736	0.743943	-0.197278	0.0480187	0.0680587	0.0665025	0.429438	0.478213	0.263781	0.00980913	0.0924867	NA
Kif13b	0.250211	0.000422182	0.0184404	-0.474136	2.26426e-06	1.02517e-05	-0.307557	9.24303e-05	0.000248996	0.166579	0.0098092	0.0924867	NA
Shkbp1	-0.0545226	0.342651	0.588752	-0.284966	0.000480595	0.00107724	-0.106984	0.0805496	0.106435	0.177982	0.00984318	0.0927271	NA
Ubxn4	0.119111	0.102811	0.311926	0.798465	7.64478e-08	6.5073e-07	0.591185	1.78773e-06	8.55821e-06	-0.20728	0.00984519	0.0927271	NA
Ankle2	0.0849413	0.112741	0.327389	0.285805	0.000123217	0.000320068	0.131137	0.0221839	0.0332843	-0.154668	0.0098574	0.0927271	NA
Eif3f	0.0363339	0.429884	0.663852	-0.838801	5.45707e-10	1.75749e-08	-0.700415	3.56744e-09	6.94606e-08	0.138386	0.00987693	0.0927523	NA
Tmem80	-0.0283838	0.583471	0.777577	-0.707532	2.85219e-08	3.06602e-07	-0.543717	2.85691e-07	1.93537e-06	0.163815	0.00988387	0.0927523	NA
Dnase1l2	0.0733338	0.511189	0.726766	-0.6649	0.000279519	0.000664286	-0.286405	0.0286384	0.0418832	0.378495	0.00989587	0.0928165	NA
Gm36028	0.242558	0.195557	0.44026	0.0603989	0.759976	0.795237	-0.540568	0.0185559	0.0283719	-0.600967	0.00995374	0.0931277	NA
Fam163b	0.57266	0.00489264	0.0642161	0.299122	0.127427	0.164289	-0.267766	0.177138	0.215928	-0.566888	0.00995386	0.0931277	NA
Rnh1	0.0204281	0.696359	0.851802	-0.495296	7.92879e-07	4.32506e-06	-0.336333	3.17485e-05	9.82839e-05	0.158963	0.009955	0.0931277	NA
Tnik	-0.346877	0.291511	0.541012	-1.01933	0.0204413	0.031268	0.0540157	0.863186	0.882958	1.07334	0.00997803	0.0932588	NA
Gm28438	-0.201038	0.265026	0.515144	-0.370057	0.0626697	0.0864689	-0.925099	0.000289404	0.000686311	-0.555042	0.0099794	0.0932588	NA
Epb41l5	0.232201	0.00446161	0.0611878	0.27838	0.00191185	0.00370124	0.486248	9.36807e-06	3.43777e-05	0.207869	0.00999799	0.0933839	NA
Snhg1	0.0348338	0.711539	0.860519	0.345146	0.00340399	0.00622602	0.0582265	0.541964	0.588124	-0.286919	0.0100341	0.0934902	NA
Nubp2	0.0722725	0.360823	0.60526	0.192263	0.0304642	0.0450415	0.427919	0.000115934	0.0003049	0.235656	0.0100382	0.0934902	NA
Arrb1	0.132665	0.186395	0.42883	-0.276138	0.0143099	0.0226815	-0.57008	7.44133e-05	0.000206089	-0.293942	0.0100408	0.0934902	NA
Il1r1	-0.192122	0.0312611	0.166992	0.962969	3.08094e-08	3.25539e-07	0.735625	4.63963e-07	2.87011e-06	-0.227344	0.0100519	0.0934902	NA
Bloc1s5	0.129608	0.162584	0.399282	0.28349	0.00801455	0.0134636	0.0124149	0.89	0.906513	-0.271075	0.0100532	0.0934902	NA
Parp3	-0.182289	0.00597921	0.070947	-0.26961	0.00041321	0.000940766	-0.101366	0.0878219	0.114986	0.168244	0.0100534	0.0934902	NA
Gss	-0.0110091	0.848359	0.93251	0.497355	1.76855e-06	8.32653e-06	0.324544	9.82837e-05	0.000263106	-0.172811	0.0100566	0.0934902	NA
Aip	0.104943	0.0395234	0.188954	0.32725	1.38362e-05	4.75655e-05	0.466687	3.29159e-07	2.16846e-06	0.139437	0.0100568	0.0934902	NA
Plpp3	-0.186515	0.000901379	0.0268797	0.649836	4.27617e-09	7.49666e-08	0.520767	4.72316e-08	4.83686e-07	-0.129069	0.0100573	0.0934902	NA
St13	0.109622	0.1444	0.374391	0.303971	0.00102993	0.00212247	0.519037	1.00564e-05	3.65008e-05	0.215066	0.01008	0.0935662	NA
Farsb	-0.0116175	0.867656	0.941841	0.625092	1.16817e-06	5.94919e-06	0.416493	5.77835e-05	0.000165443	-0.208599	0.0101083	0.0936835	NA
Chrnb1	-0.507524	0.000509474	0.0201917	-0.209753	0.0830966	0.111641	0.115246	0.275558	0.320993	0.324999	0.0101424	0.0938316	NA
Endog	-0.0488974	0.432546	0.665672	0.737172	5.29851e-08	4.90303e-07	0.553359	1.07568e-06	5.66908e-06	-0.183813	0.0101529	0.0938316	NA
A530065N20Rik	-0.144203	0.344815	0.59049	0.0815316	0.604752	0.653495	-0.388206	0.0268496	0.0395377	-0.469737	0.010153	0.0938316	NA
Cd55	-0.00317091	0.967744	0.987572	-0.96308	4.26008e-07	2.59068e-06	-0.685191	4.35186e-06	1.79526e-05	0.277889	0.0101534	0.0938316	NA
Slc17a5	0.188172	0.0257953	0.151829	-0.740834	2.53453e-06	1.12724e-05	-0.484744	6.1184e-05	0.000174097	0.25609	0.0101704	0.0939196	NA
Exd1	0.260522	0.0676311	0.248947	-0.887443	0.000130798	0.000338	-0.427385	0.0105288	0.0170206	0.460057	0.0101896	0.0939829	NA
Nrbf2	-0.568602	4.64934e-06	0.00173134	-0.48456	3.1149e-05	9.56691e-05	-0.708335	5.89407e-07	3.4829e-06	-0.223775	0.0101994	0.0939829	NA
Nlrx1	0.0850117	0.234993	0.482345	-0.877743	1.57684e-07	1.15352e-06	-0.64454	1.67291e-06	8.11679e-06	0.233203	0.0102176	0.0939829	NA
Tmem30a	0.0751519	0.275701	0.525829	0.763352	9.6488e-08	7.79358e-07	0.562131	2.36962e-06	1.08271e-05	-0.201221	0.0102196	0.0939829	NA
Narfl	0.00215752	0.969575	0.987788	0.544236	5.75647e-07	3.33254e-06	0.374865	2.27434e-05	7.36187e-05	-0.16937	0.0102214	0.0939829	NA
Gata6	-0.0760237	0.564997	0.764529	-0.713237	0.000615392	0.00133666	-0.270536	0.0665915	0.0895963	0.442702	0.0102221	0.0939829	NA
Rab13	0.144022	0.105947	0.316558	-0.551949	9.5373e-05	0.000254972	-0.2731	0.0086056	0.0141914	0.27885	0.0102244	0.0939829	NA
Alas2	-0.267072	0.29865	0.548085	-0.598015	0.0492942	0.0696466	0.188781	0.443988	0.492856	0.786796	0.0102298	0.0939844	NA
Becn1	0.0808016	0.0676637	0.249016	0.0588768	0.172776	0.215859	0.182226	0.000734184	0.00156254	0.12335	0.0102693	0.0942025	NA
Cpeb2	-0.154356	0.199968	0.445909	0.335379	0.0130756	0.0209359	-0.0133733	0.908231	0.92187	-0.348753	0.0102877	0.0942753	NA
[truncated: 15,953 more rows]
