# Supplementary material for: ADRA1A–Gαq signalling potentiates adipocyte thermogenesis through CKB and TNAP
Source: Nat Metab. 2022 Nov 7;4(11):1459–73. doi: 10.1038/s42255-022-00667-w (PMC9684074; doi:10.1038/s42255-022-00667-w)
Supplement: Source Data Fig. 1 — Statistical source data. [file 42255_2022_667_MOESM4_ESM.xlsx]

## Sheet: Sheet1
Fig. 1b					Fig. 1c											Fig. 1g
Sex	Patient #	BAT	SQ		Sex	ADRA1A	ADRA1B	ADRA1D	ADRA2A	ADRA2B	ADRA2C	ADRB1	ADRB2	ADRB3		Sex	Patient #	CKB	ADRA1A
M	1	4.51612	4.66919		F	95.46	2.76	0.17	26.95	1.12	3.63	7.52	26.18	0.09		M	1	8.41551	4.51612
M	2	4.8568	4.78028		F	50.29	1.47	0	36.89	0.6	3.63	17.11	34.73	0.17		M	2	7.84286	4.8568
M	3	4.47953	4.62506		F	97.25	1.48	0.32	39.35	3.82	6.15	18.98	27.57	0.11		M	3	7.83637	4.47953
M	4	4.91181	4.28616		F	69.41	0.33	0	14.53	1.49	3.82	9.47	24.58	0.08		M	4	7.33592	4.91181
M	5	5.5914	4.47057		F	69.64	2.33	1.44	9.44	1.44	7.11	5.33	12.44	0.22		M	5	9.63911	5.5914
F	6	5.38957	4.31338		F	62.52	1.67	0.6	7.04	0.84	2.51	26.96	34	4.77		F	6	8.79108	5.38957
F	7	4.28393	3.95583		F	7.95	1.2	0.44	49.11	0.65	5.12	15.14	21.56	0.11		F	7	7.26466	4.28393
F	8	4.57623	4.37755		F	62.95	0.87	0.48	16.29	0.77	3.47	20.92	24.78	0		F	8	8.86077	4.57623
F	9	4.93228	4.16607		F	29.5	1.51	0.59	16.59	2.43	3.18	10.98	25.14	0.25		F	9	8.33829	4.93228
F	10	4.99704	4.39278		F	15.23	0.36	0.09	15.5	0.72	1.62	14.24	35.95	0		F	10	8.33181	4.99704
					F	70.98	2.02	0.46	28.5	1.01	4.14	19.13	22.25	0.83
					F	76.35	2.38	0.55	35.25	8.24	2.46	11.88	28.28	0.24
					F	97.41	3.41	0.57	13.28	0.66	5.98	22.67	20.2	5.69
					F	42.57	2.1	0	50.76	0.72	2.9	16.65	21.36	1.3
					F	44.26	1.68	0	36.27	0.63	2.1	21.97	27.86	0
					F	49.39	2.06	0.21	20.17	0.1	0.93	17.18	15.85	0
					F	27.8	2.98	2.01	14.58	2.5	5.24	9.67	21.84	0
					M	87.11	0.5	0	6.04	0.34	1.43	18.53	15.09	0
					M	138.96	3.57	0.1	2.28	0.89	3.47	12.2	12.1	14.98
					M	46.47	0.71	1.72	14.37	4.76	5.57	7.39	17.31	0.1
					M	106.59	1.44	0	36.59	0.86	3.17	19.2	25.35	0
					M	43.81	3.25	0	2.64	0.41	2.03	23.53	13.89	6.29
					M	80.24	2.34	0.15	17.93	1.13	2.41	17.18	16.2	0.08
Fig. 1f
mRNA	Sham_22C				Sham_5C				Dener._22C				Dener._5C
Ckb	0.583	1.33	0.977	1.11	1.321	0.937	1.481	0.921	6.239	5.507	3.88	6.131	2.982	1.913	1.501	1.874
Alpl	0.864	1.12	1.02	0.996	0.929	0.483	0.411	0.554	3.955	3.338	3.678	3.794	1.499	0.582	1.027	0.789
Ppargc1a	0.904	0.959	1.061	1.076	1.283	0.648	0.391	0.719	9.351	5.389	7.439	3.694	2.567	1.439	1.444	1.185
Fig. 1m
	30C_Ctrl			30C_Ckb			6C_Ctrl			6C_Ckb
saline	0.928058	0.7765	1.29544	4.90171	4.75852	3.56062	1.28667	1.09202	0.621313	8.49696	6.03599	9.56122
PBZ	0.96079	0.994262	1.04495	5.13161	2.73209	4.25239	1.62321	0.614281	0.762509	6.11579	13.5895	10.4292
Fig. 1n
	30C_Ctrl			30C_Ckb			6C_Ctrl			6C_Ckb
saline	0.928058	0.7765	1.29544	4.32675	4.72565	3.07829	1.28667	1.09202	0.621313	6.43949	7.64009	7.04791
PBZ	0.96079	0.994262	1.04495	3.97075	1.98619	2.51102	1.62321	0.614281	0.762509	3.68723	9.41146	5.47387
Extended Data Fig. 1o
	ERRa/ERRg (fl/fl)_30C					ERRa/ERRg (AdipoqCre)_30C					ERRa/ERRg (fl/fl)_6C					ERRa/ERRg (AdipoqCre)_6C
Ckb	1.08937	0.718458	1.09714	1.20325	0.891781	0.900839	0.489206	0.265539	0.441167	0.290637	7.63301	7.86047	4.92251	6.88054	6.46991	0.212548	0.171643	0.19962	0.233852	0.326639
Alpl	0.941776	1.25112	0.866545	1.27091	0.669653	1.94697	0.962513	0.781557	0.843624	1.06372	3.12954	4.2689	6.32956	4.24789	4.37215	20.0294	10.9572	13.6681	12.4911	17.1488
Ucp1	0.812126	1.31061	0.800893	1.01089	1.06548	0.777399	0.28162	0.00954	0.058889	0.265015	13.5401	14.3199	13.8107	14.0274	12.3754	6.48541	13.934	13.3993	9.31904	9.92087
Extended Data Fig. 1p
	EFBF1/EBF2 (fl/fl)_RT				EFBF1/EBF2 (AdipoqCre)_RT				EFBF1/EBF2 (fl/fl)_4C				EFBF1/EBF2 (AdipoqCre)_4C
Ckb	1.21704	1.03429	0.802621	0.946049	0.925548	0.957157	0.915507	0.944113	16.127	15.0612	2.12643	16.1636	1.28893	0.942813	0.846233
Alpl	1.08244	1.13154	0.502995	1.28303	0.880881	0.728078	0.546936	0.869275	4.68236	3.36474	2.69186	13.2851	0.881016	0.454154	0.223372
Ucp1	1.17225	0.851077	0.555256	1.42142	0.023813	0.007933	0.008858	0.033668	1.93138	2.44123	2.47972	3.41202	0.020239	0.033435	0.028663
Extended Data Fig. 1q
	Ppargc1a (fl/fl)_30C				Ppargc1a (Ucp1CreERT2)_30C				Ppargc1a (fl/fl)_6C				Ppargc1a (Ucp1CreERT2)_6C
Ckb	0.858533	0.886597	1.30249	0.952383	0.923853	0.873021	0.816621	0.796379	15.1963	9.59706	13.3678	15.8233	6.09353	4.19776	2.22172	7.04004
Alpl	1.22158	0.911106	0.772964	1.09435	1.41691	1.3096	1.16285	1.31995	3.93357	5.0888	6.73736	7.2565	3.04622	2.45594	2.88964	3.96335
Ucp1	0.715461	1.38223	0.396949	1.50536	1.21653	0.910843	1.80596	1.02161	16.4579	8.93231	9.47062	9.66861	16.2995	17.9511	15.4551	17.4716
