# Supplementary material for: ADRA1A–Gαq signalling potentiates adipocyte thermogenesis through CKB and TNAP
Source: Nat Metab. 2022 Nov 7;4(11):1459–73. doi: 10.1038/s42255-022-00667-w (PMC9684074; doi:10.1038/s42255-022-00667-w)
Supplement: Source Data Fig. 2 — Statistical source data. [file 42255_2022_667_MOESM6_ESM.xlsx]

## Sheet: Sheet1
Fig. 2c
	Vehicle					PBZ
Ckb(fl/fl)	95.088	125.608	71.848	73.892	119.658	50.764	36.792	60.984	91.35
Ckb(AdipoqCre)	50.988	71.596	40.712	28.392	84.756	22.652	22.792	31.584	50.904
Fig. 2b: Raw data prior to normalization
	Vehicle		PBZ
Time (s)	Ckb(fl/fl)	Ckb(AdipoqCre)	Ckb(fl/fl)	Ckb(AdipoqCre)
0	107.64	114.89	103.54	110.14
10	107.57	114.76	103.77	110.17
20	107.5	114.62	103.53	109.96
30	107.41	114.57	103.49	110.02
40	107.31	114.67	103.38	109.87
50	107.28	114.65	103.56	109.71
60	107.25	114.58	103.6	109.66
70	107.25	114.56	103.44	109.58
80	107.15	114.57	103.49	109.66
90	107.07	114.43	103.34	109.59
100	107.03	114.44	103.28	109.55
110	106.99	114.38	103.24	109.55
120	106.91	114.38	103.22	109.56
130	106.84	114.28	103.08	109.53
140	106.84	114.25	103.17	109.34
150	106.85	114.12	103.08	109.28
160	106.88	114.1	103.1	109.21
170	106.92	114.12	102.96	109.21
180	107.09	114.01	102.85	109.13
190	107.08	114.02	103.29	109.46
200	107.14	113.89	103.65	109.81
210	107.1	113.88	103.49	109.77
220	106.92	113.92	103.44	109.65
230	106.65	113.69	103.27	109.46
240	106.48	113.66	103.21	109.48
250	106.23	113.26	103.11	109.38
260	105.99	113.4	103.06	109.31
270	105.7	113.34	102.81	109.17
280	105.42	113.09	102.72	108.98
290	105.15	112.95	102.49	108.73
300	104.88	112.83	102.54	108.7
310	104.5	112.36	102.29	108.53
320	104.18	112.45	102.07	108.41
330	103.87	112.27	101.85	108.35
340	103.55	112.02	101.7	108.27
350	103.26	111.94	101.53	108.13
360	102.94	111.8	101.26	108.19
370	102.57	111.72	101.01	108.04
380	102.27	111.45	100.86	107.78
390	101.99	111.32	100.84	107.64
400	101.69	111.11	100.81	107.56
Fig. 2e
	Vehiclle				PZS
Ckb(fl/fl)	141.26	118.951	167.664	131.746	26.32	53.4987	125.571	46.2
Ckb(AdipoqCre)	101.577	94.332	39.116		86.394	99.792	67.032
Fig. 2d: Raw data prior to normalization
	Vehicle		PZS
Time (s)	Ckb(fl/fl)	Ckb(AdipoqCre)	Ckb(fl/fl)	Ckb(AdipoqCre)
0	97.72	117.448	61.245	116.494
10	97.765	117.291	61.277	116.464
20	97.879	117.067	61.042	116.384
30	97.841	117.274	60.985	116.207
40	97.524	117.029	60.98	116.365
50	97.402	116.887	61.056	116.468
60	97.393	116.717	61.009	116.049
70	97.619	116.621	61.146	116.002
80	97.882	116.868	60.955	116.375
90	97.425	116.885	61.02	116.006
100	97.409	116.778	61.116	116.115
110	97.597	116.812	60.578	115.994
120	97.234	116.947	60.858	115.987
130	97.051	117.036	60.951	115.986
140	96.859	116.948	61.172	116.27
150	96.903	116.819	60.733	116.307
160	96.505	116.921	60.806	116.311
170	96.596	116.734	60.997	116.51
180	96.709	116.733	60.942	116.425
190	96.297	116.498	60.818	116.235
200	96.203	116.52	60.698	116.42
210	95.686	116.387	60.76	116.102
220	95.73	116.47	60.526	116.203
230	95.403	116.302	60.269	116.045
240	95.502	116.028	60.554	115.86
250	95.643	116.153	60.531	115.875
260	95.379	116.05	60.375	115.773
270	94.983	115.942	60.375	115.737
280	94.694	116.054	60.149	115.576
290	94.213	115.821	60.052	115.6
300	94.192	115.609	60.221	115.419
310	94.441	115.437	59.958	115.472
320	94.3	115.541	59.783	115.453
330	93.599	115.304	59.74	115.201
340	93.362	115.317	59.665	115.297
350	93.316	115.213	59.538	115.281
360	93.018	115.185	59.461	115.168
370	93.027	114.971	59.54	114.643
380	93.135	114.757	59.403	114.53
390	92.857	114.843	59.309	114.679
400	92.33	114.718	58.93	114.698
Fig. 2g
	Vehicle					RS-17053
Ckb(fl/fl)	108.797	105.966	135.962	215.936	131.746	32.802	138.292	99.26	50.4	104.496
Ckb(AdipoqCre)	59.108	128.318	101.577	94.332	39.116	68.082	113.442	55.398	88.62	23.478
Fig. 2f: Raw data prior to normalization
	Vehicle		RS-17053
Time (s)	Ckb(fl/fl)	Ckb(AdipoqCre)	Ckb(fl/fl)	Ckb(AdipoqCre)
0	95.877	86.473	96.941	114.241
10	95.983	86.433	97.245	114.086
20	95.795	86.319	96.852	114.061
30	96.181	86.23	96.696	114.132
40	95.882	86.278	96.882	113.922
50	95.915	86.129	97.139	113.961
60	96.31	86.133	97.13	113.912
70	95.881	86.095	97.055	113.823
80	95.604	86.216	96.774	113.698
90	95.667	86.154	96.493	114.04
100	95.89	86.114	96.852	113.83
110	95.902	86.054	96.719	113.648
120	95.382	86.123	96.629	113.708
130	95.782	86.27	97.261	113.778
140	95.322	86.56	97.819	113.695
150	95.442	86.634	97.773	113.632
160	95.433	86.521	97.683	113.55
170	95.014	86.406	97.733	113.56
180	94.858	86.316	97.458	113.371
190	94.678	86.287	97.133	113.227
200	94.098	86.139	96.978	113.038
210	94.559	86.139	97.101	113.059
220	94.199	86.067	97.035	113.014
230	93.542	85.843	96.871	112.845
240	93.248	86.005	96.557	112.753
250	93.273	85.946	96.484	112.58
260	93.304	85.956	96.261	112.493
270	93.328	85.659	96.617	112.36
280	93.118	85.569	96.586	112.361
290	92.768	85.522	96.366	112.144
300	92.207	85.461	96.357	112.018
310	92.15	85.392	96.519	111.973
320	92.236	85.391	95.92	111.829
330	92.12	85.334	95.975	111.694
340	91.811	85.308	95.804	111.528
350	91.561	85.037	95.952	111.42
360	91.071	84.889	96.192	111.402
370	90.833	84.928	96.093	111.263
380	90.893	84.802	95.726	111.197
390	90.323	84.802	95.804	111.125
400	90.637	84.72	95.534	111.025
Fig. 2h
	Ckb(fl/fl)					Ckb(AdipoqCre)
NA	114.109	253.68	205.744	82.656	162.064	76.1376	138.796	70.686	121.842	56.826
NA+Oligo	6.02	137.634	89.096	50.064	84.476	67.116	74.508	40.446	67.732	57.54
Fig. 2i
	Vehicle					SBI-425
NA	273.98	198.828	170.226	182.847	223.636	157.206	148.204	109.914	123.627	139.986
NA+Oligo	125.188	112.182	141.876	150.584	165.732	132.636	108.36		117.292	144.144
Fig. 2k
	NA					NA+SBI-425
Ckb(fl/fl)	273.98	198.828	170.226	182.847	223.636	157.206	148.204	109.914	123.627	139.986
Ckb(AdipoqCre)	82.047	56.616	62.496	108.811		48.384	48.111	40.236	128.961
Fig. 2j: Raw data prior to normalization				Fig. 2j: Raw data prior to normalization
	Ckb(fl/fl)				Ckb(AdipoqCre)
Time (s)	NA	NA+SBI-425		Time (s)	NA	NA+SBI-425
0	96.264	110.379		0	119.792	104.941
10	96.385	110.126		10	119.717	104.932
20	96.116	110.097		20	119.613	104.774
30	95.855	109.83		30	119.502	104.538
40	95.675	109.539		40	119.383	104.466
50	95.592	109.598		50	119.368	104.543
60	95.651	109.387		60	119.354	104.384
70	95.59	109.251		70	119.294	104.17
80	95.309	108.984		80	119.279	104.167
90	95.214	108.818		90	119.201	104.219
100	95.398	108.525		100	119.092	104.113
110	95.201	108.722		110	119.104	103.891
120	95.276	108.461		120	119.05	103.939
130	95.126	108.734		130	118.959	104.173
140	94.823	109.087		140	118.92	104.099
150	94.454	108.746		150	118.813	103.815
160	94.099	108.419		160	118.676	103.863
170	93.818	108.048		170	118.518	103.818
180	93.426	107.698		180	118.33	103.683
190	93.101	107.349		190	118.374	103.431
200	92.895	107.205		200	118.285	103.48
210	92.588	107.048		210	118.248	103.371
220	92.272	106.733		220	118.046	103.196
230	91.896	106.208		230	118.041	103.007
240	91.376	105.75		240	117.925	102.983
250	91.043	105.712		250	117.749	102.903
260	90.801	105.559		260	117.606	102.769
270	90.259	105.162		270	117.495	102.676
280	89.894	104.696		280	117.328	102.635
290	89.504	104.487		290	117.175	102.379
300	89.492	104.06		300	117.061	102.208
310	89.119	103.686		310	116.942	102.197
320	88.857	103.597		320	116.86	102.082
330	88.613	103.301		330	116.776	101.795
340	88.103	103.048		340	116.655	101.714
350	88.15	102.705		350	116.512	101.678
360	87.758	102.347		360	116.386	101.644
370	87.433	102.205		370	116.37	101.414
380	86.527	102.002		380	116.197	101.332
390	85.949	101.922		390	116.195	101.331
400	85.501	101.61		400	116.158	101.154
