# Supplementary material for: ADRA1A–Gαq signalling potentiates adipocyte thermogenesis through CKB and TNAP
Source: Nat Metab. 2022 Nov 7;4(11):1459–73. doi: 10.1038/s42255-022-00667-w (PMC9684074; doi:10.1038/s42255-022-00667-w)
Supplement: Source Data Fig. 3 — Statistical source data. [file 42255_2022_667_MOESM7_ESM.xlsx]

## Sheet: Sheet1
Fig. 3b															Fig. 3d: Raw data prior to normalization
Time(min)	NA			A61603			Cirazoline			Vehicle					Time (s)	NA	NA+YM-254890	F+A	F+A+YM-254890
0	0.000346167	0.000573167	-0.000354	0.000771833	-0.00027125	-0.00059375	0.000347667	0.00153517	-0.00033025	1.85037e-17	4.62593e-17	4.62593e-17			0	72.004	77.713	113.731	72.198
2	-0.000346167	0.000960833	0.000799333	-0.000771833	-0.00164325	-0.000269417	-0.000347667	-0.000725833	0.000686083	-1.85037e-17	9.25186e-18	-2.77556e-17			10	71.827	77.396	113.865	72.131
4	0.0006135	0.00141083	-0.001738	-0.00121583	0.000939083	-0.000234417	-0.001799	0.000465833	-0.00063325	-5.55112e-17	9.25186e-18	-2.77556e-17			20	71.711	77.544	113.807	72.102
6	-0.0002235	-0.00294483	0.00129267	0.0008415	0.000975417	0.00109758	0.000718	-0.00127517	0.000277417	5.55112e-17	-6.4763e-17	9.25186e-18			30	71.728	77.289	113.63	72.109
8	0.0300955	0.0254472	0.014367	0.0530755	0.0526584	0.0256753	0.0409527	0.0402935	0.0209834	5.55112e-17	8.32667e-17	4.62593e-17			40	71.459	77.413	113.375	72.013
10	0.0334072	0.0286475	0.0133393	0.0528025	0.0551041	0.0298546	0.0469467	0.0452752	0.0220241	-1.85037e-17	4.62593e-17	4.62593e-17			50	71.576	77.266	113.512	72.023
12	0.0343572	0.0287062	0.0159247	0.0560352	0.0538644	0.0317472	0.047048	0.0444258	0.0240817	5.55112e-17	9.25186e-18	9.25186e-18			60	71.502	77.183	113.404	71.951
14	0.0328465	0.0313418	0.016027	0.0532512	0.0594791	0.0309449	0.0459467	0.0476002	0.0258561	5.55112e-17	9.25186e-18	9.25186e-18			70	71.529	77.066	113.462	72.029
16	0.0331942	0.0269945	0.0172497	0.0519968	0.0528107	0.0324466	0.0463993	0.0462445	0.0254074	-1.85037e-17	-2.77556e-17	4.62593e-17			80	71.438	77.252	113.223	71.89
18	0.0348985	0.0286462	0.014331	0.0551235	0.0560354	0.0367889	0.0486753	0.0465865	0.0264064	1.85037e-17	4.62593e-17	8.32667e-17			90	71.478	77.004	113.214	71.831
20	0.0327248	0.0221325	0.0166047	0.0529835	0.0549121	0.0346079	0.0457243	0.0469672	0.0293444	-5.55112e-17	1.20274e-16	9.25186e-18			100	71.563	76.961	113.311	71.806
22	0.0330265	0.0248585	0.0122323	0.0521688	0.0571238	0.0334419	0.048822	0.0496568	0.0274661	-1.85037e-17	4.62593e-17	-6.4763e-17			110	71.368	76.852	113.239	71.821
24	0.0346652	0.0241112	0.0166227	0.0514082	0.0587811	0.0353349	0.049485	0.0487495	0.0310661	1.85037e-17	4.62593e-17	8.32667e-17			120	71.26	76.612	113.429	71.935
26	0.0330085	0.0231765	0.014438	0.0548188	0.0566217	0.0395299	0.0516487	0.0465205	0.0320901	-5.55112e-17	-2.77556e-17	4.62593e-17			130	71.812	76.844	113.808	72.487
28	0.0306748	0.0259828	0.0143557	0.0511835	0.0592144	0.0376256	0.047963	0.0511805	0.0274898	1.85037e-17	4.62593e-17	8.32667e-17			140	71.857	76.908	113.799	72.832
30	0.0337585	0.0274645	0.01445	0.0519345	0.0617674	0.0396696	0.045196	0.0508688	0.0323091	-9.25186e-17	8.32667e-17	8.32667e-17			150	72.012	77.059	114.524	73.047
32	0.0323108	0.0278955	0.016731	0.0501415	0.0577838	0.0361939	0.0506323	0.0518935	0.0322151	-1.85037e-17	9.25186e-18	8.32667e-17			160	71.919	77.172	114.111	72.996
34	0.0343478	0.0239822	0.0144943	0.0525632	0.0573591	0.0416813	0.053568	0.0490395	0.0340064	-1.85037e-17	4.62593e-17	4.62593e-17			170	71.577	76.98	113.81	72.707
36	0.0309008	0.0226165	0.0178963	0.0494068	0.0552974	0.0406473	0.0494623	0.0517182	0.0377051	1.85037e-17	9.25186e-18	1.20274e-16			180	71.361	76.795	113.739	72.499
38	0.0326382	0.0234855	0.0160877	0.0541945	0.0574174	0.0366949	0.050002	0.0509025	0.0363894	-1.85037e-17	8.32667e-17	9.25186e-18			190	71.265	76.557	113.143	72.545
40	0.0317898	0.0188632	0.0128643	0.0522245	0.0526094	0.0372803	0.0499023	0.0466025	0.0358331	1.85037e-17	1.20274e-16	4.62593e-17			200	71.36	76.354	113.032	72.416
42	0.0283495	0.0141948	0.0150793	0.0492795	0.0519548	0.0418496	0.0475503	0.0467312	0.0383394	1.85037e-17	4.62593e-17	4.62593e-17			210	71.23	76.257	112.874	72.262
44	0.0296265	0.0160368	0.0161067	0.0533432	0.0561798	0.0408236	0.053213	0.0491482	0.0343008	9.25186e-17	8.32667e-17	1.20274e-16			220	71.069	76.276	112.706	72.206
46	0.0266232	0.0187232	0.0128603	0.0492535	0.0528654	0.0418006	0.0467247	0.0503008	0.0366424	-1.85037e-17	9.25186e-18	8.32667e-17			230	71.165	76.331	112.617	72.207
48	0.0269438	0.0146135	0.013228	0.0514438	0.0545207	0.0414223	0.0493727	0.0503795	0.0389521	5.55112e-17	9.25186e-18	-2.77556e-17			240	70.871	76.128	112.254	72.084
50	0.0228902	0.0168978	0.0145307	0.0502662	0.0527714	0.0407046	0.050105	0.0489388	0.0404068	-5.55112e-17	4.62593e-17	4.62593e-17			250	70.605	75.983	111.941	71.992
52	0.0243508	0.0208065	0.0145697	0.0501328	0.0560461	0.0429093	0.0510403	0.0511278	0.0440068	-1.85037e-17	9.25186e-18	1.20274e-16			260	70.26	76.036	111.839	71.949
54	0.0173955	0.0180675	0.0150583	0.0468368	0.0554411	0.0443186	0.0437077	0.0520182	0.0412501	5.55112e-17	-2.77556e-17	1.20274e-16			270	70.194	75.996	111.407	71.812
56	0.0188358	0.0146042	0.011138	0.0505992	0.0495214	0.0415926	0.0490247	0.0440325	0.0406544	5.55112e-17	4.62593e-17	9.25186e-18			280	69.913	75.782	111.198	71.807
58	0.0222862	0.0131785	0.0144687	0.0473618	0.0542101	0.0418849	0.048997	0.0444222	0.0379984	5.55112e-17	8.32667e-17	8.32667e-17			290	69.993	75.798	110.951	71.745
															300	69.863	75.769	110.878	71.573
															310	69.696	75.379	110.896	71.532
															320	69.277	75.129	110.8	71.499
															330	69.3	75.168	110.587	71.164
Fig. 3e															340	69.319	75.005	110.38	71.284
	Vehicle					YM-254890									350	68.923	74.867	110.039	71.317
NA	102.746	154.56	119.28	158.088	198.828	48.195	93.352	29.82	72.492	119.28					360	68.718	74.851	109.758	71.042
F+A	139.524	80.136	129.465	230.328		60.732	30.492	46.116	123.396						370	68.5	74.645	109.501	71.112
															380	68.445	74.597	109.504	70.964
															390	68.234	74.544	108.961	70.883
															400	68.1	74.64	109.153	70.903
Fig. 3h																								Fig. 3i
Time (hours)	hM3Dq^AdipoqCre (CKBfl/+)_CL 316,243										hM3Dq^AdipoqCre (CKBfl/+)_CL 316,243 + DCZ													Time (hours)	hM3Dq^AdipoqCre (CKBfl/fl)_CL 316,243																		hM3Dq^AdipoqCre (CKBfl/fl)_CL 316,243 + DCZ
Sex	M	M	M	M	M	M	F	F	F	F	M	M	M	M	M	M	M	M	F	F	F	F		Sex	M	M	M	M	F	F	F	F	M	M	M	M	M	M	M	F	F	F	M	M	M	F	F	F	F
-0.5	0.293625	0.186971	0.224806	0.275456	0.271606	0.253354	0.16652	0.219243	0.211893	0.197166	0.38472	0.471524	0.234849	0.223468	0.209365	0.240616	0.258221	0.261417	0.378896	0.34971	0.163919	0.37115		-0.5	0.341016	0.470526	0.178901	0.252819	0.166803	0.191154	0.166168	0.342556	0.273643	0.313168	0.271418	0.245925	0.214963	0.245103	0.53444	0.209226	0.204397	0.180938	0.209079	0.415246	0.257087	0.46209	0.38215	0.163876	0.184606
	0.289354	0.173814	0.222239	0.26437	0.256946	0.238476	0.165725	0.212279	0.223448	0.191352	0.446506	0.364267	0.235344	0.243155	0.189138	0.253653	0.262227	0.261651	0.42755	0.352779	0.16929	0.370338			0.312989	0.456778	0.185201	0.259305	0.163516	0.191339	0.172408	0.320432	0.243198	0.348152	0.29898	0.245686	0.247389	0.266552	0.428843	0.231124	0.223894	0.186423	0.202754	0.366987	0.269911	0.385975	0.38672	0.169281	0.184908
	0.285373	0.196515	0.234089	0.242977	0.259601	0.250949	0.164156	0.214581	0.216198	0.188607	0.444295	0.279802	0.242351	0.291534	0.188847	0.265812	0.241174	0.250682	0.462575	0.370178	0.170913	0.345691			0.307443	0.391325	0.187903	0.258212	0.168276	0.189552	0.172023	0.289254	0.22587	0.375584	0.256749	0.25656	0.235913	0.262998	0.362175	0.225157	0.29004	0.182442	0.210032	0.375248	0.348845	0.339196	0.476121	0.181819	0.175712
	0.292679	0.225615	0.252684	0.233724	0.276469	0.300174	0.16415	0.211973	0.207123	0.189756	0.50161	0.241937	0.24229	0.352513	0.205059	0.253507	0.2163	0.202027	0.479754	0.379765	0.168688	0.376907			0.315282	0.401302	0.19493	0.237008	0.173721	0.198646	0.168229	0.29915	0.24886	0.347616	0.253877	0.26474	0.239686	0.26334	0.33014	0.222663	0.386136	0.180907	0.203633	0.425877	0.414458	0.344246	0.465526	0.198798	0.170274
	0.289805	0.238581	0.272114	0.234251	0.304937	0.298337	0.167774	0.206797	0.210367	0.188923	0.554716	0.256608	0.241342	0.400751	0.213231	0.234498	0.219295	0.166858	0.471798	0.369967	0.167893	0.428862			0.33013	0.40152	0.212371	0.234428	0.16553	0.201983	0.167663	0.307884	0.26038	0.308345	0.313777	0.251227	0.227442	0.278303	0.302985	0.186992	0.454812	0.191526	0.194206	0.418867	0.452219	0.355122	0.370723	0.19854	0.169782
	0.272329	0.238441	0.27547	0.241582	0.325384	0.255361	0.165172	0.200687	0.212484	0.184524	0.510137	0.275064	0.248099	0.432082	0.21306	0.221944	0.247463	0.178355	0.460955	0.318855	0.16603	0.431659			0.288972	0.366731	0.228281	0.258963	0.152902	0.185578	0.168646	0.27988	0.256595	0.290074	0.33502	0.241034	0.223852	0.254905	0.288377	0.205682	0.4338	0.202109	0.199594	0.389739	0.440821	0.360389	0.394822	0.186139	0.165971
	0.263065	0.222691	0.271349	0.247409	0.331365	0.247143	0.157831	0.204777	0.212434	0.180224	0.443386	0.26321	0.252686	0.438515	0.203613	0.220872	0.291489	0.201739	0.46733	0.274238	0.161249	0.419186			0.214407	0.321943	0.235828	0.274655	0.147566	0.177595	0.170943	0.240247	0.25235	0.286655	0.316423	0.239777	0.228566	0.202699	0.294234	0.25312	0.378065	0.192972	0.19845	0.363005	0.425023	0.344355	0.419939	0.171997	0.178648
	0.276799	0.181501	0.27424	0.241533	0.31123	0.247211	0.158047	0.212026	0.214262	0.183856	0.385277	0.235885	0.251154	0.378638	0.208707	0.22869	0.283584	0.225053	0.451028	0.255423	0.168501	0.40456			0.229035	0.297723	0.21581	0.271354	0.232274	0.179524	0.176018	0.20045	0.245336	0.299788	0.256811	0.238676	0.24931	0.253692	0.295843	0.262278	0.477063	0.189638	0.188417	0.34857	0.418953	0.304723	0.353625	0.172157	0.224338
	0.343236	0.155355	0.256934	0.21638	0.30829	0.237261	0.160142	0.208668	0.215886	0.211337	0.40766	0.206488	0.237976	0.32031	0.227011	0.231762	0.24985	0.227905	0.414682	0.242696	0.18267	0.391536			0.264563	0.334696	0.194574	0.237115	0.35546	0.184225	0.178597	0.184794	0.233597	0.339661	0.233533	0.236416	0.284023	0.234579	0.29417	0.202492	0.540712	0.19648	0.206272	0.335586	0.393116	0.2458	0.326804	0.187712	0.292849
	0.361142	0.168976	0.217002	0.256101	0.332616	0.233607	0.159493	0.2051	0.215565	0.210888	0.454564	0.216461	0.221709	0.374556	0.241002	0.23268	0.223547	0.205543	0.391082	0.231574	0.179856	0.381944			0.271011	0.372584	0.192713	0.230739	0.421214	0.183897	0.168478	0.180139	0.173182	0.395518	0.263557	0.228114	0.254892	0.219533	0.293333	0.197635	0.496334	0.201027	0.227075	0.285513	0.378202	0.217663	0.341046	0.189576	0.361353
	0.298048	0.212037	0.215704	0.32565	0.318175	0.237249	0.153214	0.208143	0.21712	0.167526	0.444533	0.229343	0.216465	0.428293	0.250434	0.23326	0.221784	0.153098	0.373683	0.212299	0.170662	0.379655			0.290296	0.390873	0.192116	0.258895	0.426555	0.172999	0.164964	0.177549	0.144326	0.460449	0.254149	0.25959	0.185794	0.231286	0.301387	0.198678	0.429964	0.192461	0.208535	0.23638	0.423641	0.211317	0.317428	0.185458	0.359659
0	0.195874	0.255397	0.2519	0.235606	0.301918	0.243771	0.162113	0.243287	0.219883	0.161936	0.363671	0.217347	0.1925	0.438218	0.254358	0.242076	0.246716	0.160217	0.357675	0.241606	0.163123	0.363721		0	0.319963	0.382079	0.190412	0.239319	0.374982	0.200978	0.172901	0.173883	0.437358	0.566395	0.277403	0.341018	0.425793	0.259865	0.377795	0.243889	0.423391	0.194893	0.1954	0.21681	0.474944	0.208296	0.316526	0.187354	0.349648
	0.207845	0.203806	0.318902	0.196381	0.345988	0.245588	0.269998	0.295243	0.210022	0.177766	0.241613	0.141551	0.147695	0.411156	0.256482	0.262404	0.237731	0.208734	0.33427	0.333271	0.151712	0.330414			0.330023	0.363533	0.183158	0.208306	0.344843	0.266922	0.157821	0.172657	0.702657	0.689846	0.44559	0.396538	0.779625	0.346114	0.326536	0.315426	0.41758	0.182163	0.2086	0.216626	0.504687	0.251594	0.379655	0.178755	0.374341
	0.579572	0.213158	0.393704	0.374917	0.389737	0.237145	0.376211	0.333759	0.246772	0.174717	0.331474	0.0892171	0.119869	0.392858	0.27648	0.301025	0.241123	0.192349	0.3155	0.40329	0.15722	0.327665			0.362387	0.360664	0.205595	0.223991	0.345698	0.334276	0.166587	0.183298	0.672204	0.765334	0.587639	0.443558	0.812104	0.426497	0.376488	0.350824	0.406619	0.20418	0.291597	0.240976	0.434531	0.345998	0.389186	0.163669	0.384087
	0.796907	0.395191	0.460871	0.453593	0.417196	0.267211	0.398982	0.382871	0.382537	0.210848	0.490222	0.338788	0.169521	0.458537	0.387819	0.3487	0.334641	0.188364	0.339547	0.441639	0.263905	0.327213			0.444459	0.386566	0.283782	0.292913	0.386373	0.375508	0.286649	0.233416	0.617244	0.783563	0.641501	0.518202	0.738286	0.434396	0.587634	0.358613	0.32635	0.229804	0.398599	0.305562	0.340955	0.405186	0.353046	0.227925	0.367663
	0.727333	0.463621	0.474581	0.429109	0.500625	0.330883	0.392733	0.444912	0.454017	0.296893	0.505337	0.558804	0.376922	0.515345	0.477187	0.397911	0.43501	0.252409	0.368609	0.439962	0.374715	0.270102			0.476173	0.439322	0.384723	0.404623	0.416553	0.368752	0.373414	0.349099	0.578351	0.736248	0.615964	0.569642	0.666608	0.380507	0.638744	0.394723	0.300975	0.183891	0.455258	0.386922	0.355422	0.437753	0.3833	0.314344	0.304044
	0.652261	0.424002	0.446432	0.481229	0.575154	0.380629	0.380949	0.450243	0.447749	0.338168	0.501727	0.553316	0.495751	0.528921	0.46127	0.408872	0.508423	0.355127	0.376062	0.428066	0.403437	0.272236			0.461903	0.447585	0.476113	0.482583	0.415924	0.361376	0.385951	0.397903	0.561548	0.712543	0.567885	0.586894	0.687046	0.330411	0.62291	0.397563	0.407217	0.34859	0.467853	0.469341	0.398799	0.457379	0.424706	0.339239	0.270524
	0.597293	0.410173	0.394808	0.533099	0.534034	0.433875	0.421857	0.417802	0.43454	0.345123	0.511214	0.534107	0.471855	0.502175	0.466029	0.395112	0.526351	0.455926	0.384317	0.418273	0.389637	0.364512			0.446105	0.437528	0.463661	0.518695	0.401857	0.362427	0.445974	0.381875	0.531945	0.724801	0.58408	0.60587	0.690826	0.31025	0.641416	0.394084	0.454263	0.411107	0.439797	0.483185	0.441651	0.449221	0.435316	0.368947	0.331245
	0.593511	0.404209	0.374319	0.530578	0.498549	0.500916	0.456719	0.384199	0.42491	0.346345	0.485371	0.529979	0.482514	0.457873	0.486944	0.41028	0.510052	0.45555	0.395286	0.407072	0.35407	0.39323			0.412344	0.44274	0.444307	0.503638	0.385535	0.375015	0.50881	0.390728	0.466667	0.768585	0.583221	0.605439	0.556685	0.313823	0.643361	0.438385	0.448956	0.419575	0.413885	0.435136	0.469446	0.415708	0.439696	0.418817	0.380347
	0.581389	0.398012	0.400665	0.49765	0.500863	0.487127	0.434836	0.370842	0.430456	0.334205	0.463178	0.54933	0.501352	0.43122	0.460974	0.420705	0.495206	0.428251	0.405094	0.399636	0.348083	0.382092			0.351334	0.436008	0.491725	0.470945	0.383199	0.382333	0.492167	0.400594	0.390914	0.764407	0.543453	0.553107	0.508798	0.359625	0.594362	0.418932	0.444869	0.435921	0.393978	0.389688	0.473236	0.403048	0.43477	0.43332	0.39718
	0.547727	0.38891	0.402815	0.451322	0.430672	0.407658	0.399308	0.384535	0.421144	0.314204	0.503405	0.539646	0.482262	0.417072	0.426009	0.403415	0.486272	0.423348	0.398244	0.407813	0.350433	0.376172			0.307536	0.409233	0.503431	0.435	0.374546	0.373104	0.457008	0.394833	0.320383	0.650521	0.511141	0.531175	0.512145	0.399434	0.555134	0.422685	0.439788	0.392348	0.381725	0.37004	0.439533	0.400098	0.396822	0.421818	0.371677
	0.574004	0.383482	0.384939	0.441518	0.335306	0.367727	0.367739	0.382852	0.398284	0.365176	0.471504	0.463196	0.45944	0.41012	0.41194	0.425841	0.480516	0.39901	0.365062	0.383538	0.343641	0.345809			0.28752	0.369327	0.478734	0.393779	0.355003	0.367313	0.427838	0.374939	0.287339	0.631096	0.483502	0.553484	0.476974	0.388768	0.556437	0.40922	0.425079	0.386173	0.362329	0.395725	0.432281	0.386811	0.362693	0.398394	0.344718
	0.587641	0.407968	0.35542	0.428235	0.285156	0.377334	0.376905	0.358023	0.388609	0.426178	0.352081	0.417645	0.44075	0.368135	0.379124	0.463762	0.419308	0.362784	0.357262	0.318319	0.343885	0.287357			0.291788	0.336779	0.474757	0.369362	0.351567	0.366517	0.429555	0.349908	0.292425	0.678389	0.45115	0.547169	0.452846	0.381463	0.561494	0.382476	0.435932	0.383666	0.329931	0.445178	0.464275	0.37551	0.358563	0.376399	0.351341
	0.474341	0.423839	0.369669	0.381617	0.272534	0.448208	0.388639	0.296982	0.382775	0.381576	0.295495	0.416617	0.380852	0.302241	0.33772	0.421067	0.361078	0.358796	0.373342	0.28075	0.346168	0.261138			0.30289	0.344815	0.451702	0.398139	0.354422	0.363854	0.436019	0.354758	0.33946	0.623398	0.461686	0.530276	0.498303	0.428805	0.561137	0.381677	0.414168	0.367764	0.283616	0.481339	0.44849	0.368395	0.375399	0.362394	0.353193
	0.394858	0.405546	0.436978	0.393886	0.289776	0.449917	0.371494	0.249169	0.373599	0.346401	0.279425	0.455406	0.331452	0.231957	0.337739	0.347961	0.404525	0.369854	0.376171	0.274184	0.325844	0.254518			0.306389	0.339297	0.37847	0.42009	0.345059	0.36871	0.404587	0.370371	0.389512	0.577345	0.517054	0.532918	0.383301	0.41359	0.528141	0.364416	0.407361	0.34861	0.241893	0.382198	0.400137	0.347722	0.393478	0.359289	0.347357
	0.393524	0.396442	0.431063	0.450456	0.292822	0.390626	0.351551	0.233904	0.356121	0.359871	0.259438	0.492093	0.382538	0.188829	0.336453	0.282851	0.43433	0.383831	0.372592	0.304117	0.30763	0.243474			0.325303	0.305696	0.30967	0.415085	0.31647	0.387756	0.396801	0.380996	0.420383	0.619704	0.482387	0.529558	0.405441	0.333343	0.434587	0.362303	0.396369	0.349189	0.236574	0.269322	0.346497	0.315284	0.345055	0.348522	0.347272
	0.354548	0.386579	0.371263	0.455641	0.290696	0.381379	0.33768	0.223345	0.335612	0.346959	0.251384	0.495588	0.41188	0.186528	0.304559	0.251522	0.415263	0.38077	0.366155	0.345269	0.311794	0.246028			0.352091	0.268464	0.261997	0.409842	0.268482	0.389759	0.425785	0.376292	0.393159	0.599371	0.39915	0.515201	0.414423	0.283635	0.389197	0.348855	0.373015	0.37019	0.228861	0.239516	0.325292	0.270305	0.281933	0.304044	0.327271
	0.313006	0.326434	0.289008	0.419833	0.300187	0.365174	0.346674	0.214641	0.339704	0.311008	0.257236	0.480265	0.380281	0.227766	0.294555	0.253253	0.394585	0.368909	0.328042	0.379763	0.318275	0.264546			0.349669	0.242444	0.266877	0.402088	0.228363	0.374812	0.399897	0.353028	0.341277	0.529477	0.339282	0.51081	0.39538	0.326247	0.366687	0.305235	0.399917	0.363709	0.208255	0.277747	0.3406	0.239662	0.248396	0.253672	0.265747
	0.330067	0.264713	0.244019	0.34973	0.313671	0.299846	0.361662	0.205146	0.328124	0.261582	0.266463	0.464097	0.351379	0.272911	0.299471	0.269163	0.368023	0.391632	0.267397	0.355821	0.320225	0.254956			0.336733	0.250479	0.278907	0.386773	0.200792	0.362288	0.356652	0.300875	0.284649	0.530326	0.303356	0.512887	0.435412	0.369909	0.345078	0.247584	0.35908	0.323328	0.205812	0.346545	0.353045	0.232209	0.228809	0.20908	0.230383
	0.350395	0.235598	0.252888	0.295268	0.325508	0.271689	0.36788	0.198562	0.268046	0.222481	0.266518	0.499916	0.335353	0.253886	0.265899	0.2814	0.324253	0.38635	0.236946	0.303376	0.30651	0.231521			0.326169	0.245135	0.262727	0.378729	0.19174	0.333953	0.36016	0.265327	0.246245	0.561962	0.291017	0.515638	0.351106	0.369322	0.336577	0.23188	0.326496	0.264665	0.208111	0.338382	0.348833	0.224809	0.219698	0.187888	0.224435
	0.352467	0.214174	0.25575	0.262823	0.31257	0.278861	0.357262	0.196348	0.225813	0.204866	0.236586	0.524339	0.348749	0.233292	0.226774	0.27712	0.299613	0.30132	0.221167	0.272339	0.292139	0.221808			0.319454	0.214529	0.245179	0.376194	0.190706	0.275884	0.372101	0.287161	0.227483	0.597007	0.27776	0.508992	0.317629	0.318626	0.358447	0.221676	0.316971	0.224393	0.192134	0.262742	0.304603	0.215747	0.216343	0.182153	0.21395
1	0.304719	0.198594	0.25258	0.238925	0.289696	0.270642	0.336905	0.198437	0.20881	0.208853	0.229466	0.490598	0.330153	0.232721	0.208163	0.264689	0.299125	0.243503	0.209995	0.25596	0.288043	0.222136		1	0.313731	0.217941	0.228723	0.316773	0.191888	0.235543	0.376743	0.277838	0.218925	0.57334	0.262212	0.484907	0.321527	0.261388	0.357717	0.188679	0.307758	0.220346	0.199911	0.127506	0.269079	0.20342	0.214866	0.174694	0.204446
	0.247165	0.194875	0.245821	0.234782	0.278903	0.245578	0.345178	0.203429	0.195254	0.222804	0.254138	0.459002	0.270134	0.229771	0.196097	0.252171	0.264888	0.219405	0.206237	0.25229	0.262909	0.230057			0.298499	0.237229	0.209792	0.248792	0.183465	0.216963	0.36201	0.236521	0.228	0.512563	0.242407	0.414026	0.290706	0.24743	0.31065	0.177548	0.305563	0.208131	0.236733	0.10163	0.256805	0.201221	0.211906	0.178265	0.199833
	0.246177	0.195093	0.242536	0.258373	0.306037	0.200566	0.3364	0.209637	0.196519	0.226836	0.24985	0.435932	0.237698	0.220816	0.192162	0.265187	0.225066	0.193705	0.206273	0.245292	0.22014	0.230841			0.276424	0.239844	0.196326	0.257621	0.173364	0.203958	0.336231	0.198088	0.259404	0.511703	0.232654	0.336662	0.224121	0.247055	0.285183	0.22911	0.277365	0.198811	0.239538	0.172949	0.227913	0.212366	0.211952	0.194791	0.193729
	0.252105	0.193857	0.244017	0.255852	0.377172	0.21108	0.270181	0.208978	0.221473	0.225007	0.238473	0.411886	0.22612	0.197899	0.211054	0.274411	0.229793	0.190681	0.19906	0.239938	0.189391	0.229065			0.250101	0.239583	0.194605	0.266427	0.175371	0.197627	0.312991	0.175802	0.324051	0.536846	0.242536	0.309693	0.266115	0.24665	0.306661	0.208251	0.262844	0.199404	0.230357	0.212124	0.199214	0.207618	0.214282	0.196333	0.186668
	0.251321	0.206082	0.230086	0.231293	0.453108	0.263677	0.225325	0.199292	0.228663	0.218272	0.256273	0.379971	0.223668	0.241823	0.225305	0.259871	0.236709	0.229251	0.193061	0.247235	0.173889	0.234487			0.223953	0.239827	0.195347	0.251839	0.177769	0.198459	0.314412	0.183457	0.401664	0.565615	0.31897	0.291743	0.267835	0.243627	0.305463	0.193263	0.27934	0.18927	0.24089	0.228622	0.202041	0.197309	0.213432	0.187322	0.183019
	0.258738	0.224588	0.222703	0.228619	0.487878	0.2678	0.209358	0.196189	0.216276	0.206166	0.254953	0.334504	0.22413	0.361033	0.215708	0.257964	0.234129	0.25098	0.195273	0.248624	0.177472	0.234468			0.212131	0.238255	0.197821	0.249633	0.176531	0.200981	0.343416	0.183725	0.425035	0.566244	0.389918	0.272124	0.25837	0.239744	0.320071	0.196739	0.302041	0.190573	0.264604	0.227588	0.21009	0.202255	0.213546	0.177201	0.192343
	0.278405	0.226348	0.260531	0.238199	0.409618	0.245032	0.194601	0.197528	0.207557	0.193541	0.224109	0.295872	0.226276	0.393673	0.210746	0.262496	0.243688	0.249097	0.206264	0.238278	0.19131	0.225429			0.2589	0.23325	0.206507	0.249071	0.176023	0.201707	0.323431	0.178183	0.399146	0.539905	0.343922	0.265121	0.257576	0.236088	0.310913	0.214796	0.279057	0.18761	0.300173	0.241211	0.213656	0.203909	0.217557	0.174018	0.222751
	0.320786	0.21928	0.290377	0.253193	0.326351	0.208303	0.182147	0.198912	0.202236	0.188006	0.224181	0.272255	0.244573	0.376054	0.210733	0.242714	0.250584	0.232554	0.218135	0.224314	0.206421	0.225563			0.290382	0.221797	0.20692	0.232095	0.177668	0.191917	0.286137	0.187508	0.325004	0.507104	0.288025	0.260856	0.242096	0.228801	0.293998	0.234703	0.270088	0.18763	0.354539	0.262684	0.211793	0.199688	0.215563	0.179782	0.216897
	0.319931	0.207976	0.292092	0.252264	0.277684	0.20048	0.172282	0.201802	0.200795	0.187307	0.236253	0.281466	0.253941	0.378559	0.201058	0.232503	0.232774	0.236796	0.207123	0.242971	0.19942	0.228844			0.257043	0.208351	0.188906	0.233688	0.184749	0.183652	0.285748	0.194116	0.280413	0.470392	0.255164	0.24356	0.230848	0.245015	0.289527	0.219482	0.259736	0.190884	0.387149	0.256165	0.226695	0.211079	0.209386	0.183777	0.183961
	0.264319	0.204574	0.265571	0.249355	0.253975	0.22061	0.174599	0.205564	0.256604	0.189954	0.231235	0.29326	0.216065	0.348846	0.192354	0.254657	0.219248	0.284476	0.192676	0.358038	0.182235	0.22395			0.274396	0.196667	0.213284	0.265523	0.185088	0.186627	0.276706	0.185246	0.267208	0.432397	0.242199	0.242258	0.252271	0.271423	0.292338	0.216067	0.25292	0.18385	0.329635	0.23961	0.292486	0.234193	0.206563	0.184314	0.184916
	0.270877	0.206874	0.250648	0.309987	0.259497	0.235349	0.184719	0.19886	0.342814	0.185158	0.265367	0.286218	0.195246	0.277538	0.193215	0.246636	0.219201	0.273501	0.18935	0.430713	0.163015	0.220282			0.342377	0.203044	0.26775	0.324805	0.176964	0.189627	0.246079	0.176533	0.251918	0.408563	0.245356	0.267596	0.236953	0.278961	0.309265	0.225476	0.259382	0.196195	0.262589	0.225351	0.301264	0.263011	0.216863	0.17957	0.188834
	0.343448	0.196958	0.320238	0.354691	0.308475	0.253704	0.181733	0.191863	0.322746	0.177387	0.349102	0.27636	0.210456	0.250316	0.195201	0.220883	0.220306	0.225926	0.192883	0.410525	0.174129	0.220525			0.397149	0.213437	0.273729	0.389475	0.176444	0.190909	0.225625	0.168634	0.236386	0.392291	0.261789	0.335304	0.236381	0.262917	0.302958	0.25162	0.276056	0.183338	0.217914	0.220447	0.239218	0.268752	0.249454	0.174908	0.174575
	0.489427	0.211684	0.34889	0.320443	0.310917	0.281579	0.17412	0.203384	0.264952	0.174398	0.432852	0.267937	0.224453	0.243496	0.196901	0.251348	0.247606	0.24695	0.199729	0.365202	0.215823	0.218131			0.429536	0.203814	0.252989	0.428602	0.177487	0.190552	0.211375	0.153306	0.220944	0.359437	0.260723	0.39786	0.379956	0.242843	0.286126	0.301854	0.341683	0.16765	0.190557	0.22467	0.208208	0.24164	0.336111	0.17335	0.167422
	0.577051	0.279198	0.300485	0.284756	0.254869	0.309736	0.168917	0.214245	0.223163	0.174179	0.470239	0.267995	0.231841	0.210895	0.19861	0.282513	0.345762	0.255533	0.198087	0.313155	0.282123	0.215961			0.431226	0.203968	0.221319	0.449061	0.169992	0.19094	0.193184	0.143901	0.22314	0.328798	0.24332	0.385093	0.608389	0.239928	0.282657	0.340113	0.35754	0.169514	0.187743	0.234264	0.206479	0.219409	0.439953	0.178812	0.169154
	0.568348	0.338771	0.2635	0.258799	0.286178	0.31505	0.165994	0.217176	0.19715	0.175895	0.391575	0.27181	0.224866	0.184689	0.196414	0.274482	0.381224	0.197185	0.195805	0.278568	0.326098	0.218756			0.398616	0.221701	0.201579	0.449279	0.16628	0.194092	0.184939	0.148991	0.236345	0.31293	0.304789	0.36755	0.510029	0.243332	0.294325	0.373543	0.420241	0.174112	0.223763	0.216306	0.233987	0.20798	0.403357	0.203286	0.169216
	0.591557	0.378837	0.239307	0.234338	0.338852	0.225108	0.165486	0.213265	0.188343	0.177524	0.315284	0.275858	0.230364	0.176845	0.187966	0.264391	0.318846	0.189705	0.19895	0.252251	0.313797	0.227474			0.345946	0.227543	0.195415	0.416915	0.170288	0.195204	0.189234	0.156072	0.231551	0.289816	0.372007	0.368394	0.497576	0.240121	0.274351	0.323322	0.522902	0.178653	0.262918	0.143997	0.246349	0.212669	0.33883	0.270636	0.170517
	0.613632	0.394628	0.223539	0.222299	0.291368	0.154472	0.167299	0.20463	0.195091	0.178489	0.279578	0.276709	0.254235	0.196584	0.181699	0.259731	0.331828	0.229365	0.2012	0.2324	0.294126	0.240334			0.323456	0.22707	0.199522	0.377889	0.170303	0.193526	0.189122	0.161996	0.221935	0.289805	0.322491	0.350939	0.577872	0.251688	0.276764	0.241099	0.396767	0.179078	0.289855	0.138523	0.229417	0.216107	0.340915	0.324336	0.175223
	0.575811	0.371469	0.223421	0.230482	0.24677	0.19012	0.169545	0.194746	0.219342	0.178095	0.250479	0.277486	0.258376	0.2218	0.180333	0.265975	0.384735	0.23953	0.200584	0.223301	0.274961	0.23215			0.313929	0.231603	0.201562	0.370706	0.168874	0.189638	0.185992	0.161694	0.215412	0.424472	0.308288	0.339439	0.419799	0.256971	0.283293	0.227943	0.349547	0.179027	0.295476	0.190705	0.218094	0.212117	0.320665	0.342368	0.175096
	0.512416	0.300219	0.23774	0.252545	0.238681	0.213952	0.170627	0.185983	0.261359	0.177109	0.230218	0.294754	0.261961	0.214257	0.188729	0.265573	0.4099	0.235468	0.193175	0.226077	0.255953	0.22238			0.30454	0.231164	0.19102	0.351175	0.170336	0.186584	0.183058	0.168281	0.211696	0.522892	0.369613	0.371955	0.331511	0.243604	0.271971	0.208771	0.35259	0.178369	0.308636	0.208356	0.218794	0.204168	0.274328	0.342433	0.179155
	0.438754	0.280215	0.240661	0.278392	0.212907	0.214849	0.16521	0.182272	0.294746	0.17552	0.224671	0.289855	0.293202	0.214538	0.196432	0.24889	0.412946	0.226901	0.188445	0.245201	0.234659	0.243234			0.286257	0.224875	0.183517	0.311926	0.169034	0.186466	0.177012	0.191201	0.214623	0.461768	0.3873	0.393846	0.382305	0.24698	0.258222	0.207229	0.362567	0.17353	0.381637	0.231046	0.237651	0.199372	0.241828	0.331452	0.226849
2	0.372194	0.296675	0.239876	0.279061	0.190891	0.22514	0.156248	0.202408	0.306241	0.169889	0.222365	0.235647	0.349981	0.234357	0.195071	0.250704	0.39268	0.22934	0.19428	0.252528	0.209564	0.284743		2	0.26377	0.226038	0.184285	0.328417	0.163466	0.190461	0.171103	0.1941	0.232991	0.438528	0.365639	0.385081	0.391597	0.278213	0.260943	0.207907	0.361717	0.177918	0.409726	0.28654	0.272857	0.211111	0.222034	0.317507	0.277373
	0.322071	0.256424	0.250217	0.267719	0.209766	0.238586	0.157805	0.246257	0.260744	0.164329	0.224092	0.276738	0.415452	0.238704	0.197718	0.258411	0.338472	0.238356	0.19534	0.238651	0.191331	0.335636			0.257905	0.22386	0.201929	0.352625	0.162785	0.194969	0.206842	0.177707	0.27837	0.45862	0.315317	0.332871	0.363451	0.265637	0.260193	0.19995	0.333321	0.175274	0.359239	0.33013	0.315557	0.218406	0.214217	0.294112	0.299081
	0.302227	0.221771	0.239545	0.252819	0.231082	0.251326	0.162025	0.318817	0.210832	0.164461	0.26493	0.385294	0.364809	0.233703	0.200798	0.208987	0.276591	0.234203	0.189798	0.23569	0.182967	0.308355			0.266632	0.199856	0.21692	0.29854	0.163848	0.185288	0.253934	0.171657	0.359333	0.473248	0.25002	0.273774	0.420906	0.246126	0.261291	0.190001	0.281102	0.182529	0.309567	0.342735	0.315163	0.21354	0.21143	0.262128	0.315374
	0.283715	0.235348	0.202568	0.274228	0.240274	0.291933	0.162458	0.368689	0.203017	0.19219	0.298805	0.398456	0.275006	0.231643	0.177005	0.202846	0.246865	0.220689	0.181404	0.255666	0.188457	0.246333			0.288646	0.200567	0.216755	0.252312	0.1594	0.179329	0.261467	0.169688	0.34828	0.482468	0.184432	0.258883	0.340412	0.248078	0.266814	0.193962	0.242075	0.194287	0.284394	0.286342	0.281957	0.209891	0.210535	0.255938	0.330578
	0.257556	0.218811	0.202148	0.328008	0.235698	0.346138	0.15914	0.377469	0.201465	0.251653	0.262225	0.412301	0.268247	0.23264	0.20108	0.314525	0.24667	0.201341	0.17826	0.318122	0.188885	0.228962			0.289416	0.235724	0.210668	0.243402	0.161554	0.192454	0.257954	0.167048	0.264482	0.483973	0.190868	0.250226	0.260907	0.255538	0.265011	0.209102	0.234546	0.174689	0.320171	0.211644	0.231416	0.207041	0.204868	0.256681	0.348004
	0.239477	0.187231	0.222719	0.382139	0.218914	0.351887	0.15491	0.373062	0.199834	0.281635	0.255912	0.492103	0.251008	0.234531	0.334502	0.365736	0.269616	0.221819	0.186905	0.357799	0.168211	0.220872			0.267983	0.249269	0.207733	0.24128	0.17241	0.195598	0.252601	0.159282	0.238642	0.46235	0.232685	0.237602	0.226666	0.242434	0.26612	0.202179	0.236872	0.166134	0.319141	0.156795	0.207807	0.203143	0.197969	0.226644	0.367266
	0.238315	0.215305	0.237864	0.400123	0.190625	0.349806	0.159527	0.382981	0.19567	0.29032	0.302011	0.508821	0.201825	0.209865	0.374602	0.352159	0.272683	0.26656	0.184482	0.350133	0.1585	0.211259			0.23714	0.252445	0.234195	0.240628	0.166615	0.187956	0.229282	0.150329	0.231476	0.439457	0.246211	0.246639	0.234424	0.220454	0.262915	0.179788	0.211668	0.157468	0.260246	0.160777	0.220741	0.197852	0.192486	0.197026	0.387961
	0.269422	0.233179	0.240816	0.350556	0.198677	0.36969	0.164411	0.463095	0.194274	0.295416	0.276874	0.466546	0.195639	0.181229	0.334865	0.371853	0.263396	0.263384	0.18018	0.338193	0.162018	0.201261			0.232509	0.26681	0.290797	0.235681	0.164438	0.181759	0.202181	0.161097	0.221291	0.508067	0.239421	0.25797	0.259879	0.221927	0.26215	0.179422	0.202978	0.163595	0.232654	0.207652	0.211756	0.191739	0.192057	0.17932	0.373487
	0.292321	0.187925	0.229999	0.298278	0.258554	0.355519	0.162994	0.458676	0.20056	0.319048	0.227425	0.431705	0.206881	0.18683	0.394464	0.389824	0.256976	0.242165	0.217726	0.317675	0.166588	0.194953			0.28025	0.288094	0.373006	0.228253	0.196291	0.201184	0.192213	0.168528	0.217873	0.517952	0.218923	0.242627	0.22109	0.214723	0.265374	0.205911	0.231151	0.181165	0.224683	0.226399	0.194876	0.189151	0.197242	0.169215	0.331843
	0.29259	0.175911	0.226368	0.256708	0.329736	0.317215	0.161436	0.339291	0.267205	0.362942	0.228539	0.418834	0.197958	0.187867	0.422061	0.381136	0.252617	0.225411	0.274543	0.27502	0.16207	0.199785			0.306677	0.311124	0.36901	0.221019	0.246423	0.265985	0.188735	0.154601	0.218573	0.360216	0.235116	0.229543	0.214964	0.205579	0.263047	0.233824	0.234905	0.174849	0.210803	0.22812	0.188993	0.192253	0.208043	0.167059	0.318571
	0.275752	0.192602	0.231822	0.233278	0.381194	0.324296	0.160986	0.356388	0.36139	0.331572	0.253172	0.441864	0.196193	0.174239	0.338551	0.346793	0.250569	0.212457	0.334955	0.240871	0.139219	0.206837			0.32231	0.306411	0.291309	0.234859	0.305108	0.329626	0.188372	0.147446	0.211985	0.309256	0.256796	0.226595	0.245104	0.212496	0.268693	0.209898	0.187961	0.170855	0.19804	0.217223	0.192227	0.205831	0.215939	0.175676	0.312083
	0.256421	0.188347	0.251369	0.221243	0.361717	0.330911	0.162705	0.437401	0.336175	0.28206	0.286307	0.444941	0.208834	0.180605	0.326881	0.297971	0.248905	0.206822	0.325193	0.227882	0.140311	0.211407			0.403369	0.280073	0.243483	0.252885	0.315938	0.372588	0.188905	0.14911	0.204301	0.344476	0.229263	0.22126	0.257442	0.219283	0.265694	0.18185	0.191391	0.175009	0.188667	0.2123	0.202574	0.210355	0.213383	0.177878	0.297972
	0.25529	0.181239	0.245719	0.215143	0.384351	0.303314	0.164015	0.435955	0.285069	0.324081	0.275768	0.420229	0.246438	0.196788	0.373935	0.266068	0.250431	0.217811	0.254572	0.22373	0.16041	0.204026			0.440949	0.240326	0.217874	0.244008	0.305793	0.362291	0.187043	0.146269	0.200148	0.31464	0.219679	0.215687	0.223769	0.216997	0.262808	0.212363	0.190099	0.181188	0.183685	0.215872	0.206494	0.199634	0.20835	0.167826	0.265242
	0.256675	0.182152	0.207359	0.216146	0.477326	0.270461	0.162624	0.423834	0.288594	0.338607	0.244575	0.369693	0.275872	0.204349	0.331833	0.246075	0.259691	0.24587	0.21633	0.243602	0.169327	0.193799			0.365051	0.216125	0.21338	0.24792	0.327083	0.338523	0.175674	0.155725	0.201422	0.28196	0.246559	0.212527	0.243556	0.228898	0.264014	0.211535	0.182072	0.183696	0.190874	0.228061	0.204774	0.199209	0.202984	0.164353	0.220879
	0.256781	0.183368	0.211922	0.22167	0.489731	0.24308	0.159289	0.424437	0.294992	0.290063	0.223663	0.320587	0.24573	0.205884	0.281278	0.23739	0.270606	0.291152	0.198794	0.320635	0.167689	0.196611			0.309725	0.213661	0.203753	0.270391	0.360632	0.329315	0.178099	0.191606	0.205852	0.287041	0.248816	0.212586	0.247608	0.249482	0.257743	0.191739	0.204417	0.181693	0.22548	0.230428	0.197531	0.202606	0.199109	0.166011	0.198318
	0.266049	0.183992	0.233513	0.224173	0.445482	0.244505	0.158502	0.405818	0.295667	0.294141	0.243093	0.294757	0.212478	0.204005	0.281673	0.237528	0.279367	0.31213	0.19396	0.347766	0.154471	0.197845			0.287352	0.213741	0.19084	0.254355	0.398971	0.291586	0.204369	0.250934	0.204679	0.281085	0.234698	0.216021	0.190298	0.268343	0.26106	0.187334	0.247914	0.169862	0.232081	0.20849	0.208437	0.197235	0.198505	0.168684	0.190214
	0.275641	0.183804	0.22748	0.220593	0.394275	0.246004	0.170727	0.380433	0.291377	0.327362	0.305422	0.281903	0.195116	0.219505	0.297319	0.241036	0.274325	0.321159	0.190415	0.293171	0.151738	0.193075			0.274744	0.213203	0.20046	0.223829	0.435645	0.235138	0.248789	0.318885	0.206455	0.266422	0.217251	0.22094	0.177532	0.318656	0.268774	0.204343	0.221717	0.166873	0.19604	0.198499	0.235636	0.195081	0.203073	0.17014	0.192688
	0.270576	0.180566	0.208823	0.208503	0.336488	0.225938	0.210327	0.37045	0.269566	0.341751	0.396757	0.275674	0.18834	0.239614	0.308202	0.231653	0.260564	0.372413	0.186906	0.249915	0.158312	0.194909			0.273412	0.207319	0.211641	0.21022	0.446003	0.2245	0.292507	0.344473	0.217539	0.27315	0.220607	0.226263	0.317915	0.421739	0.277554	0.243531	0.198817	0.167289	0.191747	0.203446	0.180697	0.199654	0.201833	0.16941	0.184635
	0.262031	0.174311	0.186451	0.209444	0.279211	0.214737	0.289509	0.365495	0.220193	0.328499	0.459085	0.261078	0.186799	0.245077	0.272797	0.222119	0.246467	0.39453	0.188681	0.223643	0.158867	0.199379			0.282974	0.203861	0.208306	0.217919	0.384948	0.221179	0.308014	0.346216	0.215774	0.281391	0.246137	0.230957	0.366944	0.411535	0.27108	0.313766	0.212858	0.161979	0.200397	0.211279	0.126992	0.19703	0.195679	0.166804	0.16815
	0.255173	0.221329	0.197805	0.219906	0.256012	0.213103	0.338141	0.359844	0.195024	0.284014	0.395105	0.252123	0.182086	0.234485	0.225576	0.221025	0.232851	0.337227	0.190731	0.217883	0.162354	0.198493			0.304552	0.205474	0.197877	0.250484	0.335298	0.194483	0.307282	0.338194	0.20363	0.279113	0.239753	0.227814	0.335783	0.32991	0.240768	0.308851	0.222335	0.158138	0.190117	0.218732	0.218483	0.191075	0.195694	0.163126	0.164437
3	0.259516	0.293425	0.222577	0.214794	0.256987	0.204317	0.345994	0.334047	0.197825	0.235373	0.315633	0.258737	0.189941	0.209349	0.189256	0.236018	0.221808	0.328361	0.188812	0.214359	0.175995	0.200365		3	0.325285	0.211599	0.189872	0.32483	0.326135	0.187605	0.295362	0.327125	0.194941	0.268965	0.224231	0.21605	0.416333	0.300367	0.247581	0.30452	0.196533	0.201921	0.187991	0.222952	0.313821	0.189996	0.198129	0.159187	0.166221
	0.266921	0.28862	0.227389	0.211205	0.265576	0.218701	0.327749	0.293812	0.20386	0.200075	0.260494	0.263148	0.215541	0.19343	0.179981	0.256574	0.225014	0.362226	0.187519	0.208682	0.177252	0.206791			0.297185	0.216552	0.213924	0.386545	0.319642	0.198283	0.280773	0.309085	0.198899	0.257114	0.233076	0.208409	0.497382	0.284986	0.252942	0.309248	0.197648	0.276622	0.198895	0.232193	0.363717	0.191217	0.200666	0.161194	0.168039
	0.264066	0.275803	0.243869	0.22269	0.272605	0.279106	0.305514	0.249768	0.213263	0.205882	0.235153	0.262142	0.271054	0.185934	0.188957	0.23967	0.233122	0.354769	0.187154	0.230443	0.167324	0.202736			0.270486	0.210675	0.230368	0.347038	0.308543	0.196684	0.272696	0.252243	0.222691	0.259179	0.244002	0.20545	0.388599	0.261858	0.288164	0.268294	0.193043	0.332963	0.186337	0.241728	0.376088	0.193534	0.198919	0.169758	0.170953
	0.252544	0.301192	0.276662	0.225394	0.272226	0.285596	0.298603	0.21632	0.22535	0.212777	0.229302	0.253086	0.32764	0.184964	0.178463	0.21964	0.229261	0.315301	0.185869	0.255367	0.16446	0.194121			0.283841	0.207912	0.21433	0.351859	0.283421	0.193202	0.288458	0.261942	0.225711	0.261155	0.251005	0.20834	0.391939	0.250308	0.377145	0.237141	0.193505	0.350149	0.169222	0.231278	0.362759	0.193061	0.194181	0.174026	0.17284
	0.250817	0.28941	0.267899	0.218471	0.254239	0.241113	0.29833	0.200798	0.224724	0.205368	0.229552	0.254961	0.33954	0.19437	0.174397	0.219119	0.241443	0.24889	0.185212	0.236705	0.165854	0.191141			0.308374	0.211451	0.201264	0.440979	0.246969	0.195643	0.296773	0.413663	0.208536	0.254327	0.27266	0.215139	0.42678	0.245781	0.462872	0.225305	0.216056	0.360365	0.178804	0.206435	0.341246	0.192044	0.195377	0.172643	0.164763
	0.385325	0.243997	0.239799	0.213466	0.2333	0.215416	0.302402	0.204258	0.214886	0.187927	0.244205	0.281092	0.363534	0.212934	0.192997	0.218561	0.275676	0.223917	0.186361	0.217009	0.170603	0.190825			0.327085	0.204849	0.192292	0.441103	0.203948	0.191908	0.285077	0.427321	0.193883	0.237496	0.28417	0.223125	0.407688	0.237927	0.496879	0.208439	0.243399	0.354439	0.189964	0.172056	0.313839	0.195085	0.196197	0.164732	0.160572
	0.510441	0.212912	0.230805	0.208769	0.234821	0.214886	0.307633	0.212288	0.22237	0.171807	0.270114	0.297039	0.402909	0.219271	0.210402	0.218142	0.291268	0.236141	0.19163	0.211459	0.210675	0.191719			0.294327	0.19534	0.174487	0.381316	0.185301	0.185198	0.255115	0.31012	0.201743	0.219448	0.243374	0.22023	0.373385	0.239554	0.466328	0.188167	0.217172	0.317676	0.197602	0.164005	0.283406	0.197742	0.192055	0.159134	0.170565
	0.403946	0.198497	0.221178	0.2037	0.244251	0.247581	0.310121	0.20052	0.230961	0.177012	0.261832	0.298735	0.319953	0.219263	0.219606	0.226275	0.287558	0.226393	0.208114	0.204102	0.268897	0.188808			0.256322	0.195473	0.170785	0.317311	0.182167	0.195417	0.218934	0.276137	0.247961	0.227566	0.217807	0.224758	0.404742	0.238682	0.431044	0.188612	0.189087	0.306322	0.235224	0.179017	0.261113	0.197848	0.19359	0.159478	0.172202
	0.279292	0.204334	0.212133	0.20545	0.255796	0.2513	0.30633	0.189492	0.227297	0.177792	0.231763	0.288538	0.214453	0.219465	0.207745	0.230444	0.263766	0.205069	0.262734	0.201225	0.282646	0.186998			0.247204	0.198377	0.196948	0.273045	0.175637	0.200296	0.193939	0.271735	0.298081	0.235521	0.228168	0.262605	0.42514	0.234998	0.433278	0.21213	0.174946	0.335723	0.265047	0.181234	0.243601	0.191778	0.20001	0.166625	0.164426
	0.217115	0.190474	0.267646	0.211385	0.265521	0.224758	0.312785	0.18642	0.218951	0.166322	0.199604	0.274825	0.238812	0.271659	0.193062	0.220758	0.243125	0.178887	0.296519	0.214793	0.261702	0.19298			0.267815	0.199886	0.210183	0.255628	0.169029	0.183971	0.177174	0.258146	0.33927	0.228111	0.226127	0.267563	0.329361	0.232736	0.464516	0.220486	0.164683	0.337711	0.228465	0.182495	0.224861	0.185227	0.199891	0.172757	0.157519
	0.22599	0.165705	0.333766	0.207065	0.270456	0.193355	0.327475	0.18566	0.210334	0.169348	0.184904	0.264697	0.255244	0.375206	0.188872	0.212269	0.233185	0.167581	0.259168	0.224639	0.213947	0.226447			0.300589	0.185359	0.217743	0.24122	0.163217	0.176925	0.168426	0.226248	0.349349	0.231812	0.220056	0.22404	0.257973	0.232153	0.476786	0.227537	0.156773	0.298423	0.203965	0.19127	0.210285	0.187997	0.213839	0.164378	0.153809
	0.254562	0.170079	0.309118	0.206367	0.265659	0.187648	0.331722	0.187485	0.213717	0.178442	0.192803	0.26476	0.22555	0.398244	0.193525	0.210818	0.227	0.177984	0.227527	0.225412	0.185688	0.286534			0.279693	0.172473	0.267307	0.233885	0.162307	0.179406	0.170875	0.184474	0.353767	0.248662	0.221419	0.207221	0.247067	0.226022	0.465812	0.223934	0.179155	0.250386	0.211345	0.222695	0.200868	0.187684	0.259768	0.158426	0.155591
	0.213622	0.182064	0.330252	0.219687	0.260796	0.230906	0.329966	0.193132	0.218023	0.178632	0.203765	0.277982	0.212729	0.372706	0.201769	0.230633	0.226826	0.225626	0.213011	0.236432	0.177225	0.322045			0.259353	0.186907	0.320208	0.240748	0.163413	0.180211	0.178059	0.170304	0.369203	0.278241	0.241588	0.208397	0.242186	0.222673	0.426889	0.19877	0.2015	0.21295	0.222429	0.268873	0.18998	0.181187	0.328392	0.160639	0.157145
	0.237587	0.188109	0.437401	0.223819	0.25997	0.222428	0.325487	0.198298	0.2135	0.176282	0.211309	0.315893	0.212307	0.360079	0.195328	0.239488	0.238425	0.245205	0.201987	0.26249	0.158925	0.339459			0.277878	0.207392	0.349288	0.239618	0.160851	0.181455	0.178522	0.166475	0.326974	0.299452	0.282534	0.21788	0.253934	0.241914	0.367637	0.214403	0.257383	0.197375	0.242559	0.294838	0.189684	0.18344	0.394416	0.162313	0.157528
	0.354972	0.185131	0.560354	0.229568	0.265657	0.18208	0.28515	0.200394	0.206049	0.173929	0.206264	0.340362	0.217083	0.358959	0.186925	0.217596	0.222252	0.194488	0.194635	0.315066	0.145181	0.355069			0.337224	0.224448	0.385332	0.226591	0.164902	0.184273	0.176852	0.162368	0.247781	0.296722	0.323832	0.21847	0.265658	0.259671	0.325356	0.220668	0.324564	0.200203	0.279251	0.320715	0.218536	0.187904	0.379228	0.162082	0.157027
	0.453072	0.179688	0.612312	0.294106	0.2704	0.231451	0.218963	0.193177	0.198537	0.177032	0.203469	0.321425	0.222061	0.366681	0.186518	0.204307	0.17523	0.170126	0.19088	0.344846	0.147121	0.359147			0.398715	0.22474	0.405943	0.214159	0.17783	0.183352	0.174908	0.161607	0.233487	0.369896	0.361176	0.209316	0.257487	0.251091	0.305302	0.218317	0.359485	0.193409	0.3251	0.361798	0.227097	0.184238	0.327589	0.158082	0.156912
	0.504979	0.19991	0.440463	0.343691	0.261123	0.299785	0.184973	0.1819	0.1973	0.180423	0.207279	0.303302	0.223894	0.348156	0.198352	0.204004	0.216967	0.179185	0.189341	0.335846	0.154796	0.349191			0.348402	0.219023	0.33576	0.222952	0.178669	0.179958	0.175929	0.16257	0.234572	0.483033	0.390974	0.246381	0.244716	0.239203	0.2963	0.210855	0.347188	0.178772	0.36992	0.344032	0.203079	0.178058	0.278046	0.15865	0.158247
	0.465311	0.206564	0.3041	0.321912	0.253214	0.332961	0.17196	0.174614	0.197738	0.17425	0.216177	0.283985	0.21896	0.307528	0.21615	0.210682	0.315301	0.19381	0.188412	0.341947	0.163251	0.33221			0.287289	0.222878	0.258421	0.289093	0.172682	0.180503	0.177637	0.158857	0.219041	0.465978	0.395973	0.300873	0.246143	0.206351	0.287412	0.194693	0.30504	0.175218	0.341882	0.285291	0.210961	0.175468	0.236705	0.167229	0.157765
	0.484814	0.176145	0.29664	0.326769	0.251488	0.333048	0.171387	0.178755	0.196244	0.170433	0.222462	0.235629	0.20414	0.247436	0.218039	0.219575	0.41433	0.204159	0.183604	0.357514	0.160567	0.315694			0.292612	0.217848	0.233477	0.308987	0.168798	0.183839	0.175555	0.154965	0.205036	0.410822	0.379787	0.330023	0.227754	0.203342	0.275633	0.18302	0.262368	0.186777	0.296419	0.287474	0.228923	0.219139	0.208615	0.181247	0.15523
	0.59056	0.189751	0.321479	0.354607	0.245183	0.302723	0.164809	0.194386	0.221394	0.172947	0.216845	0.202412	0.172737	0.209949	0.20881	0.226859	0.451182	0.201594	0.178318	0.369817	0.155931	0.311196			0.278714	0.200484	0.213315	0.255223	0.164054	0.189183	0.174759	0.154272	0.194923	0.384797	0.407657	0.327832	0.231383	0.212449	0.266889	0.211596	0.229941	0.191161	0.332459	0.331396	0.219512	0.279043	0.203116	0.205668	0.150235
4	0.522686	0.231856	0.344778	0.338821	0.238696	0.249553	0.152389	0.188243	0.258271	0.174963	0.212047	0.212979	0.167115	0.206125	0.192251	0.225688	0.406198	0.214049	0.175282	0.351726	0.157189	0.313502		4	0.251079	0.199448	0.196697	0.244484	0.159228	0.191466	0.176877	0.155049	0.188257	0.339133	0.421088	0.293104	0.24232	0.203523	0.279568	0.228249	0.20744	0.171656	0.338131	0.406382	0.215173	0.301104	0.203302	0.247854	0.149351
	0.377977	0.226595	0.318011	0.301644	0.23986	0.216605	0.147308	0.174547	0.236279	0.173945	0.211943	0.257582	0.19425	0.21805	0.183345	0.218087	0.362044	0.236675	0.169481	0.297284	0.160261	0.317344			0.261725	0.224486	0.208137	0.274245	0.165785	0.18862	0.176483	0.157029	0.18861	0.283187	0.317599	0.265062	0.24081	0.216038	0.276904	0.225971	0.197071	0.162947	0.280337	0.412833	0.220553	0.316708	0.194689	0.288745	0.157727
	0.312524	0.198833	0.287486	0.257931	0.240058	0.238331	0.147556	0.179953	0.204296	0.1654	0.216847	0.32156	0.206638	0.230634	0.179283	0.213991	0.334549	0.235172	0.178028	0.251829	0.162897	0.287951			0.264575	0.294442	0.216562	0.332829	0.175095	0.17595	0.175599	0.161273	0.197958	0.256058	0.234688	0.242944	0.237836	0.226212	0.269399	0.225884	0.197693	0.167358	0.237356	0.359297	0.196852	0.336048	0.189408	0.319388	0.156306
	0.284451	0.164488	0.267304	0.242002	0.237303	0.247923	0.152079	0.183538	0.201398	0.160867	0.219931	0.361099	0.22975	0.221636	0.157112	0.210372	0.343411	0.229759	0.279659	0.219676	0.16023	0.248729			0.228807	0.316387	0.198198	0.383258	0.172048	0.1709	0.178028	0.162325	0.201247	0.24526	0.214017	0.222313	0.284276	0.22967	0.269444	0.196275	0.199012	0.175832	0.21275	0.30687	0.177104	0.344588	0.18827	0.33335	0.145811
	0.282096	0.172783	0.239483	0.251085	0.241851	0.237069	0.152178	0.178312	0.208537	0.166124	0.207613	0.381757	0.304446	0.205817	0.166383	0.206039	0.329678	0.236108	0.359976	0.205452	0.155246	0.244316			0.23622	0.262837	0.188976	0.405566	0.162917	0.188309	0.186946	0.155257	0.198978	0.241549	0.225278	0.216883	0.344133	0.226112	0.265645	0.190131	0.197371	0.180467	0.212482	0.273189	0.21936	0.338867	0.186402	0.324629	0.141787
	0.288275	0.211683	0.217494	0.260658	0.247025	0.215677	0.148418	0.176553	0.218261	0.1854	0.225149	0.386806	0.313636	0.190625	0.241737	0.243801	0.279372	0.182983	0.323702	0.200484	0.150059	0.227094			0.269948	0.238691	0.191635	0.340711	0.151233	0.184494	0.201602	0.150795	0.199289	0.245403	0.244191	0.225755	0.398243	0.221825	0.263112	0.202019	0.194186	0.175793	0.216925	0.274214	0.23487	0.313327	0.186143	0.280898	0.144988
	0.28701	0.235715	0.224747	0.263758	0.240948	0.202567	0.145879	0.178789	0.213126	0.21877	0.281886	0.422397	0.231213	0.201744	0.253804	0.307421	0.258749	0.108316	0.304177	0.201042	0.149652	0.185512			0.248942	0.231295	0.197104	0.267508	0.147656	0.165372	0.204854	0.148909	0.199318	0.252719	0.230782	0.219994	0.405801	0.226592	0.268341	0.207896	0.192672	0.179722	0.217793	0.252241	0.204825	0.274572	0.189383	0.233244	0.156263
	0.252839	0.23451	0.226628	0.253424	0.230899	0.211453	0.148251	0.18304	0.207878	0.268252	0.344715	0.479339	0.20778	0.218846	0.211653	0.341247	0.256567	0.197998	0.316637	0.207671	0.153112	0.176558			0.245032	0.218546	0.196262	0.318186	0.151026	0.162842	0.198452	0.144436	0.197122	0.251374	0.211381	0.210173	0.334949	0.220956	0.271119	0.199305	0.189536	0.182031	0.212366	0.213764	0.189071	0.228817	0.190297	0.196422	0.152072
	0.23032	0.195736	0.212594	0.239102	0.221454	0.206132	0.159127	0.211837	0.21358	0.30718	0.414532	0.512062	0.21018	0.21437	0.231538	0.334879	0.252875	0.296864	0.34401	0.218192	0.15403	0.185739			0.310919	0.206561	0.181939	0.340327	0.158575	0.180189	0.184007	0.143192	0.193332	0.245503	0.200645	0.210555	0.272168	0.213872	0.265933	0.201235	0.185539	0.171692	0.211745	0.208892	0.184469	0.205866	0.188432	0.181382	0.147723
	0.233028	0.169278	0.202932	0.219521	0.22648	0.191741	0.158182	0.270719	0.215559	0.322342	0.499985	0.484988	0.189748	0.203715	0.24067	0.27392	0.247294	0.289571	0.365473	0.230718	0.154104	0.183154			0.363514	0.198507	0.180839	0.281231	0.162255	0.221444	0.171733	0.149868	0.189922	0.239031	0.236967	0.214702	0.254374	0.215106	0.263191	0.193425	0.185196	0.159685	0.236272	0.201293	0.183817	0.198393	0.186645	0.177317	0.220016
	0.230881	0.170157	0.197882	0.183289	0.239499	0.20242	0.146407	0.323254	0.211977	0.311585	0.512501	0.374693	0.216655	0.190777	0.192187	0.238563	0.241082	0.301212	0.362215	0.232692	0.154733	0.184667			0.388579	0.21195	0.188137	0.211052	0.160783	0.264694	0.165979	0.149898	0.192418	0.283436	0.278838	0.220011	0.285726	0.222976	0.26934	0.243758	0.186593	0.182642	0.2411	0.170181	0.187924	0.191334	0.183682	0.163822	0.280631
	0.232461	0.220963	0.19772	0.163328	0.251685	0.198114	0.140979	0.343836	0.204112	0.281608	0.44157	0.306155	0.298629	0.170441	0.195597	0.231341	0.250231	0.333398	0.346161	0.220042	0.161317	0.194623			0.386962	0.224139	0.17569	0.169952	0.166643	0.300553	0.16372	0.14401	0.19456	0.349912	0.26828	0.219398	0.290573	0.223709	0.277264	0.332108	0.178922	0.175204	0.217264	0.178302	0.194744	0.1905	0.178556	0.155522	0.256159
	0.25243	0.279887	0.195654	0.18256	0.264421	0.153166	0.139797	0.286076	0.198949	0.242239	0.365915	0.287451	0.340207	0.156422	0.235925	0.224001	0.260834	0.35598	0.32874	0.209821	0.168006	0.208028			0.367115	0.197831	0.164494	0.220533	0.173329	0.310998	0.165617	0.145542	0.192424	0.307541	0.249181	0.217669	0.243863	0.218083	0.274976	0.380957	0.178009	0.155849	0.206721	0.208305	0.18529	0.196242	0.177556	0.157661	0.240603
	0.270898	0.316119	0.190361	0.194887	0.276609	0.168573	0.141264	0.230997	0.202347	0.209062	0.316393	0.284355	0.340541	0.173361	0.2081	0.218454	0.25282	0.340787	0.346563	0.204496	0.149216	0.214326			0.336834	0.183463	0.169041	0.252276	0.169601	0.316588	0.174266	0.149782	0.193843	0.264532	0.236666	0.223	0.338915	0.218076	0.259717	0.386085	0.189525	0.159142	0.193452	0.177734	0.184518	0.193902	0.180372	0.165756	0.24386
	0.280023	0.332647	0.198351	0.206323	0.278312	0.224013	0.145509	0.211941	0.204296	0.189527	0.342496	0.288194	0.298027	0.187768	0.183548	0.215129	0.243914	0.270868	0.357696	0.206456	0.138073	0.194057			0.332247	0.193597	0.17735	0.233498	0.163877	0.331187	0.173553	0.152973	0.198281	0.290627	0.23364	0.222963	0.309046	0.218644	0.247097	0.388642	0.19258	0.175794	0.149015	0.155709	0.239663	0.187823	0.1808	0.17191	0.24405
	0.271173	0.334254	0.207382	0.263365	0.276754	0.227006	0.150623	0.201306	0.205173	0.181288	0.343822	0.291113	0.291469	0.189315	0.204737	0.216654	0.239211	0.256591	0.326247	0.214021	0.162593	0.180156			0.363005	0.201659	0.187338	0.233591	0.158967	0.315044	0.159296	0.154717	0.200443	0.292556	0.246383	0.216448	0.251419	0.223007	0.247696	0.393083	0.179277	0.170445	0.143833	0.192116	0.274452	0.187269	0.184416	0.164873	0.249264
	0.256615	0.33179	0.194824	0.306406	0.284369	0.204996	0.149663	0.195164	0.213226	0.176619	0.293926	0.294662	0.341046	0.20311	0.240453	0.221188	0.226828	0.283611	0.326729	0.225495	0.162475	0.184049			0.452296	0.203684	0.199339	0.244045	0.153988	0.272692	0.157235	0.154389	0.200387	0.268315	0.285736	0.221989	0.207703	0.262639	0.247825	0.37901	0.181979	0.169492	0.195404	0.213405	0.260221	0.185822	0.19497	0.158669	0.265631
	0.257969	0.351565	0.189479	0.292363	0.277896	0.177728	0.148043	0.189046	0.218106	0.161334	0.28252	0.29473	0.373175	0.216678	0.289609	0.220338	0.219894	0.237782	0.349516	0.227945	0.146519	0.181511			0.489001	0.193682	0.200825	0.245343	0.151764	0.237146	0.160471	0.150684	0.198191	0.231634	0.291314	0.231457	0.145193	0.300743	0.254564	0.334104	0.185501	0.176125	0.212107	0.208086	0.217674	0.181421	0.19469	0.157188	0.247415
	0.24038	0.407509	0.198981	0.268856	0.254827	0.190801	0.150107	0.184232	0.211321	0.155616	0.275374	0.278457	0.368812	0.207266	0.361476	0.22006	0.241539	0.202058	0.317417	0.237989	0.193111	0.177734			0.38012	0.187141	0.181483	0.253516	0.157191	0.20845	0.15548	0.148	0.19956	0.232265	0.250844	0.230484	0.174057	0.303869	0.260507	0.322188	0.203201	0.176367	0.202025	0.178054	0.17575	0.175807	0.185282	0.153008	0.204382
	0.196632	0.413635	0.197415	0.244956	0.267478	0.232428	0.146725	0.181381	0.211747	0.1654	0.21766	0.2604	0.301299	0.194925	0.407782	0.224499	0.251616	0.227104	0.268132	0.282707	0.246376	0.184738			0.305693	0.188217	0.192014	0.276019	0.156369	0.187896	0.169691	0.149958	0.201302	0.311137	0.239193	0.23382	0.1967	0.27637	0.24691	0.333748	0.209318	0.161197	0.181715	0.163913	0.177123	0.176106	0.178425	0.15904	0.183079
5	0.170565	0.367267	0.193611	0.219318	0.306474	0.235219	0.139654	0.183978	0.217958	0.168427	0.203225	0.251985	0.246911	0.187742	0.388656	0.225501	0.239101	0.229713	0.233464	0.327347	0.259157	0.18874		5	0.282625	0.189212	0.221928	0.320623	0.145453	0.178038	0.210666	0.148171	0.190625	0.347283	0.236192	0.243214	0.209666	0.248565	0.257994	0.342845	0.190571	0.158746	0.201114	0.197549	0.182691	0.195318	0.18613	0.200415	0.171601
	0.172542	0.300725	0.203933	0.223678	0.358576	0.221489	0.142507	0.187328	0.210272	0.166446	0.245064	0.292547	0.231507	0.188245	0.339622	0.223107	0.236595	0.209445	0.214343	0.354524	0.244648	0.185514			0.259144	0.191514	0.210875	0.352841	0.145743	0.176047	0.248808	0.14384	0.182605	0.349214	0.208569	0.24006	0.215927	0.234026	0.258983	0.335758	0.185661	0.156628	0.271882	0.201752	0.180997	0.204752	0.21941	0.237727	0.163049
	0.218405	0.242897	0.204587	0.28212	0.38417	0.205929	0.147143	0.182909	0.203762	0.164379	0.250968	0.351475	0.245007	0.191812	0.277882	0.222353	0.24582	0.199508	0.208555	0.320701	0.212895	0.185044			0.25182	0.194536	0.189805	0.319221	0.153273	0.170254	0.278309	0.145798	0.187228	0.409469	0.19477	0.234261	0.212616	0.200971	0.25243	0.335641	0.183485	0.160515	0.330088	0.182615	0.181157	0.19466	0.259872	0.257339	0.161216
	0.247806	0.21838	0.190947	0.365381	0.378956	0.195323	0.146786	0.186586	0.211554	0.167696	0.236806	0.302273	0.26325	0.190654	0.228354	0.220042	0.269977	0.202137	0.204858	0.256531	0.189028	0.18902			0.271757	0.242463	0.178719	0.275849	0.160618	0.169744	0.290819	0.151913	0.220101	0.450453	0.203017	0.240688	0.225741	0.19662	0.264764	0.400553	0.177376	0.166062	0.347419	0.187604	0.17911	0.192137	0.29933	0.283322	0.163823
	0.242331	0.205545	0.210284	0.440777	0.472037	0.189002	0.145882	0.201447	0.212912	0.177196	0.232585	0.248931	0.249326	0.190702	0.199683	0.214597	0.271734	0.219063	0.199833	0.218781	0.171626	0.200627			0.278939	0.337553	0.220094	0.24513	0.16057	0.182032	0.297146	0.160618	0.274432	0.419336	0.186195	0.232692	0.223456	0.209005	0.31346	0.366621	0.205781	0.155415	0.276454	0.19622	0.167186	0.194791	0.327519	0.300316	0.163287
	0.242834	0.198246	0.234555	0.41349	0.566039	0.177494	0.144635	0.195522	0.214305	0.175701	0.228237	0.269452	0.234552	0.192801	0.19811	0.21989	0.240879	0.200932	0.190505	0.200952	0.159852	0.202451			0.272152	0.344331	0.29842	0.226116	0.152714	0.189879	0.301615	0.159188	0.321206	0.446104	0.171707	0.208926	0.214058	0.208754	0.397008	0.268414	0.279898	0.16115	0.217645	0.193517	0.169839	0.193975	0.325078	0.281963	0.160985
	0.246448	0.190056	0.21219	0.35575	0.49243	0.175568	0.140549	0.182726	0.248068	0.178211	0.220305	0.278144	0.229253	0.19031	0.187883	0.230012	0.22927	0.17353	0.19022	0.200068	0.156619	0.190838			0.27246	0.312422	0.338025	0.220714	0.159719	0.190169	0.304563	0.148688	0.370261	0.507186	0.211912	0.209017	0.213079	0.216358	0.464744	0.202673	0.338311	0.155688	0.206517	0.199752	0.192852	0.214648	0.273469	0.274053	0.15782
	0.245053	0.184223	0.191958	0.324271	0.391691	0.193722	0.140748	0.189995	0.283685	0.212762	0.204075	0.269873	0.227323	0.186641	0.170125	0.212332	0.227925	0.236851	0.197866	0.200948	0.159402	0.18789			0.274781	0.321951	0.344522	0.232192	0.17185	0.182858	0.295033	0.142923	0.426233	0.46455	0.213769	0.214158	0.220746	0.215366	0.437457	0.210322	0.388455	0.156315	0.202902	0.210918	0.201644	0.262904	0.232465	0.289045	0.158354
	0.258328	0.182943	0.189096	0.272712	0.316393	0.224907	0.151478	0.191678	0.296608	0.225155	0.196148	0.257803	0.238357	0.188108	0.166476	0.208571	0.218869	0.287793	0.206438	0.202439	0.158659	0.190233			0.275335	0.314634	0.31805	0.258054	0.17036	0.181091	0.251629	0.141127	0.418749	0.415441	0.158236	0.195114	0.208776	0.205126	0.365714	0.189495	0.412735	0.169132	0.201047	0.202641	0.199787	0.291888	0.210653	0.279015	0.161164
	0.297127	0.18118	0.186227	0.213538	0.259105	0.264344	0.150148	0.179981	0.293394	0.197697	0.218212	0.292621	0.278491	0.18761	0.173123	0.249669	0.216464	0.257866	0.206284	0.202966	0.155527	0.192427			0.233203	0.282202	0.268953	0.296072	0.169496	0.193927	0.211157	0.142633	0.37855	0.421992	0.183504	0.204065	0.207964	0.192249	0.425234	0.1794	0.40497	0.165209	0.194375	0.197152	0.196092	0.293253	0.194456	0.249533	0.158452
	0.385184	0.185824	0.18404	0.210999	0.22899	0.305538	0.138492	0.177856	0.282891	0.176575	0.234134	0.409055	0.288145	0.183658	0.187008	0.30034	0.226791	0.220585	0.19061	0.212252	0.150579	0.193949			0.174092	0.302151	0.212993	0.34967	0.173129	0.20244	0.187389	0.141994	0.429079	0.392788	0.256097	0.254755	0.253931	0.185582	0.536424	0.189385	0.381969	0.166395	0.186454	0.210826	0.183139	0.254872	0.187345	0.212898	0.156453
	0.483434	0.224774	0.184249	0.219839	0.243154	0.311132	0.139265	0.180114	0.293187	0.16078	0.236129	0.36847	0.254147	0.183356	0.187044	0.358152	0.265821	0.196354	0.181524	0.230619	0.149215	0.194071			0.21873	0.331443	0.189094	0.379059	0.16782	0.20273	0.172005	0.139369	0.458847	0.328414	0.320993	0.314664	0.324565	0.191299	0.527754	0.203716	0.362418	0.161923	0.17898	0.211717	0.16853	0.217818	0.1931	0.187113	0.160397
	0.531109	0.248369	0.187336	0.209129	0.256437	0.249526	0.144368	0.174987	0.30139	0.144064	0.255674	0.212788	0.239441	0.185845	0.179141	0.445023	0.300675	0.225566	0.181023	0.224791	0.151243	0.190505			0.271106	0.303814	0.185225	0.327597	0.159378	0.186869	0.164498	0.139509	0.385915	0.274689	0.366443	0.366773	0.40031	0.220889	0.499195	0.204944	0.382771	0.196435	0.176329	0.201717	0.223379	0.198813	0.190082	0.178409	0.159226
	0.589767	0.217211	0.193014	0.211991	0.253213	0.213242	0.148004	0.174105	0.288413	0.140164	0.30171	0.207191	0.236116	0.187748	0.185462	0.471482	0.275935	0.26417	0.184413	0.213697	0.154186	0.189482			0.26451	0.292426	0.191957	0.28006	0.159469	0.173166	0.164362	0.139477	0.357028	0.242186	0.392717	0.387113	0.551085	0.232461	0.481518	0.199789	0.401919	0.262421	0.177917	0.199232	0.30189	0.186705	0.178842	0.1678	0.154831
	0.658341	0.203849	0.196706	0.228377	0.25628	0.208513	0.150985	0.181144	0.278796	0.152452	0.389664	0.242287	0.22659	0.208895	0.187249	0.378312	0.267796	0.27812	0.185631	0.228308	0.155635	0.200103			0.256683	0.316196	0.193421	0.264494	0.154638	0.178297	0.165181	0.137292	0.367366	0.239345	0.448531	0.391939	0.510396	0.21927	0.35841	0.21039	0.373467	0.279236	0.183078	0.198724	0.322632	0.181119	0.173521	0.159638	0.16059
	0.558019	0.209006	0.197616	0.245682	0.261322	0.201152	0.152346	0.19259	0.276046	0.164928	0.456062	0.250016	0.239041	0.251682	0.171019	0.386668	0.300922	0.241773	0.180132	0.236801	0.153887	0.236245			0.252601	0.306816	0.190125	0.250751	0.146707	0.175384	0.163669	0.163588	0.320808	0.243989	0.486833	0.388927	0.4683	0.206781	0.357405	0.193711	0.317916	0.354083	0.186185	0.19659	0.333874	0.183335	0.173675	0.162238	0.163982
	0.392146	0.209302	0.191346	0.252948	0.260539	0.189746	0.148136	0.201236	0.277109	0.172793	0.481817	0.268632	0.280191	0.272501	0.17374	0.470856	0.337172	0.17945	0.186901	0.227951	0.150336	0.293286			0.246307	0.272751	0.192793	0.244377	0.186867	0.167806	0.157144	0.21137	0.256461	0.253623	0.425404	0.397774	0.451398	0.213399	0.314295	0.183557	0.308194	0.328357	0.185086	0.195838	0.351315	0.186034	0.178743	0.163862	0.154406
	0.327719	0.202567	0.23132	0.241661	0.255505	0.173399	0.143462	0.194315	0.283806	0.168698	0.513825	0.302506	0.337928	0.278218	0.192669	0.435449	0.355101	0.169242	0.201115	0.219862	0.146341	0.304036			0.23968	0.229184	0.194412	0.257802	0.252393	0.177868	0.15183	0.243183	0.20279	0.27365	0.392785	0.39669	0.341788	0.22245	0.274558	0.224409	0.203948	0.293692	0.184743	0.196178	0.360938	0.18564	0.184984	0.16105	0.15389
	0.310609	0.186995	0.327542	0.232937	0.247984	0.195341	0.142761	0.186571	0.297762	0.157404	0.558727	0.353179	0.370316	0.28006	0.194574	0.37372	0.323855	0.222031	0.193553	0.214136	0.145643	0.280135			0.234017	0.229359	0.189141	0.260512	0.296944	0.186245	0.158208	0.262526	0.168666	0.288032	0.427131	0.350404	0.295251	0.243421	0.280141	0.213054	0.161996	0.318219	0.184763	0.191385	0.362934	0.180284	0.189206	0.162196	0.161051
	0.32072	0.183477	0.368367	0.231038	0.253739	0.240107	0.13906	0.183973	0.294691	0.143705	0.631178	0.421533	0.316108	0.268009	0.193741	0.351285	0.278393	0.349167	0.183442	0.212049	0.146924	0.248415			0.240705	0.281868	0.187336	0.243307	0.345173	0.1782	0.165917	0.271841	0.1617	0.283249	0.489869	0.294374	0.293731	0.252372	0.263673	0.228951	0.185793	0.339142	0.183311	0.207514	0.359534	0.174694	0.182395	0.166307	0.157513
6	0.285357	0.196845	0.365858	0.240742	0.260331	0.234559	0.134342	0.185917	0.271924	0.1551	0.601733	0.50708	0.259442	0.242627	0.201213	0.343159	0.235769	0.4136	0.187521	0.210399	0.149266	0.218888		6	0.246626	0.329671	0.192478	0.242021	0.39813	0.17298	0.170892	0.277459	0.204824	0.257544	0.526394	0.244066	0.291113	0.232872	0.278331	0.181815	0.189176	0.337898	0.18253	0.265428	0.331825	0.175379	0.177874	0.172374	0.151877
	0.263258	0.24014	0.346088	0.24547	0.246589	0.213487	0.140726	0.18891	0.234638	0.175274	0.449082	0.507312	0.228545	0.222357	0.198724	0.344801	0.235161	0.412961	0.195426	0.208586	0.145823	0.197656			0.19531	0.367105	0.212657	0.247047	0.379497	0.17134	0.172244	0.273575	0.235377	0.22371	0.451298	0.221333	0.273207	0.21718	0.247587	0.142711	0.190485	0.342288	0.183864	0.285037	0.281911	0.179516	0.185664	0.175212	0.151254
	0.351004	0.281471	0.333442	0.233	0.23852	0.200662	0.145562	0.187295	0.201954	0.171028	0.423766	0.444872	0.221533	0.208006	0.189777	0.353211	0.255003	0.425673	0.202207	0.2046	0.140445	0.18867			0.206399	0.391913	0.223792	0.239778	0.331469	0.158923	0.171824	0.235756	0.205584	0.216909	0.432477	0.216482	0.260597	0.21317	0.250226	0.206853	0.204844	0.338645	0.196446	0.264979	0.24911	0.185522	0.188517	0.172474	0.15317
	0.488514	0.294517	0.336045	0.260116	0.24373	0.191406	0.138816	0.182851	0.191011	0.171915	0.469943	0.450958	0.231377	0.20048	0.196649	0.358077	0.26134	0.409468	0.195207	0.227583	0.151472	0.187336			0.377948	0.361545	0.210094	0.238674	0.326923	0.170977	0.173089	0.196286	0.213741	0.218734	0.507775	0.215024	0.269831	0.21969	0.280826	0.211774	0.208572	0.305715	0.207339	0.236968	0.22802	0.184623	0.184929	0.164837	0.155756
	0.628484	0.270694	0.322226	0.309091	0.240055	0.190393	0.167136	0.176838	0.188919	0.186414	0.493816	0.486295	0.249663	0.192457	0.198163	0.351536	0.246761	0.33301	0.188252	0.328141	0.161283	0.185823			0.465661	0.274877	0.191769	0.247948	0.328544	0.236383	0.173639	0.180526	0.251934	0.216874	0.451499	0.215621	0.302326	0.222137	0.212798	0.205951	0.195712	0.255187	0.191749	0.207708	0.208475	0.182059	0.176648	0.159187	0.154043
	0.571766	0.23505	0.312325	0.281696	0.231733	0.216971	0.225841	0.175558	0.191605	0.197824	0.512583	0.525396	0.255924	0.181989	0.181686	0.366376	0.213842	0.274774	0.193372	0.392205	0.157671	0.186955			0.460415	0.23714	0.176472	0.247114	0.324481	0.290473	0.172412	0.172596	0.240958	0.234378	0.338821	0.216672	0.268733	0.221844	0.223815	0.206916	0.190185	0.215418	0.180755	0.18372	0.196609	0.186536	0.185299	0.167395	0.153658
	0.419937	0.253892	0.344031	0.246999	0.22634	0.226496	0.265184	0.178616	0.192717	0.211008	0.531208	0.566782	0.242057	0.175115	0.180889	0.388068	0.226095	0.244139	0.201341	0.377089	0.149061	0.190593			0.404382	0.22842	0.180645	0.238538	0.325243	0.322058	0.167061	0.167093	0.224569	0.26597	0.293892	0.215376	0.217562	0.254709	0.228213	0.201491	0.219184	0.199998	0.183507	0.174181	0.192989	0.191601	0.229137	0.171453	0.159115
	0.341239	0.310297	0.355372	0.253811	0.231139	0.184501	0.303097	0.184094	0.197973	0.236169	0.573975	0.584418	0.212072	0.168469	0.190858	0.356903	0.255274	0.225871	0.206458	0.345747	0.142382	0.187713			0.394172	0.213001	0.18789	0.22652	0.339079	0.334481	0.161841	0.153613	0.23015	0.284323	0.276234	0.212866	0.253457	0.311913	0.260554	0.176997	0.216639	0.196743	0.181612	0.183007	0.190834	0.194159	0.270922	0.166567	0.159378
	0.331037	0.393983	0.327533	0.261786	0.249175	0.165786	0.353364	0.205622	0.212398	0.258885	0.605442	0.488059	0.193822	0.155177	0.18623	0.306203	0.255727	0.215882	0.192354	0.304481	0.156772	0.187492			0.513344	0.202089	0.186031	0.235965	0.383019	0.317919	0.164499	0.142309	0.233042	0.289248	0.273627	0.208343	0.266839	0.345205	0.318877	0.170164	0.203527	0.192211	0.17797	0.222581	0.189116	0.186259	0.294164	0.165461	0.156883
	0.375179	0.453592	0.282388	0.26432	0.281479	0.177532	0.38479	0.246133	0.223072	0.275006	0.573546	0.381037	0.225624	0.152975	0.1801	0.258891	0.240016	0.210604	0.178784	0.256846	0.18698	0.205148			0.534737	0.197524	0.187898	0.272662	0.36346	0.262503	0.165903	0.141244	0.232113	0.278979	0.261152	0.24077	0.237049	0.324673	0.29626	0.206066	0.190858	0.182162	0.178126	0.251058	0.186171	0.177498	0.262426	0.166134	0.167023
	0.337871	0.468235	0.239581	0.258861	0.31754	0.205662	0.391231	0.279224	0.22791	0.307803	0.512083	0.332422	0.340039	0.166929	0.182392	0.236584	0.21595	0.205572	0.182927	0.223987	0.228108	0.20743			0.453898	0.192083	0.193557	0.297313	0.264481	0.219866	0.163889	0.143	0.233391	0.25013	0.247991	0.309265	0.237812	0.27648	0.259884	0.21801	0.184237	0.17261	0.178676	0.234226	0.191985	0.182727	0.21793	0.164408	0.172744
	0.276536	0.391847	0.23161	0.233261	0.337896	0.211483	0.372014	0.305585	0.228348	0.331461	0.437843	0.311426	0.514678	0.177326	0.188212	0.234538	0.222881	0.201246	0.190324	0.214984	0.249098	0.185386			0.378292	0.192812	0.198632	0.320045	0.215854	0.196397	0.165958	0.146358	0.223765	0.217491	0.249358	0.283074	0.267748	0.252039	0.28857	0.203342	0.20152	0.178102	0.178088	0.216193	0.205662	0.187369	0.194595	0.163461	0.161249
	0.284289	0.303497	0.224277	0.178397	0.397021	0.165191	0.344972	0.328656	0.226091	0.300238	0.390731	0.308351	0.514517	0.185701	0.193672	0.223962	0.240647	0.200406	0.196398	0.217042	0.251204	0.192035			0.362475	0.213815	0.195731	0.359215	0.200271	0.187172	0.167521	0.151963	0.194648	0.224561	0.25366	0.223755	0.275118	0.247086	0.30551	0.194127	0.206429	0.183366	0.172295	0.206503	0.199035	0.18687	0.18124	0.164546	0.153098
	0.266388	0.265912	0.206768	0.171481	0.503003	0.201156	0.325073	0.356854	0.222729	0.275085	0.365722	0.293774	0.46093	0.196742	0.187563	0.216722	0.231036	0.206376	0.194582	0.225455	0.262486	0.209884			0.453608	0.221036	0.17881	0.413526	0.180537	0.183987	0.159369	0.1553	0.188144	0.241038	0.251196	0.220624	0.264742	0.235079	0.26959	0.174852	0.205714	0.177788	0.166945	0.210512	0.188136	0.183385	0.177468	0.170441	0.15416
	0.209179	0.258151	0.201828	0.208809	0.53156	0.297432	0.315099	0.388798	0.214317	0.280415	0.350243	0.289217	0.525013	0.202213	0.180919	0.220263	0.235365	0.221568	0.188662	0.234927	0.276662	0.206418			0.442738	0.206185	0.221163	0.470521	0.167436	0.179107	0.156886	0.152506	0.2036	0.244123	0.184117	0.253425	0.163214	0.215156	0.247284	0.197083	0.19064	0.173062	0.171349	0.228434	0.199716	0.178513	0.187698	0.175941	0.175584
	0.286848	0.26645	0.203096	0.233602	0.505304	0.294615	0.311259	0.376282	0.204015	0.31559	0.352436	0.310743	0.543548	0.199222	0.182563	0.220509	0.259435	0.224241	0.181527	0.235583	0.289857	0.196815			0.353448	0.205959	0.304263	0.413556	0.163558	0.172423	0.163774	0.154802	0.217332	0.239063	0.131737	0.307261	0.183264	0.205174	0.234499	0.266353	0.170881	0.180794	0.177202	0.261088	0.197416	0.17374	0.195718	0.17215	0.189744
	0.433266	0.253331	0.197615	0.24592	0.470899	0.295813	0.293969	0.347031	0.206564	0.34041	0.373731	0.411104	0.480363	0.191042	0.195972	0.21917	0.247466	0.215075	0.182769	0.226247	0.263985	0.187122			0.371596	0.211145	0.316227	0.307971	0.169996	0.166458	0.161733	0.160894	0.220622	0.240545	0.210639	0.318101	0.282792	0.215731	0.211201	0.331735	0.185373	0.179427	0.180719	0.299551	0.173062	0.179457	0.187056	0.166408	0.175224
	0.540404	0.238231	0.202052	0.245389	0.41574	0.381005	0.286014	0.352204	0.212806	0.279281	0.399069	0.543972	0.460594	0.183349	0.212872	0.226694	0.217216	0.211081	0.199267	0.225402	0.207296	0.186679			0.38484	0.207001	0.316221	0.263296	0.177126	0.172358	0.159975	0.157757	0.207515	0.290496	0.252904	0.298393	0.281769	0.214899	0.182401	0.342573	0.201186	0.17849	0.17523	0.328079	0.170983	0.197104	0.17935	0.162084	0.162277
	0.59853	0.23479	0.220181	0.254729	0.341763	0.413828	0.305937	0.359473	0.214843	0.220092	0.439685	0.522366	0.449429	0.185284	0.205582	0.234	0.200927	0.20098	0.251273	0.227774	0.175344	0.188585			0.315117	0.206738	0.349365	0.243938	0.166955	0.178679	0.174238	0.152289	0.22297	0.36014	0.2203	0.271865	0.291171	0.21463	0.202999	0.354838	0.21098	0.181824	0.170204	0.301614	0.181347	0.195975	0.175705	0.165122	0.154568
	0.607106	0.234253	0.229258	0.263881	0.291576	0.384999	0.280871	0.354978	0.214765	0.197961	0.519795	0.506151	0.387705	0.190807	0.192692	0.234122	0.207148	0.176642	0.30731	0.221671	0.158801	0.181432			0.2804	0.213092	0.31908	0.240041	0.159509	0.175335	0.2082	0.149924	0.265926	0.427295	0.226295	0.248286	0.219008	0.215082	0.318228	0.357921	0.202308	0.176131	0.180584	0.254306	0.189256	0.184803	0.175599	0.16982	0.149199
7	0.600804	0.245139	0.222173	0.227269	0.261101	0.338459	0.217679	0.331517	0.213255	0.18347	0.551999	0.614323	0.324952	0.196877	0.188622	0.225908	0.232224	0.198475	0.339458	0.217538	0.151693	0.179236		7	0.282445	0.211517	0.242493	0.232957	0.162686	0.173065	0.259277	0.149905	0.316834	0.398132	0.250297	0.233895	0.267325	0.213406	0.411678	0.341175	0.18285	0.174929	0.207852	0.211314	0.190609	0.176772	0.176408	0.166233	0.148152
Fig. 3j																								Fig. 3k
Time (hours)	hM3Dq^AdipoqCre (CKBfl/+)_CL 316,243										hM3Dq^AdipoqCre (CKBfl/+)_CL 316,243 + DCZ													Time (hours)	hM3Dq^AdipoqCre (CKBfl/fl)_CL 316,243																		hM3Dq^AdipoqCre (CKBfl/fl)_CL 316,243 + DCZ
Sex	M	M	M	M	M	M	F	F	F	F	M	M	M	M	M	M	M	M	F	F	F	F		Sex	M	M	M	M	F	F	F	F	M	M	M	M	M	M	M	F	F	F	M	M	M	F	F	F	F
-0.5	0.261352	0.253385	0.221188	0.214195	0.272716	0.253824	0.39602	0.258898	0.303394	0.201719	0.433996	0.281137	0.412525	0.254433	0.333378	0.244542	0.264553	0.231539	0.378343	0.218598	0.173329	0.226592		-0.5	0.316394	0.222412	0.188742	0.253236	0.27713	0.243096	0.342171	0.209556	0.221258	0.401913	0.299227	0.265063	0.264451	0.396242	0.500621	0.203493	0.199695	0.312037	0.219386	0.475034	0.197625	0.297703	0.335231	0.217709	0.200053
	0.217903	0.237798	0.194156	0.287333	0.287118	0.228126	0.359902	0.234334	0.386607	0.195297	0.395739	0.341113	0.425304	0.242062	0.3004	0.316707	0.269429	0.146714	0.375838	0.22819	0.175814	0.226365			0.253731	0.224589	0.202013	0.274338	0.225867	0.223694	0.366437	0.188282	0.204892	0.356445	0.300712	0.254677	0.179644	0.43465	0.478751	0.19705	0.184611	0.257717	0.198045	0.444921	0.180933	0.252794	0.315043	0.217958	0.198199
	0.182722	0.214403	0.199372	0.339646	0.362114	0.209454	0.322604	0.220144	0.456832	0.192425	0.361245	0.407617	0.436386	0.230318	0.253059	0.396274	0.252607	0.132042	0.40116	0.229402	0.184345	0.223891			0.240441	0.219906	0.193935	0.299919	0.19985	0.212964	0.336909	0.171861	0.200439	0.302324	0.296571	0.25239	0.225839	0.392417	0.457711	0.216994	0.190425	0.231863	0.190052	0.396136	0.200519	0.227207	0.292764	0.198289	0.198638
	0.216722	0.201922	0.216742	0.309474	0.36331	0.21546	0.338572	0.211962	0.46018	0.192801	0.367431	0.449231	0.397787	0.223156	0.227519	0.444959	0.232185	0.18041	0.394907	0.217653	0.186978	0.221246			0.245677	0.204561	0.183339	0.286398	0.186476	0.215095	0.362756	0.168687	0.222833	0.291958	0.288535	0.252874	0.342524	0.363977	0.410614	0.236301	0.205976	0.208703	0.196479	0.354034	0.196229	0.215973	0.268768	0.184513	0.1994
	0.252338	0.212599	0.237971	0.280141	0.262104	0.247492	0.362739	0.201913	0.43532	0.195812	0.374125	0.378451	0.329249	0.225644	0.215444	0.405762	0.252979	0.196295	0.369184	0.21939	0.183665	0.230048			0.249031	0.195218	0.185042	0.26934	0.182175	0.221943	0.400156	0.192607	0.230655	0.293909	0.278102	0.247561	0.465334	0.360981	0.374937	0.241317	0.205367	0.19829	0.202677	0.382587	0.218642	0.216052	0.250724	0.187345	0.199839
	0.266953	0.211172	0.248699	0.259582	0.220012	0.282414	0.356265	0.200392	0.414465	0.197795	0.325182	0.302226	0.262081	0.225314	0.210498	0.331394	0.350601	0.19483	0.407897	0.226133	0.181889	0.237911			0.253625	0.19859	0.2078	0.260313	0.183101	0.230685	0.363108	0.210659	0.226459	0.289751	0.280672	0.280809	0.562812	0.360915	0.349924	0.232564	0.2014	0.19834	0.181709	0.389947	0.351822	0.212625	0.239182	0.200127	0.198695
	0.272124	0.200433	0.254922	0.22018	0.234875	0.246587	0.326161	0.209139	0.410688	0.197108	0.286326	0.301488	0.232053	0.21857	0.213958	0.250365	0.408102	0.188237	0.451277	0.221526	0.179749	0.222412			0.25723	0.208932	0.234563	0.238545	0.180124	0.238585	0.329194	0.199335	0.242554	0.290403	0.280272	0.358261	0.541081	0.39072	0.32508	0.209445	0.205089	0.196185	0.181617	0.313429	0.434491	0.209588	0.232747	0.226954	0.192194
	0.27109	0.205693	0.26552	0.201886	0.293429	0.207987	0.278708	0.208271	0.414134	0.193967	0.275736	0.301646	0.245727	0.211864	0.221807	0.223517	0.420006	0.245655	0.447448	0.235326	0.175887	0.235731			0.252559	0.220714	0.211872	0.219636	0.1701	0.224372	0.324664	0.191254	0.252112	0.293698	0.251342	0.44154	0.491583	0.44382	0.303973	0.20707	0.192204	0.180744	0.210389	0.258213	0.419866	0.216138	0.2272	0.276583	0.18411
	0.265955	0.208856	0.290586	0.234208	0.393443	0.211994	0.234233	0.203628	0.366188	0.188843	0.266354	0.2945	0.243961	0.20684	0.218494	0.241216	0.446087	0.328324	0.419893	0.276599	0.172298	0.292611			0.253089	0.223806	0.211252	0.230262	0.166745	0.199663	0.336701	0.1897	0.238765	0.29166	0.247345	0.49577	0.432048	0.478815	0.311473	0.210568	0.171641	0.176482	0.213538	0.235553	0.439096	0.214461	0.219802	0.324963	0.178211
	0.288686	0.19721	0.328028	0.259553	0.510523	0.224728	0.199394	0.207379	0.337634	0.182048	0.257186	0.288307	0.235273	0.203495	0.216373	0.295544	0.422206	0.289246	0.385091	0.327812	0.169195	0.374452			0.269245	0.249972	0.279533	0.245361	0.168649	0.204288	0.349983	0.18775	0.253981	0.288774	0.275727	0.465319	0.381563	0.459206	0.308358	0.252122	0.22598	0.183337	0.212903	0.235168	0.460024	0.200795	0.209204	0.358792	0.187841
	0.341742	0.180461	0.318494	0.268928	0.488864	0.238436	0.180893	0.209668	0.390023	0.178401	0.249128	0.28446	0.23469	0.229331	0.224922	0.304886	0.30384	0.221506	0.390639	0.372452	0.16629	0.447201			0.294528	0.305691	0.297488	0.254612	0.168785	0.227778	0.338264	0.208766	0.285656	0.285798	0.262069	0.436858	0.334461	0.433765	0.329348	0.372654	0.317134	0.191181	0.241757	0.245354	0.416492	0.208334	0.215042	0.349091	0.205978
0	0.324908	0.176083	0.310828	0.251461	0.420085	0.243661	0.233063	0.212597	0.395997	0.179743	0.214879	0.283548	0.236141	0.287696	0.256949	0.242788	0.238181	0.196641	0.387465	0.383468	0.161509	0.451654		0	0.329413	0.35407	0.266197	0.255615	0.210619	0.264198	0.328255	0.270152	0.269029	0.192227	0.248075	0.439632	0.233086	0.230176	0.292139	0.446481	0.35561	0.190025	0.294368	0.256173	0.374778	0.239777	0.313351	0.322669	0.195597
	0.324799	0.23288	0.388779	0.284146	0.451525	0.245115	0.344755	0.274781	0.361228	0.179594	0.169005	0.265706	0.236321	0.303374	0.308573	0.181921	0.229215	0.278437	0.335047	0.375174	0.153187	0.422621			0.376904	0.394822	0.240374	0.243704	0.301307	0.312407	0.32868	0.306586	0.31647	0.115868	0.296327	0.436045	0.488152	0.200704	0.102523	0.460582	0.347964	0.181414	0.368395	0.241755	0.35374	0.298088	0.404546	0.331829	0.194434
	0.483968	0.345488	0.486418	0.429082	0.49005	0.248535	0.44192	0.365189	0.390958	0.183871	0.283157	0.25629	0.207172	0.331222	0.365288	0.192247	0.228284	0.431076	0.353361	0.363278	0.188649	0.373971			0.460736	0.429319	0.282687	0.203297	0.402143	0.370877	0.308414	0.307606	0.501731	0.431808	0.387779	0.426874	0.705662	0.505697	0.315812	0.375596	0.30164	0.188244	0.476712	0.230446	0.296235	0.354254	0.411844	0.322748	0.235619
	0.639193	0.504524	0.578311	0.563201	0.513795	0.326334	0.485439	0.425658	0.446664	0.200459	0.428841	0.353531	0.224464	0.457761	0.415668	0.375281	0.256454	0.486875	0.422128	0.450112	0.270303	0.307074			0.600998	0.485305	0.42469	0.285751	0.474956	0.438889	0.31589	0.26147	0.604657	0.744363	0.505643	0.409407	0.7198	0.584542	0.538311	0.323779	0.168526	0.120333	0.545602	0.34673	0.305051	0.398148	0.406226	0.283567	0.254779
	0.718875	0.582096	0.664748	0.666088	0.598402	0.453568	0.439009	0.459072	0.496661	0.262097	0.408156	0.453402	0.425153	0.523716	0.450685	0.510677	0.323063	0.499034	0.401325	0.552964	0.386118	0.26213			0.682454	0.562412	0.515439	0.504524	0.461305	0.493393	0.449472	0.26785	0.61327	0.775276	0.575753	0.44177	0.698042	0.636416	0.648886	0.452066	0.32818	0.17376	0.438905	0.469617	0.54043	0.452866	0.413718	0.321037	0.254282
	0.636541	0.574546	0.721904	0.749376	0.682096	0.540164	0.401149	0.458252	0.533195	0.374763	0.375888	0.485478	0.529404	0.488054	0.486279	0.523303	0.367511	0.50472	0.368784	0.528198	0.464943	0.301553			0.711565	0.60405	0.542898	0.664429	0.416855	0.516185	0.528851	0.398705	0.614053	0.773564	0.628827	0.548059	0.624431	0.623257	0.672695	0.550893	0.493777	0.393213	0.414586	0.500969	0.627208	0.495678	0.501527	0.398627	0.286523
	0.506416	0.545103	0.70749	0.724515	0.654343	0.601595	0.380396	0.377457	0.549776	0.451168	0.382692	0.495364	0.455607	0.532912	0.526544	0.499648	0.405313	0.430241	0.385514	0.512476	0.441326	0.394095			0.75935	0.609056	0.55148	0.750717	0.374984	0.534025	0.495324	0.511166	0.564628	0.755994	0.716923	0.819905	0.438586	0.644711	0.658736	0.52448	0.46589	0.502538	0.540045	0.50282	0.463374	0.484823	0.556608	0.440703	0.322394
	0.49084	0.520916	0.679058	0.517296	0.619845	0.647464	0.334649	0.279894	0.530487	0.474393	0.411131	0.50188	0.436545	0.593707	0.583036	0.49695	0.53936	0.326084	0.387942	0.541316	0.416067	0.509792			0.736781	0.580408	0.552263	0.75552	0.443046	0.549981	0.485708	0.579326	0.433798	0.660728	0.739674	1.03418	0.469438	0.726024	0.59636	0.503068	0.320084	0.549832	0.52302	0.485185	0.416605	0.475346	0.479729	0.496235	0.340713
	0.563551	0.523297	0.659209	0.477099	0.613895	0.726347	0.319615	0.272415	0.506403	0.418973	0.445509	0.554815	0.438388	0.550692	0.580442	0.606193	0.625025	0.389612	0.379153	0.527645	0.397501	0.45806			0.583456	0.534247	0.555218	0.713213	0.521231	0.562681	0.480723	0.583569	0.369639	0.591783	0.675816	0.810263	0.614204	0.607533	0.56616	0.492746	0.322491	0.502235	0.436142	0.446725	0.461126	0.486257	0.461643	0.5638	0.365379
	0.697059	0.525778	0.643827	0.57606	0.623565	0.801681	0.378945	0.264408	0.5049	0.379854	0.462552	0.611856	0.401141	0.535049	0.464953	0.609703	0.545335	0.458917	0.396496	0.486667	0.339145	0.341762			0.489805	0.48102	0.494446	0.641066	0.441312	0.552622	0.4377	0.539491	0.367295	0.626868	0.610508	0.625061	0.577966	0.574682	0.602314	0.444352	0.476659	0.448242	0.412747	0.409116	0.551186	0.485874	0.506166	0.461578	0.384799
	0.732782	0.519635	0.612069	0.50546	0.617574	0.716299	0.375167	0.227368	0.500991	0.388178	0.46881	0.64093	0.394706	0.576319	0.439312	0.468181	0.431983	0.412621	0.418896	0.45147	0.304586	0.358076			0.458336	0.444567	0.394842	0.573926	0.363274	0.501702	0.404483	0.463494	0.351936	0.593129	0.557481	0.628851	0.688903	0.47221	0.61822	0.540337	0.460592	0.479278	0.427869	0.390819	0.558782	0.479278	0.504938	0.298898	0.335996
	0.653647	0.49409	0.527217	0.392635	0.542846	0.579071	0.308145	0.229951	0.484634	0.371585	0.47483	0.669375	0.432949	0.562616	0.49226	0.472936	0.328663	0.441123	0.429922	0.427163	0.342349	0.417917			0.378219	0.417972	0.379029	0.490473	0.339313	0.479192	0.393519	0.429059	0.420976	0.516734	0.535218	0.589403	0.479627	0.439969	0.520322	0.55008	0.361444	0.555904	0.472352	0.422939	0.4787	0.474559	0.477269	0.264428	0.307368
	0.424607	0.436791	0.457395	0.331599	0.484573	0.476279	0.27029	0.255869	0.43036	0.34678	0.55775	0.69319	0.415183	0.520505	0.546783	0.556234	0.297399	0.526346	0.437108	0.417898	0.396975	0.482818			0.388099	0.390243	0.384473	0.348959	0.321784	0.483924	0.361351	0.437782	0.645907	0.559229	0.490955	0.524416	0.457572	0.508258	0.687896	0.503841	0.410071	0.380153	0.500643	0.503963	0.511276	0.465894	0.435627	0.297518	0.373526
	0.30632	0.342974	0.428067	0.378226	0.471978	0.446323	0.291624	0.275728	0.384812	0.349987	0.633794	0.685453	0.404633	0.482173	0.559777	0.595593	0.330311	0.510915	0.437066	0.427143	0.465163	0.488514			0.597321	0.374548	0.368034	0.309448	0.331298	0.466005	0.325102	0.458595	0.643619	0.587674	0.428234	0.464929	0.679057	0.20581	0.61753	0.45697	0.518111	0.372185	0.492688	0.632231	0.61512	0.454863	0.508813	0.380335	0.395291
	0.37669	0.380337	0.431945	0.488775	0.478606	0.468065	0.397519	0.281434	0.388431	0.361768	0.573849	0.676212	0.509107	0.489603	0.492599	0.585715	0.425929	0.514999	0.412737	0.439873	0.584934	0.481027			0.628673	0.378383	0.379414	0.414068	0.410361	0.453458	0.316251	0.416851	0.451269	0.503159	0.506493	0.530921	0.72153	0.335113	0.570447	0.402105	0.382475	0.412183	0.409907	0.681086	0.747589	0.467396	0.63658	0.491722	0.385903
	0.395464	0.50618	0.462425	0.468149	0.489841	0.44015	0.441997	0.273218	0.42287	0.373706	0.563529	0.68804	0.562002	0.539473	0.465067	0.531591	0.468453	0.618386	0.396576	0.432246	0.62276	0.555283			0.5105	0.438925	0.410403	0.474006	0.467233	0.466399	0.333036	0.255228	0.355895	0.479086	0.605106	0.703006	0.576964	0.401068	0.674079	0.322888	0.331461	0.366408	0.382769	0.547878	0.722023	0.481244	0.549977	0.559296	0.486222
	0.384098	0.507419	0.509131	0.409255	0.480388	0.469771	0.41098	0.307902	0.463742	0.377215	0.646116	0.622544	0.515579	0.477219	0.477346	0.557773	0.438421	0.600658	0.414605	0.436133	0.459048	0.547223			0.569915	0.491525	0.407628	0.497981	0.462271	0.431769	0.370148	0.262564	0.331531	0.503938	0.527826	0.63199	0.580232	0.336848	0.557537	0.393584	0.464927	0.315721	0.449324	0.497592	0.509775	0.449497	0.447402	0.45967	0.564099
	0.392852	0.46101	0.570497	0.383221	0.499162	0.640799	0.356734	0.356673	0.427174	0.37769	0.647355	0.516526	0.443168	0.410728	0.451693	0.61355	0.34389	0.48095	0.452418	0.465325	0.403093	0.415288			0.627875	0.425273	0.385485	0.515804	0.376052	0.369509	0.387071	0.412356	0.370072	0.484271	0.440149	0.460883	0.712947	0.329248	0.41573	0.409138	0.553154	0.307194	0.48627	0.527716	0.51565	0.448595	0.469984	0.388186	0.502868
	0.390365	0.410028	0.636608	0.428244	0.557553	0.714033	0.310578	0.364117	0.394029	0.38494	0.602896	0.550471	0.405938	0.5322	0.44005	0.60946	0.30704	0.446102	0.498113	0.543811	0.471697	0.414887			0.575852	0.374351	0.354133	0.524049	0.300416	0.407598	0.392292	0.416105	0.404199	0.450821	0.397842	0.383943	0.759721	0.306148	0.61192	0.385232	0.34414	0.374072	0.504718	0.470917	0.578368	0.500675	0.466244	0.416967	0.477367
	0.381418	0.40806	0.635643	0.493333	0.598532	0.65533	0.302158	0.357385	0.432078	0.398491	0.556817	0.592507	0.490968	0.549946	0.482949	0.614304	0.411571	0.433709	0.526152	0.605333	0.553935	0.489652			0.526621	0.378766	0.361532	0.523292	0.401328	0.464815	0.402532	0.37008	0.434509	0.424928	0.398033	0.392871	0.595198	0.339827	0.688687	0.491104	0.392113	0.443516	0.530559	0.463016	0.453123	0.507377	0.43805	0.480812	0.485044
1	0.471459	0.442086	0.594211	0.374159	0.600982	0.455545	0.312194	0.345954	0.43342	0.41512	0.54164	0.544277	0.597817	0.391001	0.510723	0.638631	0.403363	0.404802	0.526792	0.528334	0.583751	0.533053		1	0.511602	0.359915	0.398686	0.506718	0.471737	0.472682	0.410225	0.346813	0.508519	0.473787	0.418098	0.477747	0.584894	0.37557	0.509756	0.474942	0.43133	0.461791	0.506381	0.597173	0.413672	0.494922	0.469978	0.512175	0.408175
	0.559068	0.421689	0.558881	0.288535	0.528843	0.367855	0.329632	0.321235	0.395431	0.40023	0.562406	0.604593	0.688041	0.413448	0.507844	0.598298	0.333384	0.436301	0.490476	0.446928	0.511965	0.579926			0.581429	0.361003	0.4114	0.504699	0.441431	0.44809	0.414398	0.323387	0.540588	0.558036	0.425787	0.582434	0.547726	0.439998	0.563458	0.38644	0.432939	0.443951	0.428365	0.541047	0.511199	0.500073	0.496561	0.387189	0.345184
	0.484006	0.463409	0.548257	0.39535	0.438798	0.606423	0.325722	0.308735	0.381408	0.383636	0.533701	0.742038	0.729574	0.530609	0.451781	0.543606	0.484015	0.493964	0.482934	0.412092	0.430962	0.627849			0.640274	0.456394	0.417917	0.565185	0.440512	0.409454	0.412096	0.313005	0.46694	0.550222	0.441309	0.637367	0.53456	0.523667	0.562422	0.349952	0.448018	0.388242	0.447043	0.392275	0.537195	0.53485	0.462292	0.330861	0.376486
	0.399353	0.655207	0.566211	0.422523	0.365981	0.708308	0.340905	0.358849	0.381682	0.423226	0.501795	0.772316	0.705441	0.580908	0.43094	0.561124	0.604447	0.412555	0.490545	0.446771	0.377382	0.550527			0.616462	0.525164	0.43032	0.582146	0.460268	0.41827	0.454828	0.365458	0.426314	0.528864	0.472372	0.532362	0.517883	0.484793	0.597911	0.378779	0.368993	0.355386	0.483509	0.553972	0.517627	0.587141	0.485757	0.393643	0.365061
	0.370153	0.675225	0.554622	0.366011	0.409367	0.650636	0.407643	0.374743	0.389624	0.434022	0.540839	0.739313	0.593353	0.552842	0.516361	0.595711	0.501717	0.356757	0.411673	0.502358	0.442157	0.442633			0.494293	0.526429	0.434796	0.531252	0.47593	0.41969	0.647435	0.400629	0.441161	0.541273	0.538538	0.441305	0.428317	0.362718	0.607459	0.439857	0.535049	0.409204	0.421482	0.679574	0.490015	0.544897	0.548058	0.404219	0.332891
	0.478412	0.547065	0.521228	0.364419	0.48228	0.650114	0.427675	0.330238	0.398696	0.39203	0.565407	0.674358	0.570843	0.458532	0.562722	0.623194	0.435973	0.44367	0.385059	0.488727	0.501815	0.489292			0.347894	0.438861	0.419261	0.486675	0.458724	0.373751	0.703078	0.355542	0.511124	0.538728	0.5676	0.413119	0.43988	0.382996	0.617446	0.617761	0.531831	0.4835	0.375636	0.504886	0.506081	0.45716	0.513422	0.40545	0.436934
	0.636896	0.528568	0.482695	0.399342	0.429405	0.609353	0.404147	0.375476	0.407616	0.408382	0.551091	0.742224	0.67257	0.504038	0.547007	0.609768	0.424144	0.470899	0.526689	0.469643	0.448545	0.567493			0.416708	0.415921	0.344518	0.453354	0.406503	0.400096	0.539129	0.37462	0.545327	0.534138	0.439368	0.418294	0.624157	0.455357	0.71794	0.609778	0.438874	0.459204	0.383963	0.429384	0.558117	0.413117	0.465003	0.484399	0.548966
	0.723773	0.526936	0.437412	0.460224	0.464664	0.457692	0.423429	0.459409	0.418329	0.448175	0.497977	0.868028	0.630672	0.573236	0.47554	0.568234	0.382371	0.439663	0.509286	0.467252	0.470203	0.61854			0.510756	0.678601	0.291839	0.431175	0.381018	0.461277	0.499115	0.44254	0.473932	0.58712	0.422495	0.440882	0.585884	0.409892	0.48879	0.486389	0.470068	0.587954	0.478468	0.468487	0.46697	0.380261	0.465536	0.542605	0.566773
	0.638135	0.481828	0.394693	0.513075	0.63322	0.382881	0.422311	0.488646	0.425632	0.444898	0.467197	0.717997	0.541458	0.455197	0.433668	0.516323	0.355045	0.470204	0.347929	0.475569	0.554071	0.528919			0.494069	0.725703	0.325312	0.451362	0.383116	0.357475	0.503641	0.437441	0.430381	0.661727	0.569183	0.455228	0.481506	0.344608	0.4198	0.417746	0.360153	0.533283	0.565917	0.484855	0.348909	0.348214	0.48947	0.543879	0.49567
	0.413483	0.435647	0.429285	0.531481	0.583734	0.3926	0.348883	0.470655	0.425594	0.433288	0.540687	0.572353	0.57573	0.376912	0.489262	0.530145	0.3772	0.503559	0.342997	0.509315	0.560675	0.407464			0.462169	0.440591	0.361105	0.520586	0.410692	0.272749	0.419559	0.418069	0.407015	0.730961	0.538713	0.459472	0.636419	0.360153	0.511921	0.464937	0.384915	0.402665	0.474654	0.491253	0.381272	0.314407	0.510961	0.53421	0.388318
	0.502354	0.41255	0.494737	0.440303	0.445381	0.420484	0.391548	0.414469	0.455819	0.424512	0.591132	0.628431	0.581716	0.419242	0.499068	0.628268	0.402122	0.502421	0.393935	0.602286	0.52555	0.465081			0.455507	0.435868	0.378718	0.617669	0.427099	0.337793	0.389537	0.423612	0.312499	0.694847	0.425745	0.458542	0.601733	0.436653	0.62329	0.420168	0.456822	0.345628	0.420989	0.491247	0.46448	0.299116	0.454148	0.508561	0.454255
	0.675596	0.479617	0.509173	0.350542	0.441337	0.449904	0.513569	0.418341	0.504003	0.397015	0.58098	0.671777	0.521274	0.592108	0.475232	0.682231	0.415448	0.505487	0.419575	0.627775	0.471325	0.506137			0.581769	0.531348	0.351594	0.689506	0.416976	0.432184	0.447505	0.380427	0.291598	0.600748	0.392529	0.518927	0.438521	0.523567	0.661449	0.420211	0.511793	0.360229	0.475104	0.455328	0.562567	0.333583	0.407595	0.453186	0.520846
	0.540967	0.552306	0.524799	0.351026	0.45041	0.46528	0.457879	0.441178	0.507204	0.373744	0.542988	0.698486	0.528426	0.757324	0.550021	0.693667	0.394739	0.510875	0.436199	0.546707	0.437582	0.471233			0.656435	0.417848	0.351299	0.649257	0.381121	0.50417	0.47826	0.319764	0.454583	0.626909	0.455509	0.566677	0.439396	0.498314	0.47847	0.421761	0.529656	0.429262	0.479648	0.407817	0.665039	0.357167	0.443698	0.434146	0.444225
	0.468609	0.567635	0.555258	0.428995	0.444556	0.51909	0.374764	0.40033	0.482837	0.398271	0.507356	0.789697	0.55658	0.70209	0.595936	0.674815	0.372642	0.486735	0.450516	0.545286	0.455406	0.48493			0.556189	0.339882	0.426188	0.614249	0.357502	0.438951	0.478464	0.364174	0.559117	0.689609	0.590879	0.481835	0.622757	0.220893	0.551537	0.405556	0.494191	0.453549	0.4488	0.432929	0.725504	0.348439	0.46931	0.47272	0.453569
	0.556138	0.556357	0.555382	0.540351	0.531887	0.590039	0.386343	0.360204	0.444616	0.422434	0.519673	0.812638	0.523202	0.572406	0.51378	0.646483	0.373104	0.519595	0.487641	0.581308	0.617282	0.519882			0.481878	0.374227	0.429227	0.61347	0.406136	0.362119	0.451692	0.421296	0.580481	0.733288	0.530449	0.428562	0.7268	0.252693	0.623216	0.417297	0.483109	0.502922	0.408327	0.532183	0.667354	0.33085	0.489438	0.507572	0.53674
	0.561272	0.524557	0.537304	0.535137	0.611231	0.566379	0.380554	0.348451	0.414548	0.427324	0.525796	0.665022	0.510764	0.441773	0.493369	0.624628	0.392796	0.677896	0.499018	0.556493	0.705223	0.529921			0.44824	0.430971	0.374439	0.560958	0.457655	0.366482	0.388525	0.429222	0.537305	0.708792	0.425543	0.458965	0.553453	0.304231	0.506738	0.459455	0.525681	0.543949	0.416075	0.711344	0.557587	0.322444	0.596705	0.538187	0.48883
	0.526136	0.473558	0.523295	0.482984	0.501536	0.561529	0.352638	0.390769	0.402079	0.427416	0.516258	0.657271	0.538928	0.480891	0.524214	0.670766	0.427033	0.666678	0.442499	0.566007	0.537423	0.521389			0.39741	0.471371	0.399072	0.546142	0.482818	0.368648	0.303849	0.501021	0.461552	0.625959	0.511909	0.503922	0.494294	0.404779	0.47425	0.41859	0.527366	0.424448	0.475228	0.784859	0.439161	0.358939	0.656267	0.574603	0.419396
	0.526945	0.447291	0.515417	0.437962	0.425983	0.661946	0.354177	0.441033	0.427453	0.430057	0.585509	0.752301	0.530775	0.564642	0.497686	0.721025	0.460261	0.515396	0.416334	0.631489	0.417303	0.49726			0.383195	0.444871	0.441635	0.702159	0.444349	0.36005	0.371531	0.597949	0.379393	0.530687	0.531777	0.515253	0.551871	0.566898	0.515775	0.392543	0.457328	0.351653	0.461672	0.729357	0.466279	0.344952	0.55198	0.537644	0.418316
	0.513421	0.479841	0.515263	0.447063	0.453331	0.666719	0.370261	0.410644	0.446537	0.448665	0.635107	0.653057	0.516497	0.500303	0.465503	0.665202	0.490355	0.402308	0.42792	0.560609	0.392782	0.46531			0.447165	0.414378	0.457282	0.687899	0.389453	0.348159	0.498596	0.488262	0.400661	0.471411	0.427627	0.424456	0.605408	0.388957	0.578199	0.400628	0.491633	0.357889	0.430297	0.572707	0.534426	0.267127	0.486035	0.422758	0.437843
	0.472664	0.491419	0.514776	0.487702	0.416562	0.591146	0.38922	0.40682	0.419903	0.450139	0.491795	0.583939	0.543161	0.424399	0.462968	0.584622	0.514002	0.383097	0.455701	0.472841	0.415824	0.471999			0.535759	0.398121	0.411739	0.446254	0.396543	0.353983	0.506218	0.354693	0.480643	0.481056	0.456296	0.385484	0.584546	0.354674	0.599764	0.388123	0.474303	0.367447	0.46008	0.438123	0.481596	0.270526	0.468286	0.402481	0.460266
2	0.424723	0.468418	0.531486	0.457912	0.389179	0.604172	0.405214	0.462118	0.4054	0.424521	0.444043	0.694804	0.590406	0.390057	0.495369	0.5279	0.4793	0.510271	0.476046	0.605077	0.486813	0.612736		2	0.625735	0.359606	0.338701	0.438132	0.397751	0.396842	0.44631	0.349876	0.417896	0.546377	0.528623	0.444135	0.550264	0.471745	0.578813	0.396142	0.539788	0.375594	0.514178	0.420025	0.4525	0.318741	0.409425	0.43056	0.436985
	0.405622	0.396233	0.60286	0.435554	0.511031	0.568535	0.419339	0.44463	0.411346	0.417883	0.565568	0.67821	0.646654	0.510308	0.545586	0.633614	0.414865	0.565298	0.467875	0.67932	0.6084	0.650911			0.684315	0.363588	0.376854	0.557462	0.380167	0.40713	0.354173	0.359046	0.410311	0.64506	0.490454	0.507618	0.682843	0.490142	0.593552	0.403374	0.574226	0.453239	0.575465	0.41623	0.48437	0.34119	0.359429	0.430611	0.481812
	0.46979	0.379243	0.576709	0.48107	0.590178	0.38594	0.44595	0.407932	0.430246	0.422894	0.58434	0.59633	0.677398	0.653183	0.560325	0.755115	0.430227	0.549835	0.475802	0.604888	0.594624	0.506564			0.665404	0.532273	0.405157	0.5983	0.425124	0.386439	0.43107	0.379451	0.579051	0.707291	0.505965	0.532252	0.620609	0.345121	0.669696	0.411724	0.485866	0.438746	0.583712	0.419004	0.506845	0.352047	0.359476	0.423384	0.689091
	0.503196	0.487794	0.422844	0.486662	0.563406	0.486699	0.454161	0.464354	0.438435	0.421834	0.513875	0.790562	0.658125	0.628208	0.538516	0.667165	0.443208	0.604321	0.490984	0.621025	0.479829	0.436108			0.527708	0.593868	0.329497	0.575633	0.477685	0.39257	0.54609	0.470243	0.593739	0.762847	0.602048	0.444856	0.446214	0.355283	0.650413	0.412874	0.476444	0.429367	0.593908	0.439341	0.504796	0.354003	0.463796	0.414426	0.643314
	0.467734	0.513377	0.419456	0.4453	0.526435	0.756008	0.415455	0.483226	0.415947	0.431588	0.373836	0.924687	0.541113	0.512814	0.479466	0.547656	0.394459	0.591567	0.44985	0.657713	0.532014	0.43959			0.449064	0.459166	0.301957	0.502768	0.432908	0.394062	0.437457	0.511833	0.493077	0.826336	0.566363	0.452794	0.516358	0.457403	0.570733	0.390597	0.502048	0.404297	0.697147	0.515713	0.457261	0.340346	0.619718	0.411706	0.394632
	0.400373	0.451346	0.493454	0.383373	0.493196	0.622925	0.380246	0.42244	0.393792	0.454496	0.356249	0.76643	0.509926	0.352267	0.434032	0.477189	0.409151	0.421341	0.413265	0.57047	0.602099	0.50388			0.461621	0.342276	0.322067	0.480543	0.394321	0.369236	0.372322	0.404768	0.507462	0.790228	0.478181	0.577713	0.621893	0.442248	0.47454	0.370807	0.479924	0.363636	0.692086	0.67181	0.437308	0.324087	0.59823	0.403853	0.356192
	0.373837	0.38919	0.507717	0.355715	0.480683	0.46673	0.365112	0.420347	0.381619	0.453938	0.501558	0.613239	0.603423	0.356595	0.416106	0.539632	0.478121	0.352005	0.424391	0.526875	0.568199	0.537427			0.575463	0.275811	0.284651	0.474614	0.397381	0.372438	0.425206	0.374529	0.547591	0.693528	0.472266	0.486924	0.591117	0.314839	0.40846	0.489428	0.461883	0.40123	0.535187	0.704688	0.468371	0.326957	0.515297	0.366566	0.422103
	0.490402	0.376065	0.481612	0.409622	0.459695	0.53786	0.410225	0.445813	0.396356	0.434184	0.489871	0.525005	0.530499	0.454436	0.453515	0.639411	0.521534	0.400904	0.44361	0.577149	0.532544	0.509702			0.660216	0.296496	0.322221	0.428146	0.391149	0.398039	0.416873	0.430229	0.554059	0.723716	0.466886	0.336915	0.562893	0.221901	0.707708	0.53466	0.489356	0.516369	0.474017	0.611401	0.489856	0.334241	0.457157	0.385381	0.513232
	0.507479	0.440196	0.440042	0.460065	0.425092	0.583018	0.419289	0.430783	0.409292	0.402937	0.409238	0.534262	0.47724	0.524712	0.478114	0.642637	0.506925	0.479226	0.455161	0.543906	0.514613	0.507297			0.624937	0.465173	0.538982	0.4397	0.400073	0.389249	0.388089	0.450854	0.555909	0.727314	0.438657	0.367672	0.593252	0.247242	0.704945	0.474691	0.488933	0.514683	0.484765	0.502103	0.533819	0.341196	0.524199	0.476472	0.523107
	0.381636	0.445728	0.61198	0.484535	0.430738	0.583619	0.315526	0.392994	0.395568	0.399321	0.393912	0.595613	0.764537	0.503299	0.433305	0.632243	0.40402	0.541206	0.420675	0.492348	0.525433	0.522084			0.543379	0.746997	0.630225	0.533137	0.473722	0.373105	0.412376	0.432286	0.552141	0.613243	0.417668	0.44569	0.60672	0.448786	0.529391	0.440725	0.450534	0.470874	0.527849	0.438879	0.672134	0.357721	0.671439	0.463782	0.463223
	0.427379	0.401956	0.822966	0.455163	0.453831	0.623198	0.303851	0.349599	0.37372	0.431887	0.434193	0.67956	0.856554	0.402938	0.436032	0.62795	0.406888	0.545515	0.393924	0.549472	0.519447	0.530468			0.469427	0.640585	0.570903	0.636491	0.509445	0.370792	0.464075	0.369264	0.526121	0.606569	0.412893	0.513326	0.562158	0.623072	0.546079	0.417506	0.465038	0.465754	0.512145	0.475078	0.655815	0.370222	0.654231	0.414002	0.463168
	0.530759	0.414592	0.768262	0.450108	0.454786	0.618937	0.380288	0.422592	0.352221	0.419425	0.514013	0.746267	0.616601	0.454753	0.469011	0.572123	0.508175	0.540641	0.421404	0.608676	0.457332	0.551139			0.54768	0.380294	0.451332	0.662568	0.47162	0.3667	0.522285	0.349806	0.510381	0.673565	0.438347	0.471835	0.57693	0.559816	0.742307	0.370878	0.430976	0.443639	0.42366	0.645777	0.445623	0.355994	0.592803	0.451179	0.444611
	0.514559	0.421852	0.629182	0.52856	0.458155	0.503787	0.390493	0.523108	0.350276	0.387522	0.550071	0.776911	0.587851	0.555062	0.386549	0.517999	0.561515	0.537985	0.451779	0.62388	0.501347	0.591504			0.618314	0.36542	0.392695	0.451815	0.46146	0.364676	0.485232	0.383313	0.530276	0.591774	0.481076	0.400362	0.619221	0.372896	0.530629	0.379378	0.328987	0.419312	0.432826	0.841376	0.587804	0.340439	0.582546	0.461349	0.341534
	0.490023	0.381531	0.482273	0.485517	0.473388	0.494378	0.398725	0.490444	0.35233	0.388204	0.534406	0.724251	0.673647	0.513552	0.350156	0.559548	0.583148	0.550612	0.475126	0.568741	0.615809	0.664851			0.571711	0.405159	0.479312	0.399397	0.458394	0.388986	0.409622	0.468396	0.569546	0.524547	0.524828	0.415339	0.597669	0.466395	0.640642	0.404846	0.374502	0.432773	0.50386	0.666436	0.801132	0.331757	0.590707	0.409386	0.337912
	0.496578	0.45381	0.412526	0.381902	0.511088	0.571813	0.454743	0.40716	0.345573	0.396094	0.447488	0.705878	0.699197	0.51929	0.491268	0.608163	0.581838	0.534208	0.490561	0.501373	0.545759	0.730093			0.51537	0.441634	0.460533	0.591972	0.413925	0.401889	0.382172	0.501333	0.594504	0.575295	0.470038	0.541789	0.50751	0.288378	0.747871	0.379299	0.378596	0.431721	0.575802	0.467192	0.693822	0.320004	0.586239	0.425236	0.428474
	0.53814	0.579666	0.413821	0.546284	0.535289	0.531037	0.422558	0.314156	0.342447	0.403805	0.439301	0.812433	0.639402	0.614535	0.53538	0.630263	0.549513	0.458455	0.488273	0.514512	0.453643	0.722936			0.497806	0.428296	0.36149	0.623965	0.417523	0.371651	0.382728	0.394728	0.49597	0.63434	0.42385	0.745411	0.569419	0.207226	0.539833	0.382621	0.463696	0.417277	0.579729	0.464302	0.619895	0.317539	0.45052	0.460012	0.460561
	0.585745	0.516815	0.469805	0.729767	0.482244	0.467248	0.329327	0.361878	0.344222	0.431884	0.545227	0.786827	0.503049	0.592235	0.481555	0.603083	0.499535	0.515611	0.46044	0.527485	0.45554	0.692489			0.642795	0.380916	0.336251	0.613925	0.487864	0.35546	0.407641	0.378533	0.413659	0.661037	0.581507	0.648161	0.503241	0.353783	0.401184	0.402604	0.524488	0.452937	0.503065	0.479071	0.645545	0.350438	0.376999	0.406815	0.454346
	0.60413	0.462846	0.516539	0.731494	0.445526	0.454215	0.382199	0.464077	0.347828	0.459023	0.555436	0.687336	0.510385	0.536033	0.453885	0.581832	0.475498	0.667235	0.454607	0.522329	0.480081	0.655694			0.760554	0.320679	0.32778	0.761593	0.480079	0.355909	0.477235	0.443985	0.441172	0.574602	0.625498	0.460526	0.472005	0.519853	0.483059	0.432468	0.45272	0.439664	0.514603	0.499045	0.578764	0.360291	0.536487	0.45784	0.423984
	0.508568	0.561305	0.527181	0.670633	0.457088	0.439535	0.437918	0.451833	0.350896	0.445609	0.496112	0.854939	0.600658	0.561823	0.455069	0.668981	0.476434	0.653544	0.459904	0.594692	0.509593	0.594453			0.697545	0.300789	0.297431	0.870217	0.431336	0.351069	0.541789	0.440819	0.524584	0.515579	0.48044	0.46388	0.524796	0.412917	0.585925	0.433109	0.387991	0.42608	0.535538	0.54755	0.500854	0.329201	0.6199	0.643319	0.517633
	0.314087	0.576763	0.498632	0.5944	0.463732	0.416446	0.376199	0.398354	0.351212	0.4212	0.409309	0.957235	0.671316	0.561612	0.492244	0.690294	0.505495	0.60122	0.406679	0.664698	0.507465	0.544294			0.606014	0.34322	0.352461	0.878932	0.418058	0.348483	0.511917	0.418751	0.618629	0.581516	0.398473	0.443842	0.556567	0.407686	0.65151	0.377143	0.446401	0.408511	0.44225	0.566203	0.537493	0.334431	0.58132	0.621254	0.665551
3	0.380022	0.507483	0.475119	0.604875	0.456058	0.378472	0.354419	0.339315	0.344864	0.401425	0.43844	0.738298	0.668318	0.513271	0.480608	0.600218	0.506113	0.595458	0.373176	0.583857	0.507407	0.569653		3	0.547106	0.432779	0.443072	0.771941	0.413053	0.353878	0.468421	0.408933	0.609187	0.55618	0.39613	0.365838	0.639148	0.477631	0.642416	0.380715	0.470816	0.385717	0.470935	0.509558	0.560623	0.348845	0.463789	0.505435	0.464802
	0.504974	0.437454	0.534568	0.592898	0.419431	0.387394	0.377309	0.370659	0.335146	0.423065	0.596903	0.611085	0.572872	0.591826	0.435563	0.562325	0.487645	0.538762	0.428148	0.522076	0.53749	0.579909			0.664688	0.499449	0.347308	0.64442	0.41182	0.352287	0.440689	0.360409	0.525846	0.458149	0.501958	0.387757	0.895922	0.461668	0.552866	0.367091	0.490213	0.39014	0.665645	0.46839	0.52927	0.315833	0.425942	0.538589	0.269175
	0.359648	0.390765	0.541324	0.472728	0.403309	0.491843	0.354518	0.437862	0.333463	0.453561	0.596126	0.589561	0.448307	0.671579	0.457407	0.578305	0.49954	0.446709	0.52379	0.540313	0.506937	0.545313			0.737018	0.427181	0.279102	0.659505	0.459635	0.344056	0.428784	0.303305	0.391315	0.472709	0.535668	0.440432	0.774838	0.345536	0.677147	0.372417	0.537153	0.425591	0.634331	0.466081	0.515659	0.2875	0.605638	0.54935	0.389656
	0.312538	0.386583	0.458698	0.408974	0.418683	0.52883	0.338859	0.432191	0.352905	0.431955	0.533095	0.566494	0.380771	0.551497	0.511605	0.654299	0.529963	0.400879	0.60911	0.555081	0.436771	0.547168			0.609837	0.357943	0.384545	0.729739	0.501627	0.333481	0.449473	0.396421	0.386137	0.536992	0.446139	0.421529	0.475969	0.375202	0.588047	0.392011	0.464535	0.411465	0.46721	0.543594	0.497412	0.283242	0.646359	0.479909	0.435991
	0.431177	0.383383	0.438394	0.415272	0.390227	0.509928	0.374634	0.414492	0.406099	0.403072	0.5812	0.565125	0.500173	0.468097	0.576903	0.703153	0.570818	0.397004	0.52304	0.557684	0.463165	0.584917			0.51052	0.345919	0.386175	0.796672	0.437362	0.376711	0.534906	0.481809	0.470765	0.605221	0.419745	0.42035	0.637646	0.538735	0.486291	0.385274	0.425911	0.401088	0.29489	0.59519	0.429102	0.314463	0.532879	0.438959	0.389214
	0.4509	0.394689	0.451265	0.447767	0.377615	0.590368	0.362894	0.408103	0.428619	0.387245	0.585269	0.596204	0.593541	0.489719	0.58954	0.697672	0.581094	0.430062	0.429175	0.539001	0.489934	0.662151			0.469613	0.365766	0.290124	0.600065	0.380338	0.511429	0.544457	0.434162	0.420281	0.616001	0.425731	0.458616	0.739583	0.559332	0.586257	0.364999	0.463999	0.412404	0.300658	0.534602	0.496353	0.348411	0.388608	0.425269	0.390698
	0.405674	0.501113	0.441503	0.442684	0.48978	0.625189	0.318532	0.420221	0.424461	0.403798	0.506248	0.622357	0.586312	0.445027	0.54542	0.665108	0.569914	0.491988	0.467859	0.542454	0.44859	0.655198			0.475487	0.39099	0.277102	0.34865	0.370709	0.514339	0.448229	0.400174	0.376545	0.573269	0.401089	0.460238	0.801725	0.478743	0.713358	0.363248	0.498949	0.388049	0.528059	0.530559	0.704556	0.321315	0.315548	0.426719	0.396615
	0.352601	0.542866	0.430021	0.346075	0.623078	0.51001	0.373682	0.446269	0.459343	0.441328	0.485689	0.632364	0.498652	0.413308	0.452947	0.598512	0.596218	0.573984	0.48437	0.579829	0.433429	0.533594			0.501289	0.383973	0.288041	0.417313	0.374262	0.396445	0.453814	0.397525	0.444175	0.503131	0.417265	0.448118	0.656641	0.436117	0.73055	0.389693	0.472694	0.399372	0.648953	0.572039	0.580992	0.31169	0.406759	0.435794	0.375223
	0.44159	0.404162	0.424056	0.350417	0.724074	0.459484	0.392878	0.483523	0.495505	0.481578	0.501815	0.604469	0.43696	0.512039	0.430704	0.477901	0.604464	0.661193	0.462165	0.583583	0.446995	0.555471			0.5257	0.380743	0.284776	0.50789	0.38618	0.363284	0.499413	0.416398	0.489765	0.46922	0.477792	0.456942	0.471419	0.353291	0.578487	0.424457	0.469538	0.391354	0.679307	0.523802	0.36047	0.3405	0.487509	0.44549	0.398567
	0.669699	0.408876	0.429185	0.44345	0.668575	0.477525	0.256445	0.441172	0.503256	0.478274	0.515903	0.612558	0.571359	0.599727	0.561005	0.422995	0.553774	0.678946	0.4272	0.59028	0.43244	0.619991			0.583257	0.385558	0.318102	0.537259	0.402016	0.358331	0.493578	0.421422	0.493152	0.510731	0.457596	0.459497	0.506053	0.365501	0.498323	0.435167	0.455745	0.379198	0.665458	0.48458	0.434268	0.31652	0.512311	0.430906	0.445559
	0.655978	0.52837	0.444404	0.473117	0.573256	0.448795	0.220482	0.312561	0.471567	0.420154	0.474421	0.710442	0.721673	0.618099	0.567013	0.475896	0.5344	0.579685	0.400912	0.6739	0.419083	0.514933			0.633285	0.360525	0.372606	0.68258	0.4045	0.336604	0.474765	0.383976	0.426105	0.51232	0.412743	0.453052	0.461764	0.386001	0.59848	0.396957	0.455014	0.390493	0.632421	0.511075	0.510985	0.287446	0.419469	0.403021	0.386663
	0.515639	0.51072	0.470225	0.463258	0.64849	0.432904	0.295811	0.374784	0.418662	0.422126	0.378483	0.690558	0.807706	0.514686	0.471454	0.552954	0.540758	0.482421	0.400925	0.650109	0.430341	0.472655			0.535611	0.323479	0.379359	0.783431	0.39	0.325886	0.455352	0.375175	0.413711	0.485052	0.436943	0.480747	0.690418	0.34404	0.669684	0.359815	0.448831	0.402439	0.586828	0.504342	0.497338	0.342112	0.348737	0.373643	0.337583
	0.449672	0.506085	0.473095	0.42962	0.659791	0.47654	0.346111	0.509369	0.42244	0.445214	0.436468	0.603287	0.690637	0.388865	0.482822	0.600174	0.493806	0.412577	0.404753	0.478751	0.510465	0.564401			0.460184	0.301737	0.351663	0.568819	0.397718	0.329228	0.418938	0.396496	0.551964	0.513887	0.482891	0.499605	0.731878	0.28032	0.514307	0.376955	0.505946	0.342184	0.454616	0.465164	0.494885	0.392222	0.41525	0.425703	0.399669
	0.414323	0.61121	0.44377	0.460064	0.542469	0.505738	0.38361	0.503705	0.449047	0.410261	0.547714	0.645899	0.503113	0.400737	0.542509	0.52998	0.469862	0.394199	0.406814	0.447319	0.618154	0.502384			0.534983	0.285114	0.29664	0.488137	0.411098	0.346558	0.385032	0.417846	0.572997	0.539281	0.536231	0.444042	0.597052	0.310341	0.621876	0.420064	0.774561	0.419229	0.375172	0.435413	0.49329	0.407575	0.510983	0.567725	0.45556
	0.403447	0.55085	0.41315	0.526224	0.538948	0.502311	0.415531	0.450667	0.473248	0.391165	0.543331	0.706246	0.451951	0.391113	0.606692	0.50372	0.515104	0.43927	0.397301	0.525195	0.559573	0.39638			0.539375	0.279382	0.271558	0.678476	0.399519	0.359774	0.383408	0.407173	0.474751	0.516025	0.623328	0.419328	0.66525	0.33712	0.738612	0.409611	0.533318	0.447084	0.580864	0.416189	0.466031	0.43989	0.579772	0.538383	0.479878
	0.438556	0.36333	0.404234	0.471	0.597469	0.440134	0.389789	0.391496	0.447989	0.411856	0.502148	0.708056	0.462047	0.323047	0.546757	0.570201	0.487262	0.556663	0.400652	0.653603	0.485357	0.478053			0.473609	0.364697	0.293879	0.722389	0.416231	0.352829	0.462804	0.342369	0.397867	0.466716	0.670791	0.454753	0.618728	0.446498	0.596865	0.337921	0.423303	0.354889	0.662902	0.410016	0.468246	0.462782	0.479611	0.42303	0.464147
	0.472737	0.301006	0.456906	0.447266	0.616749	0.388608	0.324638	0.421085	0.392313	0.407635	0.455206	0.667555	0.52264	0.415673	0.406472	0.585631	0.404705	0.526662	0.435569	0.677472	0.52185	0.516076			0.465605	0.452204	0.398133	0.649634	0.477784	0.333384	0.61724	0.390372	0.365761	0.435401	0.549387	0.479973	0.560614	0.46589	0.452885	0.359966	0.452725	0.360264	0.49502	0.432008	0.503218	0.436917	0.433887	0.359003	0.392176
	0.42956	0.323487	0.497242	0.573805	0.632314	0.403612	0.323197	0.493822	0.411782	0.392856	0.449226	0.616312	0.693353	0.536188	0.393631	0.570073	0.383848	0.400176	0.422369	0.55761	0.49935	0.447709			0.474587	0.415689	0.457932	0.538868	0.549053	0.31477	0.536675	0.514952	0.403917	0.564467	0.472337	0.494904	0.58631	0.331511	0.593768	0.378442	0.393973	0.372124	0.398539	0.476499	0.488605	0.431207	0.594046	0.421927	0.25874
	0.408687	0.418266	0.495802	0.592335	0.640567	0.406884	0.345766	0.527451	0.430663	0.399518	0.461253	0.632564	0.849096	0.461613	0.423519	0.568623	0.444518	0.445917	0.372836	0.493773	0.433039	0.48294			0.472041	0.381661	0.376233	0.444824	0.568654	0.346795	0.357869	0.456539	0.469222	0.68037	0.500448	0.503227	0.568211	0.385602	0.537749	0.387907	0.497064	0.336894	0.368229	0.520788	0.473838	0.459561	0.562885	0.599692	0.228845
	0.423911	0.493517	0.461102	0.494567	0.510937	0.403602	0.359801	0.499465	0.3833	0.400121	0.45409	0.627268	0.791687	0.415419	0.441093	0.550425	0.59716	0.503174	0.384439	0.47916	0.506199	0.574263			0.473154	0.384184	0.330309	0.40407	0.417101	0.375223	0.356918	0.40312	0.530929	0.652764	0.479901	0.515286	0.418805	0.381932	0.551016	0.460406	0.587363	0.341727	0.39983	0.553838	0.540688	0.43677	0.368662	0.533698	0.312686
4	0.352602	0.534396	0.422134	0.382594	0.357729	0.460258	0.366436	0.410991	0.354664	0.386896	0.449612	0.540158	0.693905	0.460742	0.460872	0.511284	0.567503	0.449055	0.409823	0.483363	0.59077	0.624611		4	0.489033	0.374132	0.328418	0.492545	0.331988	0.352863	0.429458	0.506664	0.519196	0.568551	0.414227	0.53439	0.669574	0.398544	0.702162	0.440487	0.541636	0.413572	0.437963	0.565496	0.565573	0.404294	0.374172	0.374496	0.448292
	0.27472	0.544048	0.425027	0.31479	0.382742	0.496781	0.362095	0.413659	0.346643	0.397856	0.453011	0.441718	0.617184	0.454966	0.472309	0.510111	0.40295	0.452414	0.409353	0.506841	0.576189	0.591135			0.555082	0.367115	0.304826	0.602958	0.390476	0.328298	0.524548	0.512318	0.503084	0.470858	0.308015	0.553523	0.530497	0.388045	0.556625	0.439405	0.439764	0.452916	0.454151	0.574936	0.513884	0.433433	0.454784	0.396605	0.528925
	0.308919	0.526294	0.450663	0.343811	0.448884	0.449726	0.331552	0.464559	0.305899	0.412388	0.447468	0.399867	0.53879	0.438607	0.432995	0.518574	0.422223	0.504446	0.407648	0.545152	0.502837	0.470697			0.590961	0.386523	0.281415	0.590263	0.400342	0.310481	0.555723	0.412692	0.528594	0.461442	0.275963	0.579046	0.386321	0.350199	0.594187	0.439757	0.439661	0.452152	0.399038	0.568914	0.525873	0.450352	0.515951	0.417646	0.474921
	0.367806	0.484037	0.48557	0.396982	0.501401	0.389974	0.307503	0.476201	0.277474	0.38846	0.452144	0.622937	0.473279	0.491463	0.403206	0.490561	0.482626	0.511919	0.40738	0.567097	0.410463	0.453829			0.536247	0.404164	0.273815	0.553968	0.384557	0.30439	0.533859	0.354903	0.486225	0.449804	0.339557	0.6308	0.460428	0.495188	0.527993	0.437028	0.535812	0.419882	0.372262	0.483796	0.525916	0.431068	0.528342	0.379003	0.373273
	0.431295	0.427399	0.476647	0.442263	0.511354	0.348951	0.317408	0.456762	0.297629	0.372407	0.496194	0.818902	0.444711	0.567289	0.431947	0.50552	0.488688	0.477	0.400766	0.557003	0.431227	0.502702			0.484859	0.415692	0.28276	0.524459	0.393345	0.298807	0.476579	0.331841	0.398376	0.368361	0.351596	0.550682	0.543377	0.592453	0.504227	0.46188	0.473854	0.38591	0.536388	0.479209	0.407059	0.405231	0.501442	0.408716	0.274579
	0.580125	0.391296	0.432986	0.408439	0.480377	0.395586	0.342452	0.41201	0.303974	0.380305	0.508797	0.766206	0.420455	0.640093	0.438706	0.582808	0.50077	0.399786	0.416467	0.489491	0.446088	0.545772			0.465812	0.454031	0.313621	0.514888	0.392549	0.283984	0.447255	0.34702	0.395678	0.412964	0.336159	0.341341	0.567708	0.558332	0.57239	0.518076	0.491003	0.364904	0.562301	0.675018	0.416678	0.378427	0.515663	0.464417	0.318628
	0.713372	0.479721	0.359818	0.379562	0.407007	0.46023	0.368205	0.396673	0.29797	0.376557	0.476379	0.687588	0.398339	0.648142	0.428718	0.663762	0.507752	0.389404	0.476054	0.511145	0.375833	0.555956			0.542573	0.501517	0.392376	0.525958	0.374853	0.284956	0.464995	0.362975	0.411959	0.535276	0.340884	0.300626	0.640989	0.464055	0.490476	0.559869	0.464933	0.35733	0.372949	0.646897	0.611614	0.356885	0.496012	0.468894	0.400476
	0.682767	0.527563	0.3697	0.423473	0.375636	0.486911	0.350356	0.4141	0.331344	0.366883	0.457619	0.621349	0.462739	0.603769	0.448074	0.700781	0.434744	0.433343	0.488707	0.652356	0.36813	0.529169			0.589644	0.529424	0.439774	0.564601	0.376385	0.30032	0.448979	0.380263	0.405038	0.534876	0.35562	0.370202	0.593195	0.39995	0.538015	0.516229	0.31534	0.384608	0.43973	0.454655	0.685536	0.341687	0.376879	0.488299	0.430502
	0.584795	0.416187	0.483192	0.400462	0.417606	0.438333	0.330774	0.468464	0.352494	0.363864	0.438156	0.582342	0.545463	0.529204	0.469994	0.609975	0.379389	0.450313	0.44812	0.577098	0.437872	0.542582			0.504341	0.504009	0.396241	0.518938	0.38532	0.314101	0.425322	0.427638	0.411602	0.494401	0.372811	0.474115	0.469618	0.305227	0.548033	0.441834	0.393872	0.391993	0.583631	0.437043	0.645562	0.334095	0.360282	0.535595	0.444847
	0.481615	0.398969	0.484574	0.330929	0.486689	0.349776	0.344643	0.495129	0.317952	0.3625	0.393067	0.579734	0.545088	0.475166	0.473986	0.556598	0.422416	0.447543	0.39322	0.418416	0.572061	0.562118			0.434064	0.426791	0.320902	0.380523	0.377682	0.321126	0.434593	0.446693	0.419632	0.47036	0.345192	0.506819	0.451205	0.431395	0.561032	0.434806	0.368908	0.383989	0.53273	0.505279	0.52877	0.333386	0.449141	0.47903	0.438362
	0.617982	0.487065	0.42861	0.360376	0.538361	0.37522	0.345141	0.469503	0.314138	0.362113	0.373145	0.620742	0.519334	0.456739	0.452355	0.592821	0.461735	0.426233	0.349942	0.420229	0.605295	0.527394			0.409811	0.39924	0.248241	0.393505	0.370316	0.31597	0.440051	0.397008	0.374588	0.500312	0.318349	0.443216	0.506102	0.403157	0.526175	0.459892	0.374854	0.378946	0.423878	0.593487	0.396193	0.333726	0.512008	0.396376	0.371757
	0.801282	0.61934	0.412151	0.39453	0.503462	0.413975	0.32939	0.444018	0.333752	0.37178	0.389114	0.661531	0.484622	0.457702	0.420775	0.592876	0.486719	0.438702	0.341213	0.481802	0.402252	0.465974			0.449255	0.399422	0.257216	0.474485	0.368089	0.302491	0.429363	0.357953	0.337372	0.543924	0.365252	0.395861	0.647924	0.292728	0.34051	0.426525	0.399816	0.375061	0.319528	0.599513	0.291092	0.326124	0.524545	0.434762	0.34586
	0.703185	0.679079	0.402535	0.359192	0.467432	0.390681	0.313926	0.433459	0.290284	0.383667	0.382248	0.69694	0.426298	0.49474	0.424401	0.603489	0.515576	0.472156	0.4103	0.569569	0.335005	0.400851			0.461846	0.385509	0.290684	0.478203	0.362028	0.297274	0.414793	0.342431	0.35496	0.47177	0.398005	0.381047	0.619699	0.345642	0.491189	0.394458	0.391935	0.350737	0.405725	0.537051	0.356189	0.319114	0.466322	0.455259	0.4341
	0.574227	0.579497	0.397114	0.415095	0.456166	0.358731	0.30666	0.462441	0.242639	0.383771	0.377432	0.741967	0.429905	0.608191	0.434264	0.720839	0.521593	0.444141	0.51352	0.715322	0.401749	0.481723			0.379675	0.383276	0.306626	0.462133	0.345906	0.361685	0.406602	0.356436	0.371811	0.423502	0.380471	0.42988	0.49998	0.42564	0.528744	0.364372	0.46694	0.342011	0.519173	0.524551	0.517726	0.315247	0.432978	0.412347	0.431854
	0.501272	0.462718	0.455932	0.519582	0.397914	0.339395	0.315052	0.472894	0.240858	0.370984	0.412642	0.731941	0.645875	0.577757	0.430625	0.746605	0.483283	0.432976	0.492183	0.819923	0.364056	0.581523			0.411412	0.393627	0.308939	0.449425	0.305912	0.42988	0.423331	0.370818	0.380985	0.496555	0.278658	0.435865	0.525799	0.449265	0.44889	0.313455	0.450533	0.351962	0.39525	0.542929	0.65748	0.313972	0.438199	0.366349	0.358089
	0.460964	0.387286	0.516874	0.423462	0.343705	0.385553	0.31747	0.445307	0.280823	0.347446	0.434764	0.617408	0.80777	0.361106	0.418379	0.626806	0.458732	0.495567	0.417737	0.70725	0.328713	0.479108			0.541896	0.372133	0.301836	0.486759	0.296375	0.443953	0.435805	0.36535	0.390813	0.532637	0.20017	0.379075	0.373693	0.411166	0.403391	0.33495	0.417607	0.365317	0.354164	0.57933	0.646821	0.314533	0.464299	0.344904	0.376183
	0.439129	0.476284	0.47348	0.318678	0.385096	0.426552	0.31242	0.42963	0.342686	0.33741	0.429916	0.519708	0.817719	0.429648	0.403836	0.602715	0.443605	0.484211	0.34442	0.545143	0.372346	0.416946			0.605135	0.339945	0.302845	0.523068	0.336301	0.415319	0.432016	0.348722	0.388466	0.541927	0.312385	0.351596	0.409593	0.356966	0.439198	0.319931	0.389191	0.364737	0.473492	0.539184	0.460958	0.315673	0.518855	0.395519	0.397249
	0.413	0.563629	0.418075	0.356583	0.432206	0.404663	0.310886	0.431391	0.35462	0.335096	0.455118	0.470638	0.668647	0.581013	0.402445	0.623702	0.39217	0.424652	0.354749	0.415505	0.457726	0.465222			0.585766	0.326912	0.304891	0.467098	0.431939	0.362013	0.41333	0.331901	0.365953	0.635661	0.369107	0.339037	0.426535	0.340609	0.477718	0.299476	0.362053	0.374821	0.482352	0.441955	0.403497	0.31796	0.607462	0.421046	0.362783
	0.417552	0.526198	0.386502	0.345586	0.453455	0.383042	0.307423	0.459254	0.341509	0.324661	0.480449	0.50714	0.518111	0.46925	0.41698	0.60554	0.398349	0.50223	0.437787	0.43421	0.543857	0.533441			0.473031	0.324421	0.30299	0.450299	0.497341	0.343251	0.399156	0.345984	0.448081	0.651314	0.313701	0.319185	0.502196	0.364331	0.509537	0.345236	0.382671	0.361349	0.414707	0.392485	0.408081	0.32401	0.539104	0.396286	0.377379
	0.452589	0.494179	0.398547	0.291836	0.468949	0.374434	0.297416	0.45942	0.323386	0.353497	0.454014	0.549864	0.633394	0.467879	0.450081	0.545077	0.533979	0.560727	0.485445	0.525376	0.505083	0.582646			0.397838	0.331761	0.321937	0.505622	0.375669	0.346551	0.42408	0.360131	0.573661	0.461878	0.294341	0.324531	0.793626	0.314066	0.502053	0.45292	0.38359	0.345402	0.330744	0.398641	0.359291	0.364448	0.371415	0.379244	0.429371
5	0.465202	0.468743	0.428818	0.321392	0.516209	0.385854	0.282059	0.415091	0.320421	0.426717	0.434881	0.544698	0.605728	0.638694	0.454312	0.455747	0.576043	0.501392	0.503059	0.550442	0.439273	0.551977		5	0.382498	0.354278	0.351973	0.483463	0.328226	0.362067	0.437826	0.351361	0.523216	0.39168	0.305539	0.35729	0.58652	0.300513	0.445427	0.42489	0.436988	0.340789	0.350877	0.470577	0.412328	0.400882	0.420354	0.371277	0.40633
	0.446292	0.383862	0.434005	0.361693	0.664416	0.402891	0.267285	0.407796	0.331088	0.404248	0.43432	0.509591	0.354941	0.580437	0.476904	0.438331	0.487743	0.51831	0.491741	0.593751	0.424786	0.511004			0.430293	0.363071	0.349886	0.436841	0.44409	0.383319	0.430084	0.347459	0.4461	0.438269	0.336352	0.370244	0.65466	0.346793	0.417887	0.372072	0.500001	0.335578	0.492454	0.514894	0.569528	0.369022	0.470603	0.368886	0.365955
	0.379968	0.359535	0.42276	0.360427	0.704845	0.414218	0.273714	0.415286	0.330817	0.331815	0.37012	0.471742	0.310899	0.434599	0.493739	0.465273	0.601636	0.4634	0.480063	0.666211	0.42661	0.493941			0.47069	0.319711	0.333406	0.456659	0.50965	0.410624	0.491292	0.351097	0.448523	0.440478	0.369097	0.366953	0.617572	0.385656	0.579361	0.348977	0.49323	0.364844	0.53746	0.510392	0.458749	0.32384	0.371273	0.409524	0.353722
	0.342265	0.483839	0.396605	0.444549	0.585218	0.345149	0.28688	0.387874	0.329631	0.303101	0.339167	0.518533	0.416575	0.457489	0.511015	0.483511	0.744026	0.394485	0.470689	0.59705	0.434915	0.584204			0.454272	0.297938	0.313767	0.48747	0.515229	0.460851	0.549682	0.355171	0.478289	0.4198	0.391375	0.354922	0.414774	0.362387	0.506456	0.353118	0.441668	0.362782	0.497036	0.433744	0.341381	0.289386	0.375138	0.486986	0.362972
	0.356102	0.514795	0.349329	0.576559	0.611319	0.237533	0.294767	0.376825	0.335591	0.299303	0.494562	0.591249	0.57662	0.500723	0.543553	0.455854	0.758987	0.30351	0.449047	0.503185	0.4233	0.668251			0.442265	0.315748	0.28685	0.504821	0.449957	0.463556	0.46573	0.359035	0.505752	0.389205	0.357504	0.349819	0.417241	0.381897	0.387009	0.354058	0.44671	0.345621	0.377652	0.394105	0.595684	0.306779	0.475005	0.465762	0.372593
	0.362309	0.436748	0.312909	0.55779	0.70475	0.291992	0.297217	0.396871	0.337367	0.313385	0.556883	0.644852	0.676911	0.518813	0.601192	0.423126	0.606196	0.350745	0.45226	0.60141	0.448633	0.54126			0.447946	0.330653	0.26289	0.458743	0.411223	0.369967	0.408888	0.361538	0.451435	0.407531	0.31377	0.35608	0.509304	0.424249	0.399519	0.343387	0.412357	0.346161	0.362817	0.475571	0.772235	0.345478	0.495469	0.416597	0.301494
	0.368336	0.314542	0.34095	0.50846	0.707662	0.364143	0.298773	0.400108	0.33286	0.320608	0.463953	0.612279	0.663107	0.491322	0.620121	0.398696	0.541209	0.47633	0.509099	0.614884	0.551177	0.414948			0.499877	0.334036	0.278036	0.394652	0.428776	0.331937	0.442638	0.344099	0.393376	0.448813	0.340334	0.359735	0.493938	0.420697	0.397689	0.379387	0.416803	0.354786	0.490426	0.544227	0.713532	0.35074	0.480081	0.480613	0.272755
	0.391288	0.301373	0.399122	0.523256	0.737457	0.33819	0.319019	0.387842	0.321319	0.326096	0.497292	0.509141	0.533155	0.451758	0.596452	0.404319	0.546468	0.386818	0.533877	0.459675	0.603949	0.374159			0.527174	0.312826	0.303592	0.386612	0.416953	0.351492	0.494762	0.323797	0.39019	0.417399	0.340328	0.362723	0.531804	0.352683	0.430985	0.362582	0.474487	0.313041	0.508718	0.570995	0.524419	0.345595	0.455857	0.499824	0.384864
	0.360911	0.493818	0.461556	0.529196	0.81127	0.324726	0.334969	0.361896	0.313628	0.343415	0.585146	0.411209	0.394418	0.4562	0.552973	0.432604	0.580047	0.280619	0.523483	0.449777	0.613357	0.396317			0.47975	0.298973	0.317178	0.392985	0.374258	0.342561	0.52816	0.360439	0.361987	0.383512	0.290241	0.368793	0.592328	0.270598	0.527775	0.333269	0.39552	0.332324	0.480658	0.538488	0.365468	0.33843	0.439367	0.423901	0.471991
	0.277556	0.549508	0.413026	0.528894	0.707785	0.333144	0.327315	0.36639	0.318714	0.344209	0.612671	0.389193	0.403765	0.441266	0.515545	0.478513	0.579122	0.312728	0.511837	0.499329	0.664943	0.443729			0.497755	0.303588	0.343105	0.406203	0.303335	0.322479	0.487893	0.389238	0.323938	0.393841	0.301791	0.370971	0.521912	0.264382	0.554076	0.381073	0.337816	0.360689	0.508946	0.468103	0.495188	0.33849	0.423215	0.401285	0.497158
	0.289077	0.466166	0.336082	0.576194	0.538512	0.333443	0.313059	0.416256	0.335625	0.321613	0.584877	0.501125	0.421038	0.399391	0.50517	0.482006	0.527211	0.416408	0.483544	0.464754	0.671757	0.462718			0.559094	0.322891	0.375014	0.480383	0.270938	0.301884	0.449647	0.359398	0.355026	0.395675	0.331466	0.367223	0.549485	0.371881	0.469386	0.352525	0.377302	0.349035	0.509091	0.378662	0.568231	0.337884	0.364185	0.413862	0.433757
	0.344147	0.398734	0.368593	0.595452	0.482385	0.347711	0.29757	0.457028	0.355621	0.33385	0.510214	0.611252	0.415533	0.468247	0.553727	0.444883	0.533517	0.528707	0.425847	0.445303	0.559318	0.469456			0.501971	0.333253	0.37835	0.535494	0.296272	0.294058	0.441089	0.386553	0.384508	0.387379	0.303102	0.362269	0.6946	0.488816	0.411654	0.318498	0.438639	0.337077	0.469092	0.363174	0.491612	0.322512	0.328138	0.415465	0.355551
	0.354523	0.389645	0.396817	0.52546	0.465554	0.39318	0.292465	0.481249	0.350156	0.356145	0.464551	0.718833	0.56309	0.539952	0.610247	0.395968	0.56653	0.487133	0.393342	0.472972	0.546744	0.468846			0.428872	0.292812	0.363654	0.444332	0.348615	0.298322	0.437436	0.446266	0.364404	0.390061	0.296688	0.358088	0.768887	0.514699	0.394057	0.320916	0.445147	0.313433	0.45105	0.402584	0.405324	0.289801	0.362432	0.433746	0.326424
	0.379361	0.467514	0.381881	0.357022	0.465023	0.414762	0.274604	0.479592	0.335544	0.339951	0.444546	0.920937	0.695375	0.447272	0.485012	0.391906	0.574233	0.427873	0.386006	0.509999	0.609162	0.466962			0.407805	0.290551	0.338733	0.362282	0.393481	0.306107	0.419905	0.37228	0.409259	0.393675	0.331952	0.356872	0.627548	0.511453	0.37346	0.358485	0.434035	0.377885	0.418588	0.365574	0.345954	0.246905	0.435624	0.472732	0.314809
	0.427407	0.526217	0.337803	0.19703	0.495601	0.400091	0.22588	0.48551	0.322635	0.320976	0.440949	0.97587	0.553648	0.420212	0.385335	0.466697	0.535069	0.439877	0.361893	0.536849	0.489445	0.458643			0.401908	0.345154	0.29918	0.349829	0.374031	0.314116	0.348797	0.291292	0.488819	0.391599	0.391624	0.359521	0.363657	0.539772	0.398133	0.411314	0.357264	0.43452	0.311246	0.363214	0.363433	0.254623	0.509174	0.46917	0.322433
	0.433818	0.534511	0.308452	0.404293	0.525853	0.335504	0.217325	0.511828	0.319502	0.313219	0.437878	0.740939	0.558828	0.504122	0.463828	0.47917	0.45239	0.407327	0.372792	0.525432	0.409887	0.432282			0.404734	0.334728	0.255532	0.395416	0.34924	0.319172	0.353131	0.308675	0.436792	0.431186	0.44412	0.364549	0.496906	0.503783	0.45239	0.43901	0.334275	0.420404	0.316792	0.47876	0.451272	0.285168	0.46152	0.443835	0.374325
	0.405474	0.431102	0.36839	0.606213	0.503411	0.320629	0.250435	0.543338	0.321214	0.313906	0.432377	0.631421	0.787584	0.471554	0.461974	0.438654	0.462148	0.350458	0.455485	0.482693	0.536877	0.427231			0.403806	0.289834	0.240593	0.44523	0.341751	0.316586	0.447879	0.263405	0.364912	0.485364	0.434332	0.356889	0.631079	0.422566	0.423387	0.525848	0.385701	0.425864	0.488751	0.511025	0.576335	0.28766	0.376281	0.433611	0.412682
	0.352558	0.355896	0.41051	0.52009	0.465316	0.425741	0.279497	0.549854	0.299907	0.317242	0.453953	0.676105	0.607659	0.38496	0.396149	0.414783	0.512207	0.368543	0.45771	0.42657	0.541226	0.457774			0.431401	0.258328	0.269974	0.414204	0.343449	0.308374	0.421714	0.197142	0.357598	0.448642	0.449063	0.346824	0.567075	0.381161	0.433834	0.507832	0.442388	0.498964	0.649127	0.460169	0.525893	0.297796	0.324379	0.426445	0.394534
	0.344195	0.407189	0.396252	0.449509	0.42828	0.443335	0.304159	0.474773	0.28627	0.312984	0.474253	0.770924	0.341637	0.337943	0.430063	0.396863	0.519329	0.425535	0.38887	0.507471	0.428473	0.509047			0.513266	0.274406	0.355022	0.391746	0.346535	0.306519	0.356808	0.313404	0.371763	0.398985	0.506914	0.349983	0.435111	0.371139	0.404028	0.47	0.446938	0.448155	0.734019	0.452086	0.412209	0.323382	0.315615	0.417811	0.370722
	0.393773	0.439914	0.365049	0.422186	0.413989	0.390046	0.322997	0.404193	0.305336	0.306007	0.449122	0.821404	0.489654	0.359549	0.478322	0.380165	0.531422	0.493987	0.389161	0.627744	0.406906	0.521963			0.497505	0.339371	0.376797	0.406586	0.338411	0.299084	0.414031	0.445342	0.390699	0.384643	0.484987	0.351621	0.449326	0.225671	0.373188	0.560987	0.408988	0.434732	0.651178	0.435454	0.415868	0.311717	0.342829	0.389852	0.349037
6	0.369094	0.433288	0.349639	0.352127	0.418844	0.41676	0.363216	0.374684	0.337233	0.300084	0.408398	0.750853	0.603572	0.450654	0.47953	0.391174	0.551931	0.495256	0.403161	0.621171	0.445828	0.379373		6	0.404306	0.341538	0.337176	0.41487	0.335571	0.277498	0.457771	0.445742	0.375699	0.434749	0.419332	0.347091	0.487452	0.213761	0.377937	0.482338	0.405526	0.484923	0.539325	0.381893	0.449092	0.295806	0.38335	0.387218	0.327241
	0.317838	0.381431	0.404967	0.303425	0.433227	0.422938	0.409122	0.375794	0.367489	0.316095	0.36715	0.685162	0.569372	0.51908	0.458077	0.423806	0.447841	0.440311	0.391703	0.61294	0.526138	0.306805			0.398581	0.310846	0.310704	0.433636	0.341951	0.309346	0.44616	0.44125	0.378637	0.51104	0.369835	0.338648	0.441157	0.37948	0.386197	0.466545	0.428	0.419939	0.45785	0.431004	0.472461	0.335109	0.404842	0.491411	0.335021
	0.318053	0.360665	0.452545	0.326171	0.486782	0.335473	0.386988	0.395784	0.352695	0.334289	0.368045	0.644892	0.493096	0.524545	0.433223	0.445092	0.347569	0.404616	0.381817	0.641084	0.552786	0.384167			0.411989	0.29833	0.338077	0.500862	0.334319	0.369749	0.417893	0.436923	0.438058	0.490558	0.340887	0.331198	0.438956	0.502605	0.40539	0.407039	0.447652	0.387445	0.436735	0.542583	0.375596	0.358407	0.376821	0.485376	0.392226
	0.350559	0.428432	0.460462	0.357285	0.573276	0.291504	0.348268	0.418812	0.328277	0.316375	0.401537	0.634841	0.422059	0.408506	0.463248	0.443323	0.475121	0.381596	0.378188	0.616929	0.530603	0.431031			0.396182	0.306921	0.455826	0.494347	0.324212	0.340677	0.370965	0.371781	0.45824	0.455596	0.334456	0.330777	0.468325	0.367948	0.394202	0.329406	0.500123	0.37258	0.46186	0.500414	0.260347	0.345512	0.355058	0.335992	0.367912
	0.39929	0.464133	0.41278	0.382859	0.526576	0.297566	0.336729	0.406988	0.324896	0.308935	0.45579	0.593912	0.418241	0.340037	0.502381	0.411112	0.549718	0.3708	0.383833	0.562038	0.555094	0.450183			0.397706	0.332692	0.493559	0.38704	0.334714	0.30835	0.294808	0.338789	0.441378	0.454231	0.324601	0.332519	0.432471	0.336458	0.392858	0.368173	0.444531	0.357549	0.521874	0.419442	0.265459	0.335814	0.354881	0.363148	0.289422
	0.386685	0.459206	0.345128	0.394281	0.423142	0.294546	0.329223	0.352554	0.326655	0.326773	0.474942	0.476871	0.466745	0.376406	0.515386	0.378005	0.505509	0.440017	0.38822	0.521488	0.535977	0.458852			0.411626	0.336019	0.45148	0.354494	0.341118	0.337709	0.303183	0.408593	0.435851	0.367741	0.318673	0.334584	0.461495	0.394695	0.44505	0.362328	0.451881	0.337307	0.511608	0.379181	0.31622	0.323164	0.393794	0.467861	0.298741
	0.351228	0.448187	0.311906	0.379295	0.401684	0.2937	0.322954	0.351348	0.332076	0.321935	0.442468	0.470416	0.552514	0.418284	0.485793	0.356603	0.506694	0.545973	0.38279	0.48507	0.407494	0.462516			0.400749	0.323151	0.437864	0.364167	0.337601	0.318411	0.412061	0.431209	0.419247	0.268396	0.33028	0.331415	0.446937	0.427692	0.512872	0.332863	0.465314	0.324424	0.402265	0.420857	0.385667	0.290961	0.431193	0.43827	0.347055
	0.34791	0.435883	0.334398	0.326857	0.413516	0.302119	0.320961	0.389394	0.3477	0.309388	0.411944	0.555046	0.589586	0.445219	0.43689	0.372855	0.530717	0.564003	0.37236	0.459338	0.354351	0.46156			0.389261	0.300992	0.422937	0.372476	0.346707	0.264434	0.377975	0.38957	0.37836	0.399122	0.335811	0.331236	0.528979	0.363104	0.466218	0.340438	0.416553	0.381418	0.351201	0.497834	0.484188	0.291362	0.431878	0.443032	0.394498
	0.382815	0.427613	0.412772	0.307889	0.440819	0.311629	0.317996	0.441642	0.350772	0.318861	0.39186	0.573982	0.560281	0.429225	0.450948	0.391539	0.54362	0.508909	0.362082	0.544157	0.383828	0.429498			0.396008	0.289152	0.390236	0.390828	0.355346	0.291788	0.298508	0.318573	0.345323	0.557299	0.328837	0.346154	0.617103	0.264409	0.407097	0.36911	0.479057	0.373587	0.338175	0.434222	0.542553	0.341595	0.405354	0.514714	0.428446
	0.446219	0.447534	0.428397	0.335147	0.457634	0.318986	0.30933	0.448994	0.321076	0.324669	0.390491	0.549759	0.429804	0.397287	0.477193	0.386812	0.554525	0.390972	0.368268	0.620133	0.419605	0.393526			0.444962	0.294965	0.327474	0.412527	0.337274	0.327613	0.361775	0.268987	0.331013	0.601367	0.325664	0.347114	0.538412	0.319311	0.375007	0.367114	0.45665	0.340901	0.333154	0.352819	0.437638	0.383203	0.376158	0.480774	0.449354
	0.446237	0.482254	0.449195	0.41848	0.468535	0.316929	0.261037	0.392238	0.301281	0.316756	0.394494	0.494501	0.400673	0.365336	0.484967	0.403027	0.557631	0.438473	0.373347	0.475854	0.438534	0.400367			0.523148	0.305419	0.249171	0.379302	0.321362	0.309619	0.418533	0.287947	0.356444	0.598916	0.327752	0.330843	0.545169	0.356492	0.401491	0.380005	0.40385	0.335202	0.382731	0.333597	0.36166	0.400725	0.424547	0.408427	0.474287
	0.387326	0.483075	0.613309	0.456593	0.480489	0.316207	0.195882	0.341644	0.289788	0.296006	0.398185	0.530298	0.503486	0.374427	0.477565	0.43466	0.479336	0.572052	0.365138	0.376648	0.417324	0.407186			0.588561	0.320653	0.202881	0.339518	0.321271	0.288369	0.413081	0.32329	0.389599	0.556071	0.337548	0.365189	0.529823	0.34713	0.483972	0.35566	0.411189	0.337324	0.479903	0.352415	0.380059	0.370388	0.47245	0.41999	0.482602
	0.278467	0.454792	0.628934	0.366751	0.529934	0.324951	0.210859	0.325733	0.249446	0.277361	0.387302	0.622455	0.485476	0.416699	0.453452	0.440511	0.40636	0.481529	0.319634	0.411598	0.454163	0.402024			0.597344	0.343708	0.191753	0.373177	0.362586	0.273425	0.402122	0.354747	0.406987	0.453886	0.344047	0.395087	0.412024	0.332138	0.403436	0.29614	0.444619	0.331345	0.533456	0.388213	0.555138	0.337068	0.454027	0.410843	0.4582
	0.274362	0.400471	0.430524	0.340512	0.609772	0.339037	0.264007	0.395857	0.23429	0.288311	0.377683	0.601224	0.430733	0.48016	0.399606	0.430811	0.489741	0.380074	0.25936	0.486791	0.515387	0.428045			0.518767	0.348385	0.22468	0.381417	0.4071	0.265618	0.402648	0.342324	0.399375	0.376368	0.343062	0.320894	0.332733	0.255355	0.372628	0.259343	0.334166	0.321136	0.513609	0.388646	0.740378	0.319867	0.41516	0.354924	0.454983
	0.407806	0.402876	0.518791	0.382868	0.519985	0.354607	0.321356	0.427911	0.287892	0.300764	0.394032	0.544008	0.46121	0.483877	0.360079	0.412936	0.490698	0.425996	0.280889	0.546613	0.470292	0.452462			0.558204	0.330388	0.26038	0.334633	0.380836	0.263686	0.444102	0.319778	0.376079	0.376115	0.328246	0.327279	0.439458	0.269236	0.377964	0.290378	0.360149	0.314687	0.367143	0.37608	0.692096	0.309825	0.384326	0.366881	0.46965
	0.435508	0.445206	0.705737	0.400275	0.375675	0.36524	0.32956	0.374991	0.305892	0.304387	0.412564	0.502386	0.437872	0.41765	0.370777	0.402701	0.35749	0.46576	0.361633	0.495509	0.411589	0.415872			0.692441	0.325431	0.287435	0.314648	0.36503	0.26735	0.424978	0.316424	0.377056	0.373277	0.327665	0.446296	0.44882	0.331325	0.423668	0.326339	0.388766	0.317116	0.277345	0.363509	0.555206	0.304124	0.447277	0.404599	0.461394
	0.412353	0.438231	0.672544	0.404278	0.3782	0.341395	0.294588	0.321954	0.288043	0.309354	0.42471	0.492914	0.347091	0.465315	0.409836	0.399466	0.418541	0.482893	0.488538	0.472542	0.40299	0.399746			0.718641	0.32768	0.294581	0.32427	0.380928	0.287911	0.320977	0.334943	0.354526	0.364366	0.389429	0.480146	0.524255	0.387665	0.560587	0.383411	0.436978	0.325042	0.315256	0.386183	0.398596	0.298082	0.478078	0.385465	0.462031
	0.418692	0.423529	0.616789	0.402067	0.410918	0.260075	0.283847	0.291103	0.305503	0.313682	0.424899	0.504052	0.341394	0.531864	0.457483	0.396296	0.539218	0.499611	0.498993	0.528155	0.469863	0.432306			0.671126	0.326304	0.295726	0.370916	0.368296	0.319064	0.302474	0.36156	0.27946	0.374719	0.422923	0.467327	0.669685	0.383426	0.427404	0.379724	0.493827	0.325347	0.411427	0.435524	0.352147	0.305653	0.388204	0.406795	0.49539
	0.396013	0.426502	0.596281	0.442463	0.433705	0.236469	0.28439	0.314189	0.316401	0.312982	0.416166	0.493263	0.453218	0.451335	0.462462	0.366192	0.524504	0.488144	0.410845	0.595785	0.564089	0.454048			0.577195	0.337111	0.301527	0.392342	0.34478	0.334675	0.356704	0.34316	0.379549	0.399833	0.403627	0.471887	0.700077	0.278707	0.367018	0.345215	0.362441	0.332978	0.50359	0.465997	0.374713	0.328914	0.34265	0.481635	0.428476
	0.343782	0.431373	0.62202	0.501897	0.444964	0.267803	0.286858	0.335874	0.286073	0.312907	0.403981	0.49511	0.75101	0.410402	0.44047	0.29608	0.490085	0.434108	0.388021	0.62695	0.480782	0.501266			0.530031	0.363186	0.305643	0.372537	0.342616	0.32659	0.443994	0.322849	0.576653	0.433857	0.395121	0.4701	0.493272	0.285916	0.434505	0.365696	0.318975	0.328429	0.503438	0.446683	0.398209	0.327313	0.359429	0.446556	0.298382
7	0.395222	0.438095	0.620776	0.467313	0.487891	0.288614	0.259545	0.335997	0.266519	0.31517	0.390976	0.532079	0.844782	0.443676	0.402017	0.369105	0.473322	0.395402	0.375213	0.538288	0.388952	0.653571		7	0.524307	0.380946	0.31301	0.381852	0.334016	0.287191	0.544419	0.327795	0.477501	0.396516	0.370593	0.458191	0.466738	0.403436	0.560186	0.351524	0.340504	0.318215	0.446925	0.35019	0.454499	0.310654	0.426082	0.364343	0.328713
Fig. 3l																										Fig. 3m
Time (hours)	hM3Dq^AdipoqCre (CKB+/+)_CL 316,243													hM3Dq^AdipoqCre (CKB+/+)_CL 316,243+DCZ												Total 24h	hM3Dq^AdipoqCre (CKB+/+)_CL 316,243													hM3Dq^AdipoqCre (CKB+/+)_CL 316,243+DCZ
Sex	M	M	M	M	M	M	M	M	F	F	F	F	F	M	M	M	M	M	M	M	M	F	F	F		Sex	M	M	M	M	M	M	M	M	F	F	F	F	F	M	M	M	M	M	M	M	M	F	F
2022/02/27 09:32:38	0.311073	0.30344	0.240259	0.318285	0.320303	0.29261	0.336468	0.234122	0.338794	0.357465	0.296014	0.381569	0.29567	0.271809	0.292826	0.269559	0.301461	0.353914	0.235912	0.277355	0.261438	0.234041	0.31775	0.371503		Night+Day 1	9.85228	9.82613	8.32007	9.88797	8.98952	8.39739	9.13707	8.06492	9.66292	9.17128	9.63459	8.19749	9.10628	8.40038	8.9896	8.59193	9.78857	10.7059	8.08109	8.72705	8.5657	8.02421	8.96655
	0.344201	0.33283	0.188084	0.368265	0.335835	0.256044	0.237492	0.218119	0.270359	0.467229	0.341197	0.312178	0.249323	0.209207	0.324741	0.237798	0.257534	0.376792	0.236783	0.238211	0.293553	0.210731	0.280638	0.323109		Night+Day 2	9.71783	9.98028	8.59102	10.3677	9.17023	8.32879	8.63702	8.01125	9.2505	8.04374	8.75457	7.74399	8.38048	8.40742	9.75259	9.09476	10.5007	10.3438	8.11808	7.97685	9.2468	8.29128	8.77005
	0.270562	0.263183	0.209953	0.272032	0.293681	0.232149	0.284189	0.207616	0.237223	0.452966	0.328376	0.302632	0.286182	0.239623	0.250161	0.248502	0.271169	0.300338	0.203829	0.241333	0.21437	0.312599	0.245025	0.355546		Night+Day 3	14.8901	14.0592	11.9213	11.8513	12.2056	10.4116	9.9385	11.6641	12.0856	10.81	10.3317	9.63855	10.987	13.2424	13.2865	12.5948	13.8049	14.7989	10.6671	11.9174	10.8191	11.7059	11.7062
	0.263212	0.264578	0.314187	0.393428	0.317267	0.305488	0.421031	0.237066	0.324078	0.354321	0.299011	0.271791	0.251135	0.26567	0.222509	0.283167	0.259207	0.284737	0.230679	0.214828	0.245248	0.193429	0.297451	0.360129		Night+Day 4	12.7535	10.6824	10.515	10.1569	10.5351	9.33242	12.1842	9.63341	11.9084	10.7258	8.82092	9.26272	10.0408	11.6694	11.9532	10.5215	13.761	12.792	11.1693	9.99789	9.75814	13.1405	11.1018
	0.314354	0.307055	0.208488	0.383244	0.26789	0.221077	0.227017	0.208883	0.235898	0.391847	0.243984	0.237531	0.216181	0.208576	0.31578	0.256885	0.253048	0.335189	0.221239	0.255669	0.223782	0.238039	0.280457	0.303394		Night+Day 5	11.4323	12.284	9.83729	12.3011	10.0689	9.202	11.1733	9.17603	11.6793	10.0757	11.2117	7.30019	9.8167	12.0825	12.1483	12.3012	13.4252	12.8364	10.4561	10.3883	10.5331	12.6196	11.8885
	0.313748	0.244125	0.205581	0.336569	0.307529	0.242016	0.231956	0.199983	0.227919	0.444334	0.312908	0.250318	0.267536	0.184481	0.246431	0.207184	0.222292	0.347832	0.230876	0.225519	0.208877	0.176495	0.312433	0.359108		Night+Day 6	11.7596	12.3471	10.1864	9.09572	10.3688	9.32858	11.6587	9.48034	11.4043	10.4408	9.81837	7.02832	10.0244	12.5098	13.1106	12.4568	13.4589	10.668	11.4238	11.1084	11.2823	12.3466	9.98857
	0.240547	0.337327	0.222139	0.311738	0.261515	0.212021	0.201053	0.19056	0.320855	0.326536	0.253659	0.299921	0.202173	0.235012	0.218126	0.252692	0.33241	0.329293	0.209846	0.206043	0.211977	0.226364	0.267647	0.304411		Night+Day 7	11.7692	12.5331	10.4399	12.3384	10.7142	9.65934	11.6246	9.55995	12.2313	10.5521	10.4622	9.19753	9.44155	12.4713	14.1069	12.7212	13.9266	14.0249	12.2452	12.1116	12.161	12.0197	12.5974
	0.299537	0.248532	0.199101	0.3427	0.318465	0.334742	0.272426	0.273557	0.229368	0.399937	0.239377	0.276815	0.262027	0.241099	0.277265	0.243337	0.26485	0.362018	0.302195	0.244889	0.250537	0.244415	0.254736	0.353368		Night+Day 8	12.3267	10.3066	11.3974	11.7518	11.8015	10.1478	11.8962	10.0904	11.6589	10.7699	11.002	7.29466	9.52018	13.5059	14.2533	13.7881	14.6856	14.8594	12.4242	12.4454	11.8527	11.3025	9.87844
	0.285027	0.306598	0.298488	0.378596	0.32411	0.239457	0.224317	0.294876	0.352161	0.398717	0.25436	0.292014	0.243213	0.271138	0.273053	0.259967	0.259208	0.365209	0.283885	0.24255	0.223037	0.261899	0.263078	0.353272		Night+Day 9	11.8925	13.2989	11.5526	12.2621	11.9126	8.71015	12.5883	7.59956	10.9245	11.1615	10.909	7.29136	9.93037	14.0465	14.4083	14.3775	16.3167	15.0403	13.1502	12.9731	12.7643	13.4501	13.1988
	0.357713	0.386609	0.338752	0.396405	0.397	0.344703	0.372183	0.333672	0.279002	0.437263	0.307237	0.277338	0.304267	0.322684	0.34443	0.324534	0.443612	0.395604	0.356791	0.391774	0.341706	0.310609	0.369092	0.373437
2022/02/27 19:32:38	0.553408	0.628951	0.562896	0.61491	0.520817	0.47943	0.526734	0.555682	0.522183	0.427279	0.46646	0.391956	0.412909	0.51635	0.521275	0.482827	0.632657	0.646333	0.576924	0.541055	0.481039	0.450871	0.398858	0.505308
	0.537632	0.620287	0.498273	0.515899	0.471706	0.415506	0.450007	0.512816	0.56908	0.460349	0.518141	0.373129	0.483772	0.502923	0.472402	0.525346	0.55273	0.494028	0.415782	0.579972	0.504258	0.385411	0.45743	0.546227		Fig. 3n
	0.567043	0.568703	0.492435	0.410799	0.425325	0.362417	0.477678	0.406203	0.403901	0.451101	0.544503	0.375913	0.474597	0.441046	0.522096	0.472012	0.502393	0.57379	0.443178	0.397364	0.503666	0.447778	0.461189	0.538801		Sex	Treatment	Body weight	Total EE
	0.579356	0.498618	0.451318	0.546406	0.431232	0.516666	0.5023	0.504137	0.562728	0.399477	0.544351	0.324795	0.508483	0.495032	0.472564	0.480681	0.592681	0.553231	0.329836	0.599618	0.516547	0.363417	0.26398	0.556066		M	CL 316,243	29.5	106.394
	0.590767	0.61123	0.50387	0.464182	0.448216	0.474795	0.501181	0.376863	0.611866	0.340845	0.540566	0.300825	0.482619	0.417081	0.578171	0.500219	0.485098	0.664353	0.512819	0.450803	0.458982	0.383449	0.4675	0.479209		M		28.5	105.318
	0.559104	0.453007	0.394717	0.433256	0.414674	0.542062	0.512836	0.342238	0.585822	0.366192	0.580839	0.408249	0.527573	0.442725	0.498337	0.503777	0.527288	0.457408	0.378341	0.532726	0.442833	0.481211	0.525212	0.566733		M		26.3	92.7609
	0.478688	0.432435	0.43153	0.461659	0.35933	0.462877	0.418467	0.444693	0.594311	0.362112	0.568923	0.43555	0.556465	0.352725	0.323612	0.446274	0.522597	0.352112	0.401871	0.490501	0.438441	0.452697	0.489799	0.495087		M		28	100.013
	0.425404	0.417823	0.33872	0.460644	0.349361	0.419996	0.48238	0.341607	0.589358	0.312786	0.53795	0.412637	0.48808	0.355113	0.470787	0.379856	0.407123	0.415481	0.353173	0.41908	0.461271	0.468717	0.504074	0.492983		M		29.2	95.7665
	0.425143	0.472866	0.267753	0.466754	0.394719	0.348725	0.406245	0.376065	0.479307	0.32137	0.451385	0.340582	0.492568	0.446059	0.372537	0.434713	0.47333	0.346546	0.373954	0.351492	0.433921	0.32921	0.522977	0.393683		M		25.9	83.5181
	0.516412	0.461243	0.406645	0.497434	0.340488	0.294797	0.419119	0.444457	0.28375	0.320955	0.455295	0.319634	0.489666	0.314403	0.308237	0.396609	0.501753	0.426234	0.41574	0.350196	0.461177	0.360142	0.477384	0.446801		M		27.5	98.8379
	0.463103	0.424783	0.450297	0.378477	0.340205	0.389972	0.437335	0.364096	0.452448	0.357663	0.434646	0.435	0.461649	0.47163	0.40128	0.403138	0.46622	0.628869	0.358131	0.433395	0.424874	0.303768	0.449032	0.342588		M		24.6	83.2799
	0.451552	0.555846	0.519703	0.483381	0.533049	0.403348	0.533559	0.469138	0.514034	0.355562	0.401392	0.455073	0.458211	0.543013	0.596274	0.435133	0.580764	0.629649	0.407683	0.427496	0.406338	0.434616	0.405541	0.42498		F		26.7	100.806
2022/02/28 07:32:38	0.428594	0.349855	0.334657	0.300047	0.509891	0.345985	0.412354	0.323598	0.475446	0.41873	0.334354	0.447534	0.407861	0.41324	0.503415	0.334465	0.35696	0.522549	0.26433	0.32311	0.298736	0.453594	0.434466	0.410496		F		25.3	91.7508
	0.276989	0.357882	0.219359	0.327906	0.303364	0.210008	0.244206	0.207219	0.271936	0.349594	0.334879	0.320683	0.273601	0.235507	0.333752	0.236442	0.281944	0.295016	0.21493	0.26302	0.298971	0.426164	0.261488	0.313194		F		24.7	90.945
	0.315018	0.301808	0.236297	0.30448	0.33759	0.335372	0.277599	0.229733	0.254958	0.311196	0.313442	0.300934	0.304013	0.35689	0.326359	0.266334	0.3592	0.375734	0.298657	0.270216	0.310976	0.379034	0.309707	0.368272		F		21.8	72.9548
	0.309613	0.369545	0.225447	0.340653	0.268714	0.216736	0.219262	0.222913	0.317299	0.325567	0.260844	0.282809	0.236659	0.302408	0.287085	0.282181	0.336258	0.319827	0.205228	0.271536	0.24281	0.24347	0.28763	0.270008		F		25.1	87.2478
	0.468229	0.535291	0.420623	0.568418	0.445523	0.366566	0.336918	0.286057	0.36699	0.274508	0.319875	0.303864	0.216291	0.378244	0.466316	0.467837	0.420243	0.445471	0.412297	0.369263	0.409484	0.372515	0.383389	0.396589		M	CL 316,243 + DCZ	29.3	106.336
	0.374882	0.357407	0.288921	0.415503	0.385719	0.394388	0.308154	0.384232	0.315509	0.299614	0.352973	0.377426	0.275268	0.226868	0.300258	0.346346	0.406076	0.352734	0.29628	0.268242	0.455358	0.361263	0.281394	0.393761		M		29.3	112.009
	0.304289	0.301864	0.275259	0.374627	0.343057	0.235643	0.229924	0.247966	0.238411	0.341141	0.249277	0.296008	0.226715	0.244273	0.288491	0.283824	0.344548	0.308348	0.201736	0.268856	0.299854	0.219084	0.217682	0.298462		M		26.6	106.448
	0.268775	0.302663	0.2498	0.370719	0.30074	0.304437	0.277152	0.266213	0.300538	0.266367	0.24451	0.281427	0.240528	0.210798	0.28104	0.200233	0.366768	0.299356	0.294585	0.212894	0.250043	0.221848	0.285524	0.329571		M		29.8	119.668
	0.258014	0.340081	0.247077	0.388329	0.315119	0.218344	0.24588	0.207881	0.228584	0.332692	0.288585	0.241315	0.259424	0.245562	0.296646	0.252783	0.318228	0.255765	0.197062	0.25532	0.241762	0.230465	0.219968	0.294738		M		30	116.07
	0.3168	0.313037	0.246643	0.315332	0.315203	0.292394	0.252294	0.191497	0.309488	0.254417	0.227741	0.270348	0.190931	0.240443	0.317351	0.270778	0.335094	0.429246	0.241557	0.2229	0.229826	0.22852	0.198751	0.284077		M		26.4	97.7351
	0.232217	0.294205	0.318831	0.414531	0.307417	0.276258	0.330465	0.262412	0.268547	0.345853	0.231512	0.272585	0.260212	0.245167	0.296901	0.287924	0.401983	0.281089	0.314874	0.218114	0.289195	0.264604	0.277354	0.290478		M		27.8	97.6459
	0.369678	0.397438	0.349247	0.439969	0.350836	0.346937	0.301326	0.282999	0.318084	0.320547	0.33049	0.271991	0.247225	0.307527	0.398441	0.340673	0.414566	0.424242	0.337762	0.3073	0.337616	0.295865	0.320175	0.379412		M		24.4	96.9831
2022/02/28 19:32:38	0.518624	0.543584	0.536049	0.571794	0.500652	0.433477	0.409739	0.450391	0.362843	0.379354	0.419025	0.346159	0.446483	0.488121	0.557331	0.50549	0.575371	0.56199	0.502523	0.384443	0.43996	0.353049	0.418611	0.462822		F		26.5	102.901
	0.616225	0.559661	0.482597	0.502163	0.476272	0.355739	0.367863	0.435765	0.572217	0.424762	0.497694	0.349475	0.458144	0.448889	0.50767	0.491455	0.542877	0.491437	0.431035	0.360705	0.479457	0.434259	0.498457	0.437132		F		24.5	98.0964
	0.396704	0.425392	0.477878	0.590749	0.401855	0.421344	0.41876	0.378284	0.558988	0.407873	0.288147	0.303206	0.339363	0.392734	0.475272	0.474512	0.518898	0.505667	0.444019	0.409959	0.454261	0.308988	0.278886	0.44949		F		27.4	107.872
	0.486817	0.548113	0.52295	0.503974	0.380037	0.444759	0.418052	0.44824	0.372366	0.30854	0.522344	0.373743	0.44472	0.430266	0.548329	0.475641	0.467356	0.528642	0.367875	0.402839	0.491078	0.467197	0.523004	0.475089
	0.615884	0.59982	0.312997	0.460828	0.411912	0.461639	0.469879	0.430113	0.518699	0.418997	0.517272	0.316649	0.308089	0.405861	0.476154	0.507367	0.647303	0.472594	0.401864	0.417738	0.49965	0.440986	0.510424	0.457257
	0.522801	0.535049	0.503645	0.487794	0.379111	0.457196	0.366691	0.343371	0.585126	0.302446	0.50936	0.375813	0.523761	0.366695	0.411596	0.513926	0.546089	0.443515	0.415302	0.459209	0.414401	0.425052	0.526796	0.51127
	0.444108	0.513215	0.285092	0.537614	0.3571	0.388606	0.423892	0.482473	0.595957	0.308319	0.494396	0.313749	0.50289	0.455235	0.524747	0.483321	0.43194	0.484603	0.417132	0.310295	0.538307	0.252705	0.507583	0.41082
	0.391503	0.326288	0.442659	0.433172	0.455379	0.305129	0.472625	0.351938	0.524011	0.339116	0.483245	0.307927	0.505751	0.318666	0.496274	0.356593	0.507814	0.451339	0.414144	0.401153	0.386077	0.41339	0.453566	0.412672
	0.559749	0.41193	0.368584	0.457728	0.354	0.333277	0.400962	0.322191	0.428491	0.256195	0.26537	0.399448	0.496559	0.351545	0.37546	0.440466	0.467887	0.422149	0.331803	0.31008	0.401742	0.302717	0.304367	0.386511
	0.407612	0.361771	0.391015	0.464937	0.327305	0.389682	0.434313	0.414063	0.285287	0.287543	0.42093	0.375021	0.482047	0.374837	0.328607	0.430668	0.455719	0.424632	0.387545	0.364834	0.432771	0.330041	0.398586	0.350567
	0.402272	0.468732	0.389045	0.404818	0.394945	0.359319	0.480321	0.358528	0.29627	0.408695	0.350837	0.242834	0.34158	0.453305	0.439738	0.412477	0.435741	0.581239	0.374193	0.43583	0.521489	0.423024	0.450117	0.352525
	0.43126	0.465376	0.466202	0.390292	0.548134	0.434319	0.537154	0.482855	0.48327	0.358903	0.476359	0.379363	0.390936	0.514452	0.513844	0.432557	0.563361	0.667305	0.354137	0.468303	0.524254	0.451245	0.43508	0.33969
2022/03/01 07:32:38	0.319938	0.341206	0.305485	0.339597	0.421626	0.316404	0.409206	0.393628	0.522969	0.341243	0.407532	0.354687	0.427806	0.387301	0.369281	0.324746	0.378986	0.6027	0.274054	0.308184	0.344609	0.419174	0.347039	0.377607
	0.296986	0.366361	0.222406	0.316913	0.349032	0.239235	0.242569	0.218304	0.435947	0.341258	0.244724	0.239164	0.25293	0.255787	0.275722	0.213851	0.274738	0.40316	0.249524	0.243155	0.252408	0.282998	0.224709	0.293994
	0.27309	0.268292	0.240794	0.325692	0.299382	0.285011	0.272884	0.2288	0.284556	0.329187	0.287261	0.269621	0.236392	0.264823	0.282991	0.288308	0.327054	0.358558	0.233458	0.221488	0.237147	0.254775	0.243563	0.323608
	0.287872	0.32301	0.263829	0.337885	0.31564	0.262504	0.284988	0.236745	0.307744	0.252885	0.317628	0.271751	0.269063	0.242677	0.258494	0.258158	0.316183	0.338885	0.255914	0.271866	0.272532	0.269211	0.210223	0.312601
	0.626181	0.69282	0.584562	0.654491	0.574944	0.456693	0.456231	0.472237	0.636057	0.543613	0.503929	0.461235	0.503376	0.523669	0.611149	0.619658	0.648449	0.688402	0.434551	0.469547	0.423396	0.428563	0.514457	0.575889
	0.687067	0.824788	0.642024	0.608375	0.625152	0.584638	0.341688	0.711032	0.564316	0.511131	0.439584	0.50937	0.579678	0.577939	0.693373	0.593179	0.67699	0.714784	0.433464	0.60999	0.551795	0.406153	0.510776	0.638505
	0.815518	0.820624	0.679341	0.582044	0.709646	0.552498	0.37119	0.729191	0.556004	0.53522	0.450617	0.475	0.548492	0.700546	0.719458	0.649346	0.704292	0.675127	0.392324	0.593086	0.570263	0.557948	0.603865	0.677233
	0.732706	0.707064	0.621623	0.573564	0.611121	0.496356	0.361191	0.665483	0.47319	0.510667	0.409419	0.430495	0.47563	0.704636	0.662821	0.625159	0.647798	0.692396	0.465908	0.629505	0.570799	0.531812	0.599463	0.687764
	0.701629	0.72511	0.62391	0.538781	0.569476	0.445957	0.383633	0.668587	0.442705	0.489436	0.375737	0.417144	0.495813	0.731809	0.701662	0.604787	0.699006	0.647906	0.448905	0.552672	0.517037	0.576922	0.606605	0.692888
	0.739628	0.684598	0.562494	0.502346	0.520873	0.388336	0.391589	0.507546	0.456821	0.522223	0.356701	0.38612	0.428893	0.699901	0.655875	0.587819	0.73463	0.638759	0.428646	0.522538	0.52119	0.539881	0.605259	0.633266
	0.708786	0.571409	0.514571	0.467065	0.478288	0.400666	0.388697	0.49117	0.472173	0.485941	0.437646	0.382151	0.421371	0.656041	0.633196	0.586694	0.696937	0.662916	0.531948	0.511534	0.463154	0.608627	0.588512	0.571986
	0.692755	0.559639	0.476852	0.563691	0.509418	0.404997	0.423374	0.433647	0.451572	0.45954	0.389187	0.390974	0.418072	0.66206	0.653546	0.506919	0.643912	0.762365	0.47513	0.584732	0.462401	0.546526	0.430439	0.610349
2022/03/01 19:32:38	0.77153	0.804902	0.581419	0.66272	0.606818	0.551281	0.511128	0.50108	0.504741	0.56441	0.484079	0.486351	0.549923	0.64084	0.704247	0.595355	0.749913	0.724798	0.578521	0.620629	0.491411	0.559241	0.514651	0.679412
	0.724788	0.684085	0.707746	0.616229	0.64611	0.55338	0.533689	0.56254	0.634168	0.559928	0.601997	0.477247	0.56971	0.702542	0.587223	0.511181	0.724051	0.694599	0.577748	0.635424	0.483722	0.556641	0.537375	0.680269
	0.699938	0.797446	0.520164	0.60602	0.658599	0.536512	0.545242	0.520138	0.588632	0.466243	0.446695	0.426401	0.521879	0.663351	0.655879	0.567258	0.774373	0.75018	0.501374	0.546399	0.485663	0.598505	0.53845	0.635814
	0.654284	0.636593	0.626729	0.565456	0.546748	0.485884	0.559615	0.492801	0.454203	0.51954	0.583537	0.479494	0.517067	0.564607	0.632708	0.641938	0.637287	0.685819	0.538516	0.658312	0.511745	0.574148	0.528021	0.563323
	0.622209	0.592269	0.638353	0.437576	0.544898	0.493958	0.571541	0.583023	0.649034	0.493883	0.401338	0.429753	0.490333	0.612971	0.642168	0.583524	0.580407	0.673052	0.667272	0.558027	0.515628	0.552952	0.490412	0.595793
	0.716069	0.720061	0.541611	0.432609	0.483713	0.535209	0.458794	0.498548	0.387848	0.386316	0.411057	0.474935	0.367153	0.541764	0.649285	0.612196	0.514168	0.698145	0.47631	0.488818	0.464697	0.584426	0.54308	0.62153
	0.66396	0.526412	0.450989	0.415297	0.525835	0.537821	0.391087	0.518689	0.552396	0.465251	0.604854	0.374383	0.54724	0.534695	0.515448	0.671029	0.466095	0.577742	0.442296	0.592989	0.485189	0.574737	0.470673	0.610184
	0.581392	0.493044	0.36299	0.495982	0.426446	0.454599	0.383926	0.418414	0.600602	0.495541	0.540385	0.471876	0.518587	0.498372	0.580097	0.610047	0.433045	0.5581	0.556394	0.501939	0.386504	0.563624	0.525966	0.602449
	0.688182	0.581659	0.424016	0.386312	0.384109	0.359163	0.361899	0.510215	0.543163	0.338544	0.521822	0.397746	0.501461	0.481621	0.430658	0.511662	0.473948	0.463222	0.382284	0.443579	0.516658	0.538842	0.495256	0.481665
	0.591665	0.422358	0.427604	0.426789	0.400114	0.32036	0.374137	0.395598	0.536579	0.404564	0.47453	0.260585	0.445481	0.491704	0.37934	0.487146	0.579571	0.54423	0.460735	0.410027	0.417806	0.341881	0.523417	0.537289
	0.644766	0.451182	0.45846	0.492743	0.436133	0.325677	0.410404	0.394544	0.525433	0.367463	0.308483	0.376336	0.456665	0.475037	0.415222	0.414089	0.510262	0.629249	0.39529	0.409477	0.378318	0.386231	0.488494	0.46946
	0.652832	0.466062	0.443011	0.503252	0.562407	0.425755	0.510167	0.511841	0.50268	0.412174	0.325939	0.391889	0.444557	0.627814	0.577962	0.53145	0.612865	0.614165	0.466144	0.532105	0.494404	0.457711	0.539267	0.464471
2022/03/02 07:32:38	0.551816	0.482909	0.26409	0.319139	0.381514	0.361966	0.352172	0.420351	0.497447	0.437758	0.483514	0.37841	0.403717	0.492273	0.454147	0.438554	0.4977	0.614643	0.347497	0.381239	0.361561	0.447338	0.521471	0.523051
	0.422557	0.319313	0.227416	0.280563	0.293293	0.236994	0.376021	0.284726	0.290883	0.406023	0.401358	0.249544	0.23391	0.359908	0.304476	0.295395	0.320407	0.432742	0.296075	0.286319	0.294396	0.347113	0.325589	0.336978
	0.453514	0.310858	0.264566	0.300551	0.338824	0.269611	0.359948	0.24441	0.348688	0.304542	0.249562	0.266013	0.29912	0.332555	0.32673	0.348633	0.285016	0.314334	0.307434	0.337763	0.291846	0.305058	0.36478	0.367221
	0.409882	0.298813	0.221161	0.293618	0.266789	0.275109	0.217734	0.29044	0.394305	0.41113	0.335362	0.335275	0.288503	0.329951	0.390508	0.277875	0.326491	0.332813	0.228629	0.289459	0.320475	0.380324	0.36076	0.442298
	0.606621	0.493396	0.579955	0.483735	0.572416	0.324242	0.666387	0.421476	0.556136	0.485121	0.294195	0.433461	0.411902	0.530695	0.522659	0.456574	0.645012	0.466942	0.621386	0.296071	0.389953	0.518555	0.429064	0.521185
	0.690105	0.380784	0.472736	0.346211	0.460948	0.392078	0.589133	0.454806	0.441772	0.451628	0.263139	0.495543	0.404306	0.502622	0.468628	0.440508	0.658515	0.442763	0.580997	0.372655	0.364251	0.625424	0.395933	0.522858
	0.63795	0.42975	0.499517	0.370025	0.554587	0.465775	0.533564	0.448517	0.441168	0.544516	0.246253	0.408005	0.381586	0.542644	0.483789	0.385661	0.695684	0.540279	0.548343	0.389558	0.354089	0.658042	0.401476	0.592061
	0.59152	0.446819	0.506756	0.398642	0.566839	0.515286	0.540379	0.479548	0.431409	0.446217	0.26387	0.388138	0.500175	0.535348	0.529818	0.399282	0.691101	0.500819	0.573145	0.414321	0.374229	0.673426	0.473404	0.575968
	0.615203	0.454935	0.523287	0.380111	0.506074	0.547691	0.553689	0.435737	0.610863	0.466598	0.226295	0.395953	0.40904	0.473125	0.481499	0.476455	0.591473	0.550802	0.457224	0.390285	0.355899	0.649395	0.486761	0.577749
	0.596092	0.376909	0.494998	0.384702	0.486153	0.480584	0.542126	0.462413	0.452652	0.493094	0.220689	0.39224	0.44576	0.570102	0.510832	0.439221	0.674025	0.565254	0.504901	0.383452	0.393474	0.602143	0.465467	0.536791
	0.543153	0.356912	0.505382	0.43914	0.535149	0.428518	0.496196	0.471993	0.429076	0.470933	0.244772	0.378965	0.345053	0.496565	0.537118	0.456555	0.600103	0.60916	0.519266	0.405653	0.40686	0.571692	0.444133	0.574417
	0.574704	0.457518	0.526269	0.426671	0.53745	0.403006	0.591483	0.458255	0.484206	0.513968	0.32465	0.399714	0.430341	0.578412	0.499535	0.502502	0.77509	0.605773	0.521697	0.493524	0.423226	0.61246	0.495411	0.537271
2022/03/02 19:32:38	0.68236	0.642316	0.573753	0.601163	0.558103	0.495475	0.667129	0.598834	0.545338	0.578675	0.387287	0.417146	0.505714	0.586971	0.625428	0.631558	0.742504	0.735769	0.59341	0.559399	0.525922	0.641861	0.555093	0.62271
	0.682089	0.509489	0.618866	0.512217	0.604587	0.432541	0.606632	0.501749	0.587262	0.603317	0.493457	0.44998	0.515986	0.580067	0.668457	0.54337	0.67814	0.639542	0.542786	0.53871	0.558734	0.591629	0.589322	0.620664
	0.64015	0.586823	0.618682	0.568309	0.465841	0.421939	0.585941	0.470559	0.574418	0.517154	0.476677	0.36082	0.401045	0.534064	0.619878	0.496888	0.749009	0.726444	0.534219	0.465221	0.476524	0.603789	0.436277	0.680924
	0.650091	0.453072	0.475527	0.45891	0.481948	0.424221	0.662112	0.350865	0.573879	0.410035	0.305471	0.40921	0.497207	0.528069	0.584374	0.533008	0.58339	0.557245	0.456593	0.423008	0.459562	0.570144	0.534207	0.591
	0.517939	0.517092	0.519523	0.486062	0.418892	0.354508	0.551964	0.456024	0.609187	0.430362	0.482859	0.388835	0.411119	0.454576	0.591384	0.409182	0.572873	0.581362	0.526678	0.471391	0.486214	0.573554	0.595532	0.607422
	0.419468	0.41743	0.41983	0.475967	0.327026	0.435742	0.504648	0.386806	0.45353	0.482011	0.56771	0.452573	0.280677	0.462134	0.583055	0.502904	0.528298	0.521101	0.474946	0.511453	0.440158	0.702861	0.454162	0.581801
	0.473034	0.490243	0.309335	0.511158	0.334365	0.394045	0.583542	0.283085	0.312144	0.479325	0.556433	0.419819	0.507628	0.448288	0.547207	0.455171	0.544206	0.469612	0.48296	0.500873	0.413568	0.546735	0.48291	0.538209
	0.371787	0.460726	0.376841	0.354424	0.322465	0.323973	0.438448	0.250956	0.613986	0.312771	0.527386	0.408582	0.514069	0.388254	0.469997	0.387906	0.484792	0.491112	0.430298	0.465593	0.393302	0.567968	0.529142	0.511039
	0.361283	0.365957	0.335847	0.463509	0.323359	0.314042	0.459824	0.374187	0.589036	0.428154	0.486868	0.33479	0.496652	0.423208	0.426154	0.399799	0.451252	0.453983	0.357507	0.425085	0.362731	0.454251	0.467926	0.507632
	0.353589	0.434833	0.433252	0.483275	0.315457	0.264736	0.360585	0.371966	0.585017	0.299814	0.307003	0.334284	0.462399	0.509595	0.36197	0.452777	0.562686	0.527122	0.455237	0.360391	0.376008	0.523467	0.371825	0.432535
	0.450579	0.486073	0.380126	0.422115	0.434772	0.335616	0.405257	0.277423	0.581857	0.297663	0.353207	0.349375	0.457249	0.427496	0.437217	0.38865	0.531953	0.520297	0.339637	0.354884	0.469641	0.443871	0.424579	0.476766
	0.455693	0.508986	0.367551	0.397721	0.447967	0.434226	0.538873	0.439988	0.508545	0.45577	0.332719	0.414345	0.441408	0.582505	0.527439	0.401931	0.570979	0.59108	0.468474	0.483392	0.465133	0.511372	0.515781	0.458529
2022/03/03 07:32:38	0.346983	0.342276	0.317722	0.357928	0.367031	0.400365	0.362624	0.294763	0.472899	0.43789	0.454563	0.338108	0.374747	0.384358	0.433533	0.356145	0.426969	0.551629	0.409899	0.38478	0.361618	0.498915	0.412228	0.402653
	0.267726	0.298222	0.23473	0.266363	0.253503	0.228711	0.282707	0.205585	0.292035	0.386313	0.307042	0.258182	0.259697	0.304696	0.273563	0.281745	0.310017	0.429578	0.269046	0.337745	0.283997	0.443087	0.309813	0.378451
	0.283773	0.33576	0.224226	0.311896	0.276265	0.277544	0.255369	0.229952	0.353178	0.269972	0.224685	0.271305	0.238852	0.341352	0.307402	0.273088	0.324726	0.323436	0.284202	0.271688	0.297732	0.34715	0.339457	0.356163
	0.333543	0.335743	0.246028	0.318191	0.27219	0.244764	0.375432	0.201489	0.431686	0.36545	0.445929	0.326552	0.317578	0.358832	0.320146	0.291556	0.299529	0.33591	0.268733	0.366755	0.253335	0.460444	0.389395	0.440254
	0.591851	0.684714	0.555854	0.719517	0.540641	0.512059	0.575163	0.43569	0.475913	0.458122	0.532279	0.310633	0.429789	0.612079	0.581567	0.634757	0.525983	0.574642	0.494859	0.463301	0.468401	0.500572	0.502918	0.610782
	0.546431	0.573989	0.468454	0.625576	0.497599	0.454893	0.518162	0.443491	0.463956	0.466302	0.448438	0.226402	0.358412	0.486707	0.596481	0.559969	0.577323	0.503877	0.469167	0.441181	0.46536	0.526695	0.503273	0.627886
	0.562576	0.547035	0.466492	0.535264	0.487307	0.464822	0.573493	0.432728	0.529187	0.435432	0.446765	0.232112	0.361587	0.538982	0.547933	0.612046	0.637513	0.548411	0.397872	0.366458	0.441653	0.554412	0.529999	0.657307
	0.598352	0.545628	0.473106	0.501276	0.490602	0.421619	0.618033	0.466111	0.487651	0.549293	0.527287	0.244569	0.409564	0.591488	0.567653	0.637639	0.662118	0.527458	0.431627	0.430832	0.44647	0.525733	0.510023	0.641878
	0.561738	0.58352	0.48651	0.584928	0.498845	0.424705	0.554658	0.473126	0.44693	0.49406	0.423399	0.296258	0.400762	0.575551	0.559055	0.56387	0.644134	0.630524	0.407786	0.404706	0.391022	0.582192	0.531144	0.612269
	0.567681	0.609143	0.442106	0.531898	0.47722	0.370553	0.506575	0.434276	0.470092	0.523749	0.433649	0.281538	0.393378	0.625384	0.510095	0.569729	0.640529	0.553209	0.448244	0.470047	0.456629	0.560152	0.486493	0.623075
	0.5404	0.652999	0.473173	0.593883	0.401346	0.408049	0.499562	0.439397	0.437129	0.442178	0.434096	0.249787	0.400849	0.630121	0.550809	0.607119	0.645982	0.55374	0.466714	0.481595	0.464285	0.627831	0.542512	0.600022
	0.604258	0.60142	0.423941	0.567351	0.515018	0.401075	0.542977	0.429064	0.458581	0.420796	0.435597	0.302906	0.366899	0.661068	0.53406	0.578952	0.68802	0.599808	0.467386	0.494467	0.481323	0.584346	0.490465	0.595059
2022/03/03 19:32:38	0.626007	0.805887	0.53433	0.718453	0.501249	0.457766	0.545693	0.545772	0.505409	0.567905	0.531697	0.331226	0.473813	0.645295	0.597733	0.652557	0.719055	0.686669	0.555166	0.57056	0.534825	0.595375	0.563154	0.654182
	0.64831	0.671717	0.539931	0.648164	0.519936	0.421207	0.554365	0.488496	0.605451	0.509514	0.488266	0.372827	0.47213	0.52754	0.650149	0.57968	0.711155	0.655076	0.542035	0.53285	0.481681	0.579968	0.484025	0.654085
	0.599142	0.621914	0.555197	0.710067	0.454	0.429894	0.506333	0.393238	0.581525	0.431519	0.500293	0.351333	0.496261	0.492796	0.541126	0.598027	0.653101	0.564564	0.45853	0.454794	0.421657	0.624405	0.561438	0.66994
	0.502936	0.498017	0.418586	0.617295	0.424232	0.432911	0.55997	0.415188	0.593877	0.418854	0.497694	0.274676	0.446306	0.560596	0.509176	0.552116	0.609238	0.610239	0.537084	0.535085	0.474714	0.58537	0.553781	0.619987
	0.411334	0.576314	0.309563	0.573187	0.487366	0.289771	0.499592	0.319979	0.616626	0.403204	0.53555	0.42063	0.470855	0.552689	0.582525	0.541759	0.71616	0.673459	0.499948	0.41958	0.559756	0.528255	0.461742	0.597304
	0.449175	0.403163	0.334483	0.522342	0.363917	0.473889	0.422346	0.442435	0.593388	0.475658	0.459436	0.365633	0.510724	0.423681	0.588595	0.472333	0.603736	0.551571	0.446598	0.506675	0.508216	0.50413	0.603311	0.615866
	0.358924	0.384922	0.441467	0.481378	0.405578	0.340813	0.430188	0.337179	0.574607	0.315207	0.591352	0.305147	0.462276	0.45302	0.562152	0.525425	0.471694	0.436601	0.449512	0.472779	0.483526	0.540745	0.573335	0.647905
	0.378327	0.458589	0.324284	0.343299	0.2848	0.391819	0.390056	0.294899	0.417075	0.357673	0.572217	0.38977	0.497004	0.458497	0.548604	0.449797	0.469712	0.500428	0.442429	0.372341	0.444852	0.494251	0.433026	0.507823
	0.450105	0.387107	0.333198	0.467811	0.338677	0.366777	0.270397	0.36485	0.401833	0.308189	0.50954	0.217622	0.463353	0.415486	0.454885	0.470266	0.482079	0.398654	0.473121	0.380514	0.395577	0.539474	0.546865	0.471156
	0.383058	0.4756	0.426	0.466738	0.317671	0.257836	0.434909	0.327256	0.437281	0.34838	0.52448	0.280433	0.413907	0.397363	0.347911	0.441884	0.417602	0.510687	0.421271	0.329846	0.442435	0.439261	0.529032	0.486529
	0.369218	0.4614	0.396596	0.437593	0.41201	0.32117	0.453432	0.387378	0.509173	0.324381	0.449382	0.358747	0.353492	0.515381	0.42757	0.526051	0.577235	0.529239	0.387011	0.433129	0.49502	0.507396	0.509293	0.424323
	0.44987	0.428556	0.411206	0.398903	0.482647	0.409887	0.440896	0.372599	0.525912	0.400355	0.435224	0.294535	0.445002	0.528882	0.555981	0.525099	0.611362	0.587239	0.42888	0.467794	0.479352	0.478096	0.513834	0.530953
2022/03/04 07:32:38	0.348602	0.318194	0.323647	0.259905	0.392175	0.291842	0.42405	0.288004	0.477586	0.407972	0.392597	0.370655	0.354071	0.373104	0.393802	0.388833	0.478822	0.508248	0.443975	0.368922	0.380635	0.433691	0.413825	0.434522
	0.306082	0.308881	0.221696	0.290812	0.25927	0.231256	0.242128	0.211915	0.379473	0.351283	0.284074	0.369573	0.235313	0.336639	0.29831	0.279405	0.324906	0.299625	0.288257	0.281927	0.306172	0.384162	0.328492	0.355809
	0.269586	0.322049	0.232007	0.304374	0.286888	0.224925	0.323759	0.198152	0.265699	0.283872	0.359003	0.285389	0.24163	0.340846	0.312004	0.287256	0.366718	0.362101	0.282227	0.291091	0.25832	0.402127	0.289788	0.312078
	0.308835	0.315766	0.233034	0.291221	0.233972	0.292918	0.36846	0.219546	0.342444	0.378251	0.253275	0.223955	0.216934	0.38718	0.401795	0.310599	0.327096	0.328274	0.247835	0.273844	0.26137	0.370708	0.316606	0.365749
	0.558761	0.641183	0.585912	0.435326	0.564268	0.521458	0.623642	0.510836	0.384073	0.328775	0.32153	0.311631	0.300207	0.67938	0.649337	0.664555	0.61088	0.49361	0.562846	0.456694	0.471358	0.369195	0.298692	0.334805
	0.539438	0.579963	0.491487	0.273126	0.48242	0.43951	0.603303	0.48105	0.534553	0.453876	0.506746	0.297038	0.467486	0.62352	0.609073	0.56832	0.574068	0.373657	0.509947	0.485863	0.462357	0.530064	0.33811	0.362159
	0.555462	0.603662	0.442684	0.28281	0.45932	0.489589	0.624562	0.464865	0.425225	0.447836	0.408207	0.227477	0.371873	0.65159	0.573684	0.606444	0.501583	0.370066	0.438539	0.543798	0.472483	0.548478	0.366094	0.341012
	0.538841	0.618068	0.446001	0.33555	0.521791	0.465486	0.56802	0.458139	0.406503	0.482347	0.394635	0.234702	0.380816	0.58605	0.568849	0.542677	0.526909	0.354765	0.450039	0.522974	0.436824	0.593105	0.305037	0.327469
	0.746761	0.591387	0.500678	0.266167	0.488046	0.462814	0.557384	0.453049	0.405372	0.528848	0.404345	0.230799	0.388799	0.620639	0.593102	0.541394	0.616873	0.438327	0.4831	0.532794	0.476728	0.493019	0.327019	0.378139
	0.620827	0.589978	0.435339	0.330145	0.55152	0.39997	0.536967	0.456146	0.536825	0.475441	0.384772	0.21637	0.434355	0.550417	0.598697	0.633357	0.554944	0.402362	0.525379	0.430734	0.458859	0.51646	0.299199	0.353093
	0.55793	0.604763	0.452483	0.330387	0.448434	0.355415	0.551377	0.463466	0.430226	0.436968	0.417743	0.211169	0.447265	0.558809	0.589281	0.545323	0.656468	0.504907	0.47921	0.509882	0.515799	0.516851	0.364104	0.399337
	0.602413	0.537715	0.449422	0.319678	0.542469	0.423474	0.451995	0.448373	0.449935	0.555296	0.410025	0.347788	0.439909	0.517698	0.5905	0.578405	0.57932	0.504575	0.537744	0.512599	0.482407	0.618718	0.357646	0.363628
2022/03/04 19:32:38	0.654465	0.80477	0.61854	0.454094	0.468255	0.487306	0.531388	0.486301	0.524865	0.575833	0.483258	0.300733	0.527235	0.585685	0.702264	0.705314	0.71009	0.519556	0.595854	0.565519	0.551658	0.575475	0.532366	0.564522
	0.612537	0.634746	0.539236	0.44757	0.558999	0.461746	0.543885	0.506119	0.533606	0.610945	0.48147	0.375183	0.434171	0.589228	0.705513	0.638735	0.736994	0.561603	0.531956	0.577382	0.558239	0.533127	0.474447	0.610192
	0.536714	0.651807	0.455396	0.460634	0.499807	0.416823	0.494902	0.524708	0.492617	0.587103	0.421394	0.281182	0.524693	0.565203	0.664765	0.598947	0.763521	0.486926	0.583501	0.540924	0.55116	0.64683	0.513735	0.550112
	0.481341	0.578302	0.519365	0.472751	0.405015	0.407958	0.529312	0.398013	0.626801	0.481924	0.424172	0.352485	0.390445	0.538921	0.521252	0.563301	0.655562	0.508706	0.603193	0.475438	0.528592	0.644612	0.504375	0.525486
	0.523008	0.464724	0.43956	0.477682	0.461323	0.307228	0.490732	0.321227	0.616303	0.308379	0.401766	0.308854	0.529306	0.465643	0.619135	0.513367	0.604575	0.473283	0.524925	0.573139	0.501556	0.547636	0.596589	0.590897
	0.395717	0.476946	0.365176	0.443492	0.37513	0.428532	0.473648	0.357274	0.600961	0.458014	0.493194	0.304269	0.509664	0.57431	0.624013	0.550258	0.656423	0.495369	0.512891	0.449858	0.520525	0.565545	0.381979	0.535803
	0.434905	0.396278	0.360521	0.396403	0.33811	0.462276	0.526547	0.388395	0.605844	0.478604	0.538721	0.250355	0.469875	0.52099	0.54797	0.561025	0.54629	0.393672	0.51831	0.515428	0.503636	0.573465	0.58013	0.53139
	0.407331	0.479913	0.407336	0.413485	0.361681	0.433397	0.41952	0.322055	0.5591	0.436865	0.491436	0.372002	0.519289	0.44387	0.599606	0.459557	0.542716	0.344883	0.452506	0.445241	0.493546	0.553875	0.548544	0.48855
	0.424576	0.441212	0.448012	0.493904	0.341956	0.295828	0.437108	0.394957	0.318921	0.311423	0.437962	0.322886	0.491001	0.412432	0.451451	0.449252	0.532579	0.354216	0.511817	0.44036	0.45738	0.517113	0.519334	0.399185
	0.399257	0.467817	0.32793	0.411107	0.38932	0.267482	0.398194	0.347125	0.364685	0.335611	0.298154	0.233231	0.472486	0.43319	0.418932	0.455224	0.523367	0.43399	0.40632	0.387363	0.563254	0.488375	0.467552	0.441409
	0.453416	0.427455	0.394082	0.475355	0.418102	0.316823	0.417639	0.358563	0.55449	0.307212	0.294888	0.230745	0.441783	0.581925	0.532309	0.498653	0.498933	0.523583	0.471476	0.479663	0.50206	0.47813	0.412347	0.408432
	0.483452	0.491774	0.49693	0.430667	0.519799	0.44477	0.520327	0.421741	0.553575	0.418193	0.504242	0.376246	0.439335	0.574242	0.544865	0.517866	0.568542	0.631718	0.46219	0.446352	0.568367	0.453276	0.465216	0.411109
2022/03/05 07:32:38	0.316095	0.35847	0.331207	0.335933	0.383026	0.296144	0.423262	0.291448	0.540055	0.3143	0.50552	0.369671	0.331363	0.499799	0.432946	0.456254	0.362421	0.428398	0.399101	0.406381	0.446321	0.334786	0.377491	0.369475
	0.281744	0.279301	0.218633	0.281427	0.317782	0.253708	0.266701	0.222605	0.502817	0.377793	0.416996	0.270852	0.2499	0.341008	0.36786	0.289661	0.366423	0.319355	0.273446	0.338703	0.336716	0.3482	0.255896	0.307422
	0.271063	0.292063	0.243352	0.261089	0.294542	0.248859	0.322892	0.224776	0.320762	0.35601	0.270129	0.284823	0.293811	0.326032	0.354937	0.324332	0.350264	0.338561	0.302907	0.33441	0.344122	0.384454	0.311336	0.303314
	0.42971	0.427785	0.310868	0.358488	0.299861	0.209953	0.33215	0.267898	0.33826	0.271402	0.303043	0.249406	0.237197	0.407584	0.508982	0.346006	0.447092	0.318951	0.326448	0.318255	0.331193	0.29811	0.280471	0.309177
	0.611745	0.796427	0.547622	0.753758	0.600224	0.537635	0.572003	0.519254	0.474547	0.482899	0.435228	0.434197	0.36806	0.578691	0.638927	0.409296	0.569411	0.65246	0.697028	0.542073	0.566233	0.553607	0.564453	0.56786
	0.541116	0.720103	0.471088	0.593316	0.456796	0.423301	0.510453	0.502836	0.474397	0.465601	0.425725	0.467242	0.367073	0.561172	0.596334	0.545201	0.609861	0.691176	0.60999	0.489485	0.623596	0.527168	0.635738	0.663439
	0.581157	0.672262	0.410547	0.598583	0.453598	0.483815	0.513102	0.413292	0.406717	0.432829	0.418147	0.413442	0.293572	0.561416	0.557344	0.522793	0.565819	0.720706	0.554348	0.502184	0.570937	0.536461	0.647068	0.727125
	0.597225	0.630884	0.47415	0.581485	0.497267	0.409176	0.548255	0.463039	0.422844	0.613887	0.422266	0.395413	0.364326	0.554317	0.68835	0.640539	0.607616	0.624203	0.522904	0.597524	0.586037	0.578527	0.624079	0.692905
	0.632084	0.578092	0.491894	0.532819	0.493039	0.473581	0.526487	0.466477	0.510586	0.505741	0.533873	0.377203	0.388262	0.60768	0.590625	0.680397	0.694162	0.592103	0.606744	0.572838	0.522724	0.503176	0.535551	0.679321
	0.555274	0.534213	0.515636	0.582016	0.519662	0.436131	0.546555	0.475915	0.477691	0.611971	0.428383	0.378034	0.404014	0.549621	0.640454	0.585605	0.651736	0.656079	0.558932	0.538444	0.505716	0.601984	0.548879	0.662392
	0.569843	0.535491	0.443779	0.598581	0.472879	0.431115	0.554842	0.469146	0.481507	0.566774	0.399857	0.394735	0.349705	0.602785	0.619356	0.585211	0.613163	0.720953	0.572666	0.569863	0.577269	0.575416	0.547781	0.687284
	0.660862	0.560429	0.513278	0.593134	0.455809	0.418728	0.52855	0.406135	0.457242	0.514018	0.424473	0.394237	0.413934	0.619722	0.638047	0.638752	0.676256	0.73349	0.547359	0.520977	0.525732	0.578684	0.57535	0.628435
2022/03/05 19:32:38	0.58296	0.676532	0.57961	0.720379	0.595517	0.483712	0.571572	0.499779	0.601957	0.544834	0.48111	0.445123	0.46594	0.586449	0.692279	0.61949	0.716319	0.780248	0.57241	0.536463	0.485599	0.529387	0.572401	0.704767
	0.653797	0.603436	0.572533	0.723611	0.531318	0.420127	0.533812	0.405273	0.579822	0.503584	0.423031	0.480405	0.448853	0.611946	0.692406	0.646116	0.784173	0.786117	0.601706	0.595315	0.594171	0.566348	0.617128	0.70191
	0.533981	0.626989	0.572973	0.595513	0.516775	0.430633	0.550604	0.441202	0.616812	0.480041	0.54679	0.472081	0.488752	0.588622	0.700868	0.596028	0.733428	0.619278	0.62145	0.603447	0.474825	0.536258	0.539942	0.685601
	0.564884	0.551378	0.525099	0.641345	0.427378	0.385442	0.532434	0.45487	0.544837	0.516177	0.383491	0.461625	0.398019	0.547697	0.644069	0.603673	0.647596	0.640093	0.530976	0.615507	0.528117	0.554324	0.604215	0.656682
	0.383251	0.510534	0.415567	0.499946	0.530439	0.498134	0.532014	0.399316	0.670038	0.406824	0.601172	0.383981	0.472187	0.520604	0.655189	0.579459	0.660791	0.672351	0.5301	0.550737	0.541051	0.555515	0.605355	0.671188
	0.398477	0.52789	0.378057	0.38142	0.475608	0.414533	0.446758	0.345622	0.630513	0.525128	0.410274	0.338374	0.279572	0.547665	0.677735	0.565498	0.587374	0.528371	0.510625	0.621825	0.536976	0.500408	0.585493	0.646789
	0.554499	0.465466	0.440992	0.480381	0.410455	0.363795	0.568367	0.32847	0.595651	0.3228	0.548431	0.438628	0.504846	0.481145	0.650692	0.511313	0.462538	0.501762	0.553718	0.533921	0.505089	0.544785	0.539068	0.646986
	0.363723	0.390479	0.411887	0.425032	0.39255	0.40178	0.436912	0.349158	0.591782	0.28725	0.52379	0.438427	0.453533	0.478145	0.594869	0.491667	0.530219	0.511045	0.470399	0.470719	0.585602	0.546968	0.599834	0.588044
	0.413015	0.425704	0.469139	0.445912	0.313048	0.438297	0.435962	0.496495	0.579046	0.444627	0.500987	0.347311	0.525391	0.446773	0.459656	0.548944	0.607566	0.507559	0.530853	0.479885	0.50131	0.488984	0.465265	0.496696
	0.409194	0.466036	0.370114	0.47072	0.417908	0.432776	0.409726	0.314774	0.537922	0.311841	0.331496	0.231216	0.462663	0.435116	0.54551	0.481861	0.535737	0.455078	0.392964	0.363343	0.451913	0.417319	0.532791	0.562375
	0.375564	0.406097	0.359942	0.4181	0.388842	0.362286	0.470332	0.441033	0.379189	0.334385	0.271234	0.329125	0.432538	0.503604	0.588576	0.500972	0.561475	0.578984	0.455904	0.487296	0.42537	0.441957	0.474454	0.508835
	0.488003	0.497713	0.371072	0.465782	0.470207	0.405027	0.491203	0.361117	0.511263	0.331981	0.451323	0.397318	0.44587	0.512973	0.572051	0.550563	0.586974	0.648868	0.500634	0.521359	0.594033	0.509739	0.540533	0.533642
2022/03/06 07:32:38	0.349902	0.375441	0.407295	0.281019	0.344113	0.383341	0.392798	0.343781	0.472783	0.442084	0.493024	0.370976	0.381619	0.437244	0.523014	0.377502	0.517339	0.546484	0.481756	0.366602	0.439575	0.424538	0.425856	0.441007
	0.304209	0.301933	0.27749	0.28822	0.326608	0.227588	0.255079	0.218685	0.337067	0.369676	0.457605	0.295042	0.266056	0.394256	0.396108	0.37796	0.368761	0.350047	0.294852	0.372277	0.353904	0.386534	0.344352	0.337085
	0.301845	0.297858	0.21737	0.253826	0.294677	0.268556	0.358841	0.218019	0.266896	0.341117	0.28632	0.209777	0.236583	0.3565	0.399984	0.394198	0.329916	0.467649	0.33647	0.302138	0.320019	0.444824	0.37941	0.401701
	0.296511	0.31364	0.279182	0.353011	0.333917	0.215562	0.262187	0.243497	0.326513	0.378803	0.228626	0.273101	0.300396	0.288689	0.378841	0.369714	0.328958	0.316589	0.347682	0.298769	0.306778	0.361349	0.280904	0.392534
	0.692661	0.565875	0.683056	0.654515	0.600081	0.517805	0.583963	0.489453	0.525981	0.528464	0.48275	0.292721	0.404515	0.748509	0.486834	0.692952	0.655905	0.716069	0.612061	0.517301	0.537214	0.582444	0.338919	0.664548
	0.609518	0.343284	0.551523	0.58533	0.584261	0.450742	0.588559	0.509406	0.46286	0.50968	0.412153	0.237239	0.340393	0.748585	0.574409	0.615354	0.646246	0.724613	0.574254	0.553086	0.547104	0.525354	0.250266	0.632013
	0.561526	0.298268	0.533323	0.559427	0.549283	0.441145	0.573908	0.452189	0.36922	0.475096	0.40078	0.230232	0.29815	0.698665	0.554487	0.662027	0.652102	0.737237	0.535124	0.542974	0.519677	0.497814	0.329332	0.632313
	0.632375	0.313506	0.513546	0.555747	0.517496	0.478341	0.593743	0.492483	0.480232	0.478265	0.417647	0.267941	0.43038	0.659909	0.607503	0.722435	0.660843	0.700223	0.542612	0.559021	0.468513	0.481306	0.369756	0.614968
	0.65932	0.289635	0.604787	0.531166	0.565257	0.491299	0.565755	0.51021	0.474493	0.536683	0.423538	0.221986	0.358588	0.64198	0.614117	0.688927	0.703262	0.680375	0.564086	0.591701	0.471312	0.502577	0.319232	0.698787
	0.593233	0.386555	0.562861	0.613861	0.55978	0.413818	0.560808	0.490536	0.46447	0.586799	0.555699	0.238386	0.380306	0.72773	0.592064	0.632953	0.628118	0.667667	0.541043	0.552016	0.506303	0.489791	0.441457	0.637745
	0.568295	0.35878	0.53409	0.556726	0.544932	0.494738	0.552575	0.519945	0.597568	0.535744	0.406433	0.239391	0.368819	0.61603	0.555505	0.622094	0.69166	0.705991	0.550348	0.606929	0.475841	0.457628	0.312038	0.605099
	0.589021	0.381999	0.58653	0.544326	0.511792	0.429862	0.515212	0.491244	0.432379	0.550576	0.431058	0.275425	0.427832	0.627632	0.701679	0.64427	0.699746	0.79721	0.543723	0.567348	0.48195	0.502516	0.423784	0.621157
2022/03/06 19:32:38	0.71291	0.5464	0.61465	0.613253	0.618426	0.528291	0.592906	0.55669	0.4713	0.514132	0.464158	0.339029	0.501307	0.713893	0.685189	0.700565	0.770401	0.77928	0.611415	0.658276	0.557251	0.55709	0.430211	0.67205
	0.649632	0.539703	0.624493	0.570781	0.582831	0.50021	0.49564	0.555446	0.529616	0.554823	0.564188	0.258975	0.417573	0.637094	0.771228	0.630297	0.73435	0.79222	0.578167	0.558488	0.542947	0.537991	0.423863	0.682543
	0.662106	0.610575	0.559328	0.540114	0.569524	0.398213	0.594189	0.560226	0.609118	0.576958	0.499561	0.358299	0.487985	0.647324	0.667888	0.615238	0.780194	0.722127	0.622526	0.630637	0.571823	0.519548	0.477015	0.671154
	0.581858	0.535089	0.440918	0.534318	0.517281	0.515275	0.531492	0.439078	0.405828	0.52517	0.482316	0.312561	0.299315	0.590657	0.709618	0.628997	0.643191	0.584176	0.594718	0.592721	0.605764	0.514302	0.521338	0.616268
	0.529091	0.602686	0.499222	0.531728	0.602974	0.472944	0.44916	0.466756	0.518416	0.450247	0.565165	0.37827	0.445096	0.533465	0.696022	0.641086	0.646501	0.678703	0.572423	0.568414	0.589406	0.451514	0.454462	0.583223
	0.46418	0.550731	0.461783	0.437659	0.425122	0.43101	0.499197	0.377869	0.53774	0.363177	0.488237	0.324842	0.350107	0.514358	0.621849	0.548582	0.669127	0.594707	0.54986	0.48064	0.542334	0.41437	0.422342	0.651837
	0.438237	0.436816	0.309202	0.538556	0.435347	0.48137	0.454919	0.297222	0.641491	0.322528	0.378559	0.392748	0.414193	0.471803	0.659711	0.591118	0.611097	0.522827	0.583841	0.610868	0.470257	0.443098	0.529143	0.621065
	0.46541	0.402758	0.357899	0.505895	0.436204	0.459407	0.456176	0.307948	0.598097	0.394715	0.565278	0.40365	0.501841	0.480742	0.709191	0.483783	0.599867	0.562334	0.515164	0.550203	0.5126	0.507354	0.543995	0.507962
	0.39881	0.475423	0.398266	0.359032	0.490584	0.400035	0.524241	0.356287	0.58498	0.267656	0.547562	0.294747	0.475313	0.459811	0.526288	0.499557	0.626199	0.468818	0.474101	0.450142	0.479256	0.39428	0.495576	0.559959
	0.358309	0.400509	0.437537	0.468379	0.448985	0.341471	0.458178	0.37599	0.545035	0.361475	0.531294	0.342968	0.488752	0.4635	0.572236	0.508447	0.614033	0.497471	0.458558	0.498266	0.513428	0.451663	0.442249	0.508125
	0.444045	0.464943	0.502918	0.46115	0.42728	0.369053	0.509755	0.38425	0.557	0.280544	0.427642	0.346469	0.452	0.542971	0.589261	0.550912	0.493252	0.577957	0.461252	0.443918	0.493191	0.361989	0.426446	0.482982
	0.463504	0.51468	0.441193	0.414211	0.515018	0.438458	0.5277	0.433729	0.470926	0.429232	0.500081	0.393751	0.497446	0.504695	0.660728	0.59035	0.614206	0.667462	0.479374	0.574157	0.545728	0.500106	0.498843	0.425303
2022/03/07 07:32:38	0.326979	0.353025	0.340114	0.34736	0.365709	0.352254	0.405436	0.32355	0.304156	0.460993	0.472193	0.354548	0.431013	0.456174	0.487603	0.471425	0.567716	0.571178	0.43719	0.428004	0.42071	0.443377	0.45102	0.443707
	0.288501	0.308765	0.24778	0.286883	0.294442	0.235696	0.328385	0.212879	0.387889	0.424154	0.325593	0.229495	0.291236	0.378848	0.385436	0.340811	0.388585	0.330906	0.358363	0.392167	0.318817	0.410997	0.286708	0.388996
	0.2732	0.365379	0.208271	0.286774	0.311956	0.252738	0.271629	0.239298	0.256649	0.345635	0.25262	0.261166	0.261295	0.361222	0.3975	0.365715	0.421555	0.360237	0.363391	0.342081	0.320217	0.366492	0.355495	0.414781
	0.309948	0.291976	0.231793	0.284162	0.303056	0.23311	0.279328	0.203691	0.29464	0.25244	0.275953	0.226108	0.249888	0.373847	0.396658	0.38935	0.391812	0.38991	0.389157	0.320423	0.348326	0.266092	0.316253	0.335093
	0.628929	0.810668	0.668142	0.644197	0.714169	0.44086	0.655982	0.288962	0.495269	0.442897	0.41095	0.30618	0.392426	0.66929	0.668964	0.779487	0.881872	0.675024	0.657113	0.607283	0.602951	0.528082	0.503673	0.486412
	0.531431	0.666244	0.58263	0.575183	0.584274	0.333249	0.64481	0.24499	0.443155	0.48668	0.426673	0.292967	0.422532	0.680012	0.615568	0.683316	0.771367	0.667449	0.640859	0.629797	0.606208	0.644815	0.591967	0.486329
	0.50242	0.684291	0.589793	0.561046	0.568791	0.236188	0.5968	0.191774	0.382872	0.493323	0.418621	0.223671	0.342535	0.661204	0.601365	0.691308	0.872503	0.698516	0.573353	0.550265	0.572005	0.603892	0.62759	0.399827
	0.587468	0.647815	0.639421	0.586388	0.6082	0.345612	0.595435	0.215216	0.360183	0.483886	0.428919	0.220734	0.325144	0.697656	0.60732	0.741977	0.855173	0.653219	0.600674	0.597908	0.602055	0.614614	0.640923	0.439041
	0.586219	0.660089	0.617415	0.580405	0.606663	0.388753	0.605139	0.22901	0.338407	0.541724	0.471781	0.26799	0.449145	0.653333	0.625489	0.760873	0.712775	0.70868	0.616817	0.613661	0.551844	0.708048	0.64417	0.370812
	0.703785	0.606347	0.57125	0.558944	0.585276	0.348019	0.660514	0.203386	0.453453	0.494292	0.433758	0.238749	0.383794	0.750209	0.693037	0.698452	0.854644	0.654055	0.574364	0.52353	0.611216	0.697571	0.645895	0.477886
	0.595731	0.754806	0.528245	0.537896	0.537577	0.388947	0.601729	0.271013	0.471957	0.471929	0.443584	0.275825	0.362513	0.690284	0.633477	0.677765	0.750445	0.752331	0.583541	0.58954	0.595565	0.732794	0.5918	0.392246
	0.611474	0.672825	0.538227	0.617357	0.549608	0.31158	0.486247	0.26187	0.376726	0.513132	0.431227	0.274827	0.410741	0.66365	0.659362	0.678051	0.78708	0.709522	0.620174	0.595832	0.584251	0.617552	0.605361	0.480923
2022/03/07 19:32:38	0.680771	0.709402	0.710944	0.633333	0.550297	0.420059	0.607328	0.364933	0.517769	0.5037	0.531895	0.328427	0.522451	0.639835	0.738757	0.704969	0.817261	0.848153	0.604554	0.6635	0.62058	0.608968	0.663465	0.47339
	0.621867	0.712239	0.55623	0.608618	0.542476	0.443328	0.585144	0.412137	0.545131	0.562292	0.506665	0.312251	0.479788	0.676196	0.706808	0.615878	0.763601	0.845087	0.665895	0.664165	0.608978	0.644338	0.597681	0.59676
	0.613383	0.630215	0.589686	0.587418	0.556763	0.398496	0.559866	0.424236	0.511312	0.506079	0.402232	0.413905	0.386673	0.658928	0.771061	0.728494	0.803482	0.709003	0.701222	0.566597	0.5997	0.601328	0.614432	0.576273
	0.425367	0.602315	0.460885	0.617016	0.550187	0.407121	0.632598	0.40652	0.503254	0.504015	0.523997	0.339626	0.42589	0.643644	0.695263	0.602197	0.695426	0.623677	0.583596	0.608345	0.640099	0.619567	0.593255	0.572445
	0.425962	0.63451	0.43893	0.554392	0.566775	0.397301	0.604995	0.463703	0.414496	0.492794	0.439234	0.332245	0.528573	0.552664	0.565162	0.612525	0.633948	0.710868	0.608239	0.583725	0.566865	0.549899	0.533907	0.562061
	0.475625	0.533043	0.42	0.523637	0.535713	0.482418	0.545154	0.336925	0.3923	0.564581	0.506062	0.41953	0.494843	0.640227	0.596422	0.56707	0.69729	0.708744	0.506366	0.59881	0.571838	0.523626	0.645295	0.576087
	0.574592	0.498487	0.464356	0.465484	0.425698	0.461251	0.53515	0.374166	0.629618	0.511862	0.594254	0.399528	0.497036	0.537023	0.706264	0.565084	0.587808	0.539251	0.494913	0.544826	0.576909	0.542798	0.548691	0.588194
	0.423203	0.342232	0.350678	0.501489	0.411674	0.321116	0.555278	0.352011	0.585155	0.471867	0.57772	0.390993	0.505917	0.489085	0.572046	0.532564	0.532888	0.514114	0.601209	0.510383	0.529211	0.582724	0.584365	0.496743
	0.330672	0.397043	0.389469	0.479779	0.396711	0.280189	0.466002	0.321527	0.635842	0.399888	0.545082	0.320696	0.489332	0.46674	0.628794	0.582594	0.657134	0.534617	0.479184	0.570761	0.418124	0.567071	0.480057	0.473284
	0.397082	0.460516	0.478062	0.402134	0.421727	0.432711	0.398652	0.394934	0.54603	0.484101	0.511905	0.233839	0.456553	0.5582	0.566477	0.559501	0.643894	0.566059	0.492722	0.436248	0.525643	0.490029	0.619205	0.411537
	0.494182	0.453956	0.446436	0.549518	0.427317	0.41541	0.437253	0.39578	0.516197	0.442601	0.444528	0.246566	0.339166	0.544132	0.464886	0.503178	0.575929	0.611828	0.465506	0.508796	0.467333	0.47621	0.496548	0.4126
	0.484394	0.502148	0.484106	0.473	0.496761	0.383417	0.529512	0.466614	0.524781	0.330354	0.542209	0.376576	0.472106	0.60306	0.623771	0.524796	0.653713	0.658924	0.53062	0.525496	0.504911	0.585496	0.560062	0.435922
2022/03/08 07:32:38	0.367678	0.329531	0.367257	0.36447	0.381649	0.352886	0.34665	0.315221	0.513459	0.368964	0.410789	0.356814	0.40329	0.478406	0.442488	0.473546	0.556658	0.627916	0.434395	0.485791	0.426095	0.505796	0.473364	0.425027
	0.301174	0.293439	0.269876	0.254407	0.298061	0.229074	0.242676	0.218848	0.317707	0.364802	0.272904	0.276679	0.236465	0.344169	0.379171	0.382978	0.426865	0.380442	0.36606	0.403105	0.333357	0.48826	0.317071	0.296368
	0.340394	0.372574	0.21577	0.275147	0.268552	0.203867	0.381439	0.231257	0.260719	0.255195	0.32905	0.32206	0.260887	0.409354	0.34742	0.370723	0.414125	0.38073	0.309006	0.366388	0.329924	0.384094	0.326587	0.302944
	0.325918	0.324882	0.292408	0.266355	0.278856	0.267075	0.251939	0.237005	0.326485	0.250333	0.333058	0.251006	0.246909	0.400508	0.399994	0.402388	0.39161	0.413224	0.286819	0.300991	0.305411	0.395376	0.326641	0.339332
Fig. 3o																														Fig. 3p
Time (hours)	hM3Dq^AdipoqCre (CKBfl/fl)_CL 316,243														hM3Dq^AdipoqCre (CKBfl/fl)_CL 316,243+DCZ															Total 24h	hM3Dq^AdipoqCre (CKBfl/fl)_CL 316,243														hM3Dq^AdipoqCre (CKBfl/fl)_CL 316,243+DCZ
Sex	M	M	M	M	F	F	F	F	M	M	M	F	F	F	M	M	M	M	F	F	F	F	M	M	M	F	F	F		Sex	M	M	M	M	F	F	F	F	M	M	M	F	F	F	M	M	M	M	F
2022/04/03 09:11:42	0.338008	0.329821	0.362141	0.310258	0.265508	0.222807	0.210023	0.308011	0.294691	0.386826	0.279071	0.283225	0.221439	0.191754	0.261359	0.402289	0.26863	0.277084	0.335374	0.210646	0.19018	0.262959	0.333756	0.235203	0.351621	0.248789	0.314527	0.208689		Night+Day 1	10.5541	10.1051	8.98326	11.0779	8.54293	10.2084	8.25897	8.54808	10.0976	10.6784	10.0089	8.63145	8.65067	7.65831	8.62874	9.33748	8.93531	9.32319	8.72156
	0.294902	0.311337	0.247608	0.352567	0.212853	0.239113	0.229119	0.231837	0.368279	0.328064	0.316368	0.295646	0.280176	0.328455	0.256778	0.268464	0.326455	0.29444	0.241761	0.347582	0.260214	0.270993	0.270608	0.312019	0.290334	0.233186	0.277824	0.287824		Night+Day 2	10.5165	10.5777	9.58689	11.5782	8.29334	9.84802	7.53648	8.52647	9.39789	10.069	9.53657	8.34633	8.25599	8.02368	8.96836	10.9571	8.39522	9.93901	8.58583
	0.347086	0.259101	0.273549	0.294537	0.261529	0.405445	0.278786	0.27697	0.333052	0.362789	0.313336	0.17515	0.213525	0.261545	0.203716	0.364736	0.260957	0.244335	0.286594	0.193955	0.163692	0.324465	0.33416	0.265543	0.357935	0.330724	0.285391	0.188464		Night+Day 3	13.018	11.8753	11.7825	14.0691	10.1277	10.7968	9.60641	10.1181	10.4953	12.4108	12.7545	9.91391	10.8668	11.0351	11.2291	13.668	11.7551	12.2803	10.9578
	0.269643	0.294364	0.299539	0.278618	0.236316	0.218889	0.225443	0.342154	0.289267	0.337864	0.267481	0.278268	0.282919	0.184308	0.193481	0.234761	0.228895	0.220477	0.29029	0.178284	0.178741	0.257147	0.338217	0.261819	0.26527	0.328721	0.262334	0.261269		Night+Day 4	12.1964	13.4075	10.8226	12.8082	9.42254	12.2803	9.52708	10.233	10.3223	11.5582	11.6675	9.95507	10.5404	9.68617	10.6331	11.077	10.8017	11.0017	10.6466
	0.247816	0.253282	0.229126	0.355608	0.224679	0.20439	0.203314	0.19891	0.25754	0.371785	0.291825	0.178299	0.197991	0.270233	0.271213	0.280047	0.284124	0.285792	0.225399	0.252596	0.220466	0.221042	0.281049	0.221616	0.31682	0.194851	0.199444	0.178848		Night+Day 5	12.131	12.4474	11.0232	10.7478	9.68824	11.2096	9.96808	9.0683	12.1532	11.9153	9.02681	10.0445	9.85629	9.27356	12.0743	12.6245	11.0879	11.7117	11.3481
	0.322035	0.283372	0.294559	0.286972	0.379801	0.37092	0.198863	0.21422	0.366841	0.345188	0.234054	0.173334	0.212947	0.216089	0.181202	0.233833	0.23641	0.222261	0.329878	0.174206	0.221293	0.244525	0.245792	0.239374	0.28535	0.217323	0.256319	0.170522		Night+Day 6	12.8844	12.2401	11.1834	11.0764	10.4784	11.7049	9.81744	9.25491	11.9445	12.194	12.1224	9.81198	10.3221	10.0459	11.9578	14.5177	12.3003	11.861	12.1933
	0.287088	0.256848	0.223875	0.266811	0.22528	0.217209	0.28969	0.30451	0.238178	0.299383	0.427557	0.259764	0.220405	0.196731	0.181903	0.230754	0.351444	0.257162	0.270936	0.332233	0.147316	0.295034	0.258551	0.26994	0.248307	0.313292	0.319556	0.309984		Night+Day 7	12.5702	12.0931	11.5175	14.5175	10.5088	12.235	9.78411	9.26534	11.509	12.5899	12.4337	10.0317	10.4498	8.06562	12.9191	14.6273	9.78625	12.6521	12.3005
	0.269319	0.258133	0.293846	0.274233	0.200785	0.192121	0.19205	0.26437	0.241702	0.364706	0.251952	0.190148	0.178338	0.192537	0.210766	0.339279	0.316963	0.252238	0.225778	0.180464	0.199723	0.221275	0.244119	0.290141	0.348508	0.22037	0.226486	0.188163		Night+Day 8	12.9762	12.5026	9.6608	10.9706	10.6271	12.5213	9.91803	9.76005	11.5184	12.8178	11.9616	10.402	10.7582	9.86494	12.9211	14.8166	13.8945	13.7906	10.8643
	0.345235	0.287215	0.253466	0.317396	0.300755	0.296186	0.243233	0.232079	0.263613	0.368242	0.306417	0.268102	0.210941	0.381863	0.255698	0.275993	0.305439	0.273352	0.348719	0.202061	0.222227	0.244835	0.333822	0.234225	0.297893	0.280841	0.197877	0.234428		Night+Day 9	12.8955	12.7797	11.9464	13.5963	10.8236	11.4383	10.7872	9.58032	11.9492	12.5266	11.8688	10.3336	10.0754	9.94426	13.7882	11.9507	10.1786	13.7623	11.0628
	0.388944	0.3522	0.343317	0.374317	0.262551	0.219178	0.299382	0.273035	0.304609	0.304939	0.337825	0.282045	0.244209	0.23017	0.267023	0.343817	0.385241	0.317143	0.234155	0.254429	0.213911	0.261465	0.357315	0.341683	0.352579	0.268805	0.411205	0.335642
2022/04/03 19:11:42	0.507725	0.50208	0.532651	0.592408	0.36564	0.449245	0.370863	0.444159	0.541319	0.578581	0.500804	0.398055	0.459494	0.406012	0.441451	0.533661	0.459869	0.418063	0.42897	0.398469	0.33884	0.477562	0.487902	0.586155	0.57886	0.400503	0.367234	0.428804
	0.540864	0.610222	0.576475	0.585911	0.473678	0.603783	0.43763	0.531784	0.61426	0.62674	0.603702	0.477566	0.513436	0.457974	0.55456	0.543328	0.459363	0.506139	0.454718	0.481735	0.270308	0.54643	0.602757	0.539876	0.563797	0.521295	0.409599	0.582895		Fig. 3q
	0.577411	0.589912	0.520467	0.538682	0.494251	0.663894	0.38962	0.39794	0.605545	0.584684	0.565917	0.521936	0.506892	0.439058	0.50989	0.56368	0.343633	0.484409	0.438588	0.483637	0.370363	0.524934	0.499849	0.586226	0.549955	0.527745	0.530316	0.551393		Sex	Treatment	Body weight	Total EE
	0.562026	0.593139	0.431806	0.619742	0.495519	0.626734	0.452472	0.549871	0.469259	0.537226	0.592734	0.533721	0.523996	0.452272	0.507952	0.535649	0.368591	0.461444	0.455393	0.451141	0.369667	0.35064	0.525107	0.571539	0.539747	0.51267	0.581533	0.526748		M	CL 316,243	27.6	109.742
	0.554775	0.602453	0.552203	0.568425	0.515079	0.628271	0.458305	0.554732	0.404353	0.65411	0.623245	0.516479	0.522984	0.459778	0.44563	0.548481	0.529468	0.438795	0.459565	0.247891	0.231525	0.57048	0.408296	0.592523	0.672583	0.527466	0.587892	0.521102		M		27.5	108.029
	0.560557	0.58924	0.45275	0.652345	0.472154	0.588726	0.476046	0.533121	0.556064	0.563672	0.613244	0.50301	0.504513	0.452926	0.46252	0.409952	0.486352	0.529921	0.502403	0.526852	0.447436	0.547219	0.539051	0.515504	0.548428	0.540871	0.548892	0.508246		M		25.9	96.5066
	0.531077	0.645434	0.522476	0.621054	0.333301	0.628333	0.467169	0.472824	0.601939	0.56187	0.582635	0.551192	0.457612	0.419648	0.583037	0.547301	0.361332	0.479935	0.496038	0.539278	0.44052	0.531027	0.423922	0.574822	0.594934	0.519303	0.548101	0.497513		M		30.6	110.442
	0.462044	0.545027	0.443813	0.636891	0.219557	0.612808	0.473211	0.265546	0.414424	0.467535	0.378845	0.527121	0.247884	0.251907	0.411386	0.421533	0.440167	0.59696	0.369421	0.497731	0.413928	0.457374	0.347586	0.419227	0.366655	0.499676	0.546766	0.429851		M		22.1	88.5126
	0.562693	0.319116	0.343016	0.443581	0.447421	0.56912	0.444738	0.478541	0.414868	0.465578	0.486675	0.474382	0.243024	0.310673	0.448575	0.470567	0.410588	0.411879	0.24613	0.473757	0.397037	0.368944	0.338163	0.491776	0.421241	0.350871	0.337082	0.237075		M		23.5	102.243
	0.546242	0.472534	0.262853	0.62404	0.471798	0.514619	0.459545	0.362036	0.389849	0.456993	0.465056	0.452214	0.480433	0.393102	0.351384	0.373471	0.403119	0.565065	0.448605	0.45587	0.2368	0.245236	0.448081	0.338626	0.562721	0.237025	0.227646	0.312779		M		21.8	85.2038
	0.599017	0.362285	0.403608	0.58111	0.441003	0.373948	0.413998	0.232107	0.49841	0.442296	0.473861	0.241341	0.500576	0.240489	0.474322	0.278929	0.381901	0.546463	0.479782	0.478207	0.207044	0.485453	0.488481	0.36245	0.624173	0.395137	0.438916	0.463056		F		22.6	84.3546
	0.583528	0.55904	0.428222	0.64656	0.448817	0.41824	0.430782	0.44016	0.619307	0.471008	0.382658	0.326869	0.510381	0.281987	0.492647	0.350576	0.464026	0.470095	0.486098	0.469487	0.410458	0.386592	0.545305	0.533343	0.613116	0.426622	0.520548	0.456272		F		28.2	99.3874
2022/04/04 09:11:42	0.53009	0.484687	0.408682	0.595121	0.325572	0.509464	0.34837	0.359082	0.571308	0.390031	0.365269	0.465054	0.46302	0.450127	0.429461	0.605138	0.488659	0.452401	0.400896	0.435498	0.376026	0.307907	0.535577	0.534514	0.691998	0.388221	0.529905	0.422591		F		27.5	106.76
	0.314708	0.274184	0.237936	0.409228	0.277668	0.442668	0.301069	0.2597	0.283771	0.378603	0.263983	0.337544	0.262556	0.419656	0.288808	0.441916	0.24418	0.251905	0.231038	0.227357	0.194706	0.392013	0.282388	0.234323	0.420628	0.212553	0.456922	0.214205		F		27.6	101.381
	0.323947	0.387231	0.295962	0.326049	0.237686	0.241479	0.23933	0.320241	0.290059	0.34472	0.376067	0.20053	0.227314	0.35107	0.249404	0.503314	0.269946	0.320744	0.351231	0.303122	0.161695	0.23158	0.352345	0.289745	0.324906	0.24104	0.252709	0.215592		F		20.6	87.4705
	0.293601	0.258102	0.318279	0.314823	0.258888	0.327542	0.262975	0.299021	0.516302	0.531334	0.513128	0.400258	0.307123	0.357589	0.237096	0.385302	0.330044	0.266096	0.273944	0.209527	0.313689	0.353245	0.55024	0.507862	0.559172	0.379239	0.391206	0.368965		F		21.9	89.7756
	0.534691	0.55581	0.501618	0.587093	0.417757	0.386664	0.295773	0.291515	0.339843	0.376111	0.44691	0.340719	0.287721	0.304891	0.514007	0.617331	0.42739	0.608831	0.33276	0.351122	0.252209	0.364146	0.391837	0.373616	0.381001	0.295826	0.316302	0.24576		F		21.3	83.5975
	0.501317	0.501469	0.461952	0.529199	0.398332	0.366431	0.411841	0.386465	0.267249	0.319783	0.281454	0.188372	0.259261	0.194383	0.348641	0.626439	0.372978	0.627539	0.276688	0.355194	0.251709	0.369182	0.362503	0.258656	0.334433	0.234624	0.220581	0.19289		M	CL 316,243 + DCZ	27.7	103.12
	0.342874	0.371411	0.331955	0.373509	0.240532	0.240288	0.249132	0.259401	0.329375	0.294348	0.246998	0.20939	0.197365	0.180631	0.2787	0.446087	0.311847	0.426741	0.23849	0.282895	0.189278	0.325783	0.208497	0.243392	0.318339	0.245864	0.319983	0.243435		M		30.3	113.576
	0.291942	0.335723	0.240181	0.329168	0.210536	0.218724	0.250539	0.344942	0.230909	0.271865	0.269529	0.230514	0.185164	0.246362	0.206065	0.448505	0.264572	0.254129	0.223443	0.198389	0.185887	0.242846	0.315374	0.308831	0.259642	0.224419	0.204979	0.233637		M		26.9	97.1349
	0.434148	0.359988	0.331851	0.29288	0.295176	0.362847	0.20654	0.246241	0.227224	0.245136	0.29313	0.212179	0.194502	0.215771	0.224101	0.322137	0.314821	0.263915	0.268091	0.270991	0.192173	0.228308	0.23336	0.220176	0.341549	0.323104	0.211354	0.226588		M		26.3	106.322
	0.26412	0.326124	0.23109	0.421941	0.220807	0.227308	0.259145	0.287587	0.275055	0.335578	0.23788	0.206474	0.276244	0.18763	0.213306	0.289479	0.265669	0.294871	0.227292	0.22757	0.157815	0.29509	0.258694	0.261903	0.288652	0.263167	0.296497	0.242182		M		20.7	96.6807
	0.338232	0.350223	0.282406	0.37719	0.264591	0.243178	0.215823	0.254709	0.235163	0.268137	0.259642	0.331696	0.18526	0.276265	0.193612	0.333148	0.296608	0.297251	0.285857	0.187029	0.187218	0.223054	0.354304	0.299759	0.268361	0.271131	0.206191	0.232699		M		22.3	100.025
	0.376104	0.406813	0.390702	0.315501	0.226751	0.383411	0.270017	0.312267	0.312396	0.27626	0.318097	0.222263	0.238094	0.224276	0.316844	0.298179	0.354559	0.351817	0.25777	0.300567	0.241666	0.288513	0.302027	0.28269	0.368106	0.284632	0.291839	0.250246		M		19.1	77.2236
2022/04/04 19:11:42	0.481536	0.519486	0.501819	0.563356	0.358853	0.374982	0.366046	0.41796	0.38156	0.470703	0.441813	0.356183	0.399335	0.388107	0.45467	0.42125	0.462862	0.506283	0.37334	0.373404	0.298437	0.40527	0.396436	0.475565	0.49358	0.399292	0.387757	0.39263		F		23.1	99.7358
	0.518854	0.531384	0.518475	0.534618	0.411816	0.580494	0.380629	0.426023	0.522192	0.577112	0.482963	0.408185	0.496219	0.442993	0.534856	0.43396	0.380053	0.419906	0.399625	0.463853	0.406386	0.494716	0.382789	0.513298	0.399878	0.329682	0.443953	0.48188		F		28.3	99.0307
	0.480457	0.472722	0.505615	0.570683	0.313177	0.590355	0.348857	0.392637	0.501787	0.52242	0.525838	0.439515	0.49118	0.449357	0.482346	0.438278	0.269804	0.494816	0.306744	0.382618	0.295559	0.413483	0.397442	0.477514	0.551991	0.344717	0.507228	0.379246		F		27.9	94.0947
	0.504809	0.461724	0.519404	0.510011	0.446381	0.497077	0.344301	0.376436	0.544448	0.612279	0.497287	0.340591	0.537936	0.431591	0.39904	0.466894	0.323969	0.366891	0.381169	0.47947	0.279123	0.414774	0.478943	0.477322	0.383445	0.376074	0.546438	0.21857		F		30.1	109.742
	0.504439	0.608746	0.474247	0.555355	0.431412	0.269866	0.31984	0.552392	0.395098	0.547053	0.51902	0.456173	0.501041	0.289439	0.459016	0.516839	0.424069	0.407826	0.445877	0.377265	0.382992	0.494708	0.393966	0.483897	0.591819	0.346509	0.603881	0.438233		F		23.1	105.36
	0.523437	0.603311	0.402561	0.626205	0.514416	0.55416	0.433541	0.538063	0.578038	0.594146	0.486077	0.527812	0.510005	0.480339	0.518501	0.547278	0.457162	0.394222	0.452848	0.310919	0.421736	0.543309	0.411254	0.320785	0.519165	0.471792	0.521581	0.512361		F		23.4	101.87
	0.569893	0.524695	0.47454	0.641896	0.475949	0.632939	0.420701	0.489012	0.529268	0.488729	0.632762	0.513278	0.469362	0.476537	0.489194	0.593164	0.340854	0.381447	0.480457	0.528405	0.387481	0.557835	0.397545	0.45713	0.418616	0.510056	0.524363	0.522366		F		22.4	93.2658
	0.442964	0.518224	0.423991	0.48059	0.403694	0.588946	0.425696	0.366519	0.348266	0.497699	0.442939	0.520762	0.307403	0.462334	0.360674	0.505153	0.248147	0.496592	0.450129	0.490723	0.366407	0.537394	0.318372	0.36451	0.576482	0.545403	0.516108	0.524085
	0.484432	0.350458	0.371792	0.498008	0.356382	0.558628	0.36269	0.283121	0.307561	0.498401	0.392536	0.456733	0.242041	0.338308	0.493882	0.389641	0.435073	0.463009	0.447644	0.472868	0.243703	0.543365	0.354807	0.353259	0.492694	0.571191	0.279476	0.540328
	0.392066	0.352702	0.296122	0.436347	0.431948	0.537077	0.217626	0.425483	0.41498	0.463384	0.513065	0.453324	0.385082	0.223056	0.437321	0.365309	0.293694	0.56045	0.454277	0.425777	0.174437	0.410961	0.347811	0.374799	0.404934	0.557158	0.221905	0.510358
	0.516705	0.465017	0.520044	0.62083	0.346248	0.499809	0.276967	0.273136	0.411123	0.394859	0.335206	0.29803	0.38782	0.354679	0.404933	0.413828	0.451107	0.456252	0.512007	0.225622	0.217194	0.473285	0.440907	0.462539	0.457408	0.555163	0.409461	0.486754
	0.538339	0.498353	0.513668	0.637645	0.401781	0.322607	0.308665	0.364818	0.566768	0.418748	0.451949	0.243406	0.421925	0.291143	0.411988	0.55119	0.382741	0.545638	0.517364	0.416238	0.369765	0.415826	0.487069	0.49492	0.642758	0.547871	0.564894	0.486731
2022/04/05 09:11:42	0.529828	0.624748	0.449651	0.664292	0.381007	0.249051	0.384106	0.384475	0.614323	0.333917	0.336115	0.435776	0.510292	0.427046	0.433781	0.563581	0.495556	0.572008	0.412836	0.457263	0.375783	0.334447	0.514191	0.541316	0.670649	0.485074	0.552762	0.47282
	0.323836	0.403789	0.25551	0.495368	0.237326	0.510503	0.249114	0.22721	0.540314	0.344732	0.522117	0.259724	0.34329	0.444445	0.311737	0.535837	0.25252	0.32591	0.294841	0.345777	0.216921	0.266507	0.43699	0.302347	0.418026	0.318964	0.545824	0.236713
	0.377844	0.370567	0.339011	0.356527	0.239662	0.373588	0.373298	0.364608	0.294675	0.283621	0.281533	0.24108	0.249284	0.341831	0.25421	0.375744	0.40958	0.288415	0.270473	0.193545	0.156401	0.303096	0.314294	0.24104	0.383041	0.298892	0.329124	0.218185
	0.321207	0.407021	0.271864	0.368392	0.235677	0.224947	0.206947	0.338028	0.513715	0.531963	0.673933	0.365744	0.469649	0.450446	0.261816	0.462606	0.23747	0.305272	0.288566	0.234391	0.25972	0.284397	0.617121	0.47503	0.622933	0.494084	0.438529	0.449514
	0.425575	0.520011	0.410675	0.560975	0.329862	0.357102	0.30708	0.315214	0.356107	0.566833	0.654172	0.466322	0.564812	0.563392	0.387373	0.497503	0.407788	0.401852	0.309326	0.296976	0.267129	0.365704	0.686936	0.508779	0.74902	0.575578	0.520154	0.542111
	0.619729	0.434993	0.619185	0.649101	0.474334	0.406401	0.393097	0.418049	0.322599	0.676385	0.6603	0.513177	0.56185	0.502094	0.414423	0.649337	0.612958	0.65757	0.433049	0.431956	0.481178	0.570332	0.64635	0.565522	0.742595	0.56663	0.520538	0.545677
	0.681854	0.387422	0.615696	0.680187	0.497172	0.470441	0.489405	0.484865	0.305249	0.672003	0.600462	0.485432	0.470384	0.508021	0.496714	0.746809	0.642073	0.688767	0.496079	0.45206	0.577553	0.656912	0.712248	0.559858	0.752961	0.560946	0.480252	0.553163
	0.714554	0.409638	0.577545	0.627338	0.524063	0.482312	0.513374	0.488073	0.303296	0.546632	0.566314	0.45136	0.396689	0.399868	0.541586	0.707767	0.612638	0.648557	0.499003	0.481293	0.505583	0.607469	0.617002	0.515069	0.730227	0.50329	0.507317	0.540473
	0.607279	0.414809	0.515656	0.639923	0.517614	0.409433	0.530144	0.399708	0.447081	0.485233	0.469402	0.420132	0.385814	0.387627	0.515983	0.632756	0.545898	0.605781	0.455472	0.41091	0.463031	0.562972	0.593845	0.50872	0.701517	0.561344	0.514894	0.459045
	0.583017	0.487702	0.430544	0.557594	0.456615	0.446491	0.444384	0.383522	0.296746	0.525358	0.490274	0.397251	0.405478	0.374111	0.527319	0.594317	0.555988	0.581071	0.461627	0.405666	0.418905	0.563325	0.559476	0.499866	0.605074	0.499403	0.524993	0.43214
	0.490721	0.39236	0.396272	0.525225	0.39748	0.388262	0.398002	0.452382	0.298689	0.474419	0.46308	0.390622	0.414856	0.399843	0.549829	0.57881	0.525109	0.525764	0.497454	0.401887	0.400847	0.500606	0.543579	0.465256	0.745557	0.47747	0.485066	0.474507
	0.459477	0.444279	0.457812	0.515139	0.422426	0.409733	0.419496	0.393068	0.372098	0.420454	0.45663	0.352688	0.381346	0.405686	0.541872	0.580124	0.494686	0.54356	0.429068	0.421623	0.366308	0.536999	0.481108	0.475983	0.603945	0.478502	0.471483	0.403629
2022/04/05 19:11:42	0.562576	0.560127	0.595434	0.605923	0.45054	0.438526	0.452023	0.510029	0.546102	0.572194	0.566101	0.480402	0.484963	0.483765	0.512598	0.533305	0.635146	0.559771	0.535507	0.334351	0.353719	0.526584	0.525934	0.481386	0.58034	0.444029	0.478796	0.459235
	0.623779	0.68563	0.577265	0.6697	0.475207	0.634529	0.491781	0.526226	0.499986	0.695454	0.672407	0.471522	0.570961	0.504147	0.496242	0.639221	0.566675	0.5971	0.506616	0.432585	0.376984	0.612721	0.569461	0.494573	0.704961	0.618631	0.633009	0.455966
	0.64219	0.643167	0.596088	0.739487	0.509372	0.411131	0.477913	0.527566	0.511355	0.670512	0.599733	0.399779	0.575299	0.438002	0.568958	0.637197	0.543921	0.532018	0.646868	0.375771	0.355648	0.533312	0.622371	0.523363	0.656395	0.430361	0.559731	0.506284
	0.667965	0.600198	0.511855	0.689727	0.444069	0.609276	0.420822	0.485597	0.457293	0.658534	0.635861	0.460629	0.602692	0.500621	0.523575	0.604416	0.520582	0.535084	0.610516	0.376224	0.364032	0.54584	0.496407	0.4947	0.593698	0.485458	0.602593	0.401401
	0.565348	0.594014	0.628447	0.632784	0.514347	0.411542	0.399784	0.57327	0.611763	0.585148	0.691264	0.458571	0.53386	0.53728	0.489485	0.638034	0.449365	0.518479	0.473603	0.35863	0.377165	0.517039	0.520673	0.471592	0.730986	0.468764	0.602778	0.357653
	0.585417	0.670119	0.532305	0.633872	0.423068	0.487875	0.424044	0.551118	0.552794	0.605352	0.615862	0.406363	0.52682	0.546728	0.561294	0.646968	0.5429	0.540214	0.571724	0.382101	0.35683	0.487971	0.58587	0.560833	0.690472	0.508328	0.603783	0.409255
	0.628108	0.592379	0.617937	0.654622	0.44918	0.58358	0.519639	0.537254	0.324267	0.556522	0.608609	0.511694	0.38333	0.497881	0.454435	0.520858	0.484964	0.529109	0.584733	0.356138	0.376182	0.571742	0.462245	0.41645	0.621659	0.404198	0.581016	0.525099
	0.631752	0.596447	0.558539	0.648792	0.536625	0.515301	0.452018	0.398352	0.531236	0.484865	0.512394	0.303546	0.309016	0.523658	0.499132	0.524606	0.512433	0.457056	0.552059	0.371482	0.357332	0.499727	0.440061	0.367083	0.509376	0.543036	0.608398	0.479382
	0.515046	0.440398	0.431939	0.425363	0.531815	0.580188	0.459119	0.355708	0.360793	0.423188	0.474595	0.491678	0.481114	0.450934	0.530169	0.561438	0.462021	0.432756	0.34534	0.458335	0.444063	0.570384	0.373505	0.490821	0.509362	0.409625	0.573817	0.318041
	0.424481	0.298302	0.397081	0.537618	0.454216	0.512812	0.332761	0.363897	0.370357	0.442591	0.326388	0.473757	0.47751	0.420947	0.412568	0.45442	0.363556	0.450532	0.334682	0.47921	0.422723	0.551436	0.48828	0.397604	0.529615	0.452265	0.543767	0.353038
	0.519415	0.457151	0.498788	0.526434	0.297221	0.335566	0.253906	0.298684	0.440642	0.410137	0.511407	0.384738	0.316984	0.468925	0.388105	0.455257	0.428351	0.447238	0.401246	0.36396	0.260977	0.387166	0.475466	0.382056	0.503993	0.423504	0.545216	0.295995
	0.524885	0.471225	0.501382	0.695823	0.353076	0.448	0.286396	0.325489	0.633044	0.435078	0.385139	0.289244	0.480096	0.46637	0.544937	0.499458	0.421685	0.545574	0.525871	0.36446	0.246838	0.420082	0.527682	0.393869	0.584234	0.49837	0.511078	0.441839
2022/04/06 09:11:42	0.458381	0.522852	0.497705	0.600433	0.4259	0.522432	0.251685	0.456205	0.583659	0.307944	0.375124	0.459135	0.447855	0.399891	0.529826	0.599152	0.621266	0.548815	0.507491	0.340654	0.387805	0.345066	0.53117	0.577841	0.67353	0.484427	0.494159	0.485707
	0.318926	0.300424	0.256106	0.508738	0.414041	0.427389	0.410161	0.291844	0.532967	0.312969	0.352258	0.374246	0.254825	0.326329	0.320361	0.514838	0.319938	0.445883	0.463457	0.448809	0.370156	0.511517	0.41726	0.351511	0.562789	0.475522	0.261397	0.455589
	0.371972	0.332888	0.359117	0.358632	0.28603	0.259508	0.368262	0.307834	0.294976	0.309346	0.327366	0.239558	0.271109	0.23138	0.336396	0.518526	0.39427	0.319503	0.301334	0.348205	0.234633	0.446701	0.298935	0.36354	0.396309	0.311995	0.334374	0.346887
	0.313617	0.398028	0.302555	0.317386	0.24178	0.356637	0.279215	0.293291	0.263844	0.31124	0.292047	0.299377	0.25926	0.329045	0.347443	0.40443	0.299203	0.348343	0.272717	0.387111	0.271988	0.455995	0.383432	0.317521	0.408715	0.318749	0.222908	0.27391
	0.522528	0.64146	0.438461	0.535872	0.359303	0.424368	0.379224	0.35228	0.470309	0.576963	0.537943	0.440563	0.383815	0.461245	0.396616	0.402641	0.372905	0.351564	0.311734	0.285022	0.324993	0.341444	0.3178	0.417418	0.475298	0.440537	0.324947	0.372493
	0.599065	0.668207	0.454223	0.569478	0.385224	0.406536	0.461052	0.377687	0.328692	0.5639	0.515797	0.413977	0.448027	0.407536	0.406534	0.390375	0.44737	0.412402	0.394977	0.305011	0.28256	0.33109	0.282609	0.384058	0.456498	0.455967	0.383521	0.442264
	0.566652	0.619538	0.440139	0.584924	0.390261	0.416857	0.385476	0.429701	0.337699	0.574315	0.510732	0.438572	0.383274	0.410939	0.406717	0.344551	0.429773	0.398736	0.491915	0.337112	0.343749	0.293273	0.314024	0.436442	0.535271	0.43211	0.339753	0.390184
	0.531819	0.536461	0.459845	0.622029	0.504322	0.40414	0.446818	0.35734	0.254015	0.51672	0.5273	0.391227	0.375839	0.408388	0.444948	0.420205	0.575387	0.423587	0.39856	0.380462	0.319208	0.27808	0.308485	0.397927	0.514053	0.534256	0.465549	0.414023
	0.538685	0.547748	0.428624	0.54036	0.372815	0.375693	0.411381	0.43319	0.273882	0.528647	0.510235	0.393901	0.395725	0.431239	0.476588	0.387002	0.453459	0.452078	0.391543	0.387622	0.324374	0.349383	0.394798	0.491685	0.53178	0.44452	0.420535	0.418942
	0.530676	0.556061	0.449721	0.577337	0.423097	0.367447	0.444897	0.388602	0.319739	0.53287	0.489995	0.458719	0.520812	0.406629	0.426384	0.359748	0.531165	0.467963	0.448385	0.361168	0.403651	0.378029	0.341239	0.430577	0.612464	0.445704	0.429141	0.381392
	0.524964	0.555296	0.500607	0.490317	0.398972	0.502915	0.459365	0.38324	0.267711	0.487949	0.545029	0.400945	0.364167	0.450708	0.445395	0.412387	0.475098	0.449904	0.466922	0.38079	0.358773	0.318744	0.368984	0.428855	0.537129	0.499078	0.473737	0.410193
	0.559611	0.606307	0.485896	0.56941	0.436535	0.372802	0.414027	0.400571	0.320446	0.542186	0.457457	0.397735	0.388525	0.399238	0.505118	0.45627	0.499203	0.489887	0.402777	0.45878	0.332532	0.362315	0.363379	0.524155	0.586791	0.459954	0.444235	0.393658
2022/04/06 19:11:42	0.609047	0.652435	0.613711	0.623697	0.453803	0.543781	0.482891	0.496245	0.516909	0.616587	0.597945	0.459181	0.532541	0.492578	0.526645	0.511979	0.550299	0.509781	0.513828	0.464368	0.402179	0.44862	0.473158	0.521131	0.689258	0.480711	0.508761	0.454056
	0.648685	0.696622	0.571743	0.692574	0.497876	0.569534	0.533678	0.566601	0.565889	0.613236	0.564538	0.425719	0.51441	0.457329	0.592717	0.556845	0.465658	0.605718	0.58752	0.540917	0.408998	0.521875	0.513857	0.53972	0.655341	0.567234	0.570685	0.57349
	0.558343	0.730049	0.47998	0.553053	0.465656	0.638526	0.444697	0.471086	0.501758	0.605299	0.612102	0.493709	0.563464	0.453189	0.509972	0.518076	0.49905	0.514459	0.592268	0.50294	0.368108	0.477306	0.483466	0.581084	0.653772	0.502998	0.531686	0.549657
	0.521408	0.69202	0.473145	0.681457	0.434054	0.614785	0.390496	0.528078	0.629947	0.530805	0.527849	0.381929	0.548144	0.387772	0.497075	0.570952	0.534136	0.49433	0.355413	0.43258	0.364156	0.369397	0.433657	0.543437	0.572543	0.459988	0.465413	0.474138
	0.549405	0.730284	0.495688	0.517927	0.373268	0.626348	0.42908	0.428222	0.520656	0.531878	0.651766	0.462501	0.5754	0.529828	0.500527	0.440241	0.427874	0.513107	0.504745	0.458596	0.308759	0.519851	0.441271	0.506	0.651849	0.549169	0.568075	0.333256
	0.579346	0.723826	0.427282	0.432076	0.440283	0.65058	0.437967	0.57617	0.57521	0.505759	0.484218	0.514949	0.518985	0.488447	0.4777	0.570085	0.524784	0.394936	0.60336	0.533587	0.464065	0.423401	0.420725	0.453849	0.506655	0.429102	0.546038	0.381296
	0.526351	0.616668	0.534911	0.587097	0.454992	0.654519	0.435129	0.566376	0.55229	0.450653	0.562967	0.504212	0.492534	0.45659	0.430617	0.455854	0.383783	0.431534	0.577426	0.52643	0.375334	0.330302	0.434958	0.448418	0.587582	0.478874	0.533531	0.529102
	0.398167	0.640589	0.463042	0.522854	0.414236	0.670069	0.318095	0.503607	0.402359	0.464315	0.556226	0.4383	0.473266	0.450772	0.497736	0.584261	0.367448	0.448513	0.521039	0.392268	0.413038	0.476342	0.300827	0.400305	0.50032	0.546902	0.416765	0.473378
	0.457206	0.39195	0.440986	0.381058	0.309479	0.641464	0.235717	0.407762	0.320436	0.418767	0.515618	0.434035	0.471634	0.339335	0.385479	0.397476	0.345949	0.479807	0.372528	0.347965	0.402177	0.340848	0.337332	0.360874	0.466588	0.485182	0.256809	0.301045
	0.514234	0.458435	0.350629	0.482503	0.270907	0.642048	0.405631	0.451521	0.421359	0.381221	0.309584	0.271788	0.376712	0.24887	0.399466	0.415529	0.462457	0.510068	0.33392	0.405405	0.381099	0.389901	0.28469	0.341711	0.524391	0.358048	0.496434	0.304726
	0.516863	0.426979	0.441604	0.477288	0.261761	0.581114	0.268255	0.400485	0.488167	0.430728	0.39335	0.437729	0.505354	0.293431	0.415632	0.391726	0.355957	0.453138	0.277401	0.440656	0.253252	0.383563	0.401517	0.377407	0.478448	0.33669	0.481469	0.392397
	0.480989	0.440569	0.458887	0.562656	0.365072	0.585158	0.375991	0.400423	0.584697	0.402986	0.370799	0.442286	0.474254	0.392072	0.43076	0.539911	0.489984	0.523525	0.550573	0.488694	0.24436	0.471286	0.43345	0.477478	0.594824	0.485426	0.520017	0.465244
2022/04/07 09:11:42	0.475661	0.444621	0.403184	0.566906	0.429762	0.517535	0.36672	0.30895	0.606417	0.357302	0.371213	0.409302	0.402904	0.440341	0.312032	0.471269	0.510378	0.527649	0.490366	0.516367	0.313831	0.442564	0.514619	0.519228	0.579963	0.411111	0.521153	0.467206
	0.303037	0.333271	0.231711	0.356797	0.382357	0.26223	0.243178	0.289133	0.392104	0.302271	0.296144	0.273836	0.294839	0.444737	0.336105	0.420896	0.300961	0.410087	0.439035	0.377728	0.297179	0.39131	0.316682	0.334053	0.424569	0.470016	0.473435	0.435623
	0.268604	0.303284	0.294327	0.327961	0.245469	0.373898	0.267961	0.237204	0.260892	0.304662	0.299373	0.25588	0.264004	0.309486	0.335036	0.420862	0.35073	0.275216	0.252582	0.295641	0.220754	0.243483	0.339954	0.253815	0.425236	0.305561	0.372125	0.293627
	0.308156	0.289634	0.268323	0.294854	0.211863	0.248363	0.310644	0.264926	0.304262	0.266103	0.286995	0.212652	0.269287	0.239177	0.275578	0.39363	0.339491	0.313418	0.27919	0.318121	0.252738	0.373256	0.290091	0.325427	0.325029	0.294841	0.268123	0.310409
	0.51858	0.522733	0.484075	0.448874	0.409108	0.391466	0.341701	0.385233	0.660274	0.569048	0.369616	0.390938	0.358584	0.369335	0.487111	0.476182	0.44701	0.422407	0.391213	0.412435	0.348201	0.501712	0.442165	0.450109	0.343164	0.445017	0.42571	0.3756
	0.521915	0.575396	0.43164	0.319483	0.435346	0.383129	0.520006	0.378307	0.666385	0.578712	0.236058	0.441475	0.413457	0.397453	0.585549	0.520559	0.479815	0.509373	0.475328	0.47534	0.394254	0.64326	0.344082	0.461406	0.327099	0.535862	0.545421	0.494324
	0.533469	0.591068	0.432504	0.294962	0.435938	0.380753	0.40773	0.338301	0.55614	0.544834	0.273414	0.402816	0.366084	0.4423	0.559773	0.516604	0.470355	0.514905	0.472577	0.521993	0.419271	0.627705	0.31042	0.472579	0.454017	0.569481	0.52513	0.496273
	0.547139	0.569589	0.474561	0.289376	0.408493	0.410513	0.428018	0.336129	0.536965	0.594757	0.253927	0.41267	0.384571	0.414485	0.628886	0.539266	0.504439	0.491267	0.470048	0.459261	0.405536	0.557145	0.374873	0.482567	0.355011	0.516522	0.534762	0.462911
	0.568268	0.569656	0.557089	0.297784	0.469826	0.395053	0.390923	0.338435	0.490111	0.572177	0.230061	0.419674	0.373139	0.384847	0.598519	0.564346	0.594034	0.552953	0.566121	0.508116	0.402812	0.548889	0.349869	0.503837	0.508381	0.570424	0.523918	0.45964
	0.557239	0.570933	0.461368	0.257159	0.3996	0.366972	0.445383	0.50822	0.472758	0.530049	0.321038	0.395728	0.359142	0.441667	0.498939	0.497531	0.509623	0.540815	0.478826	0.465745	0.423682	0.573076	0.393203	0.4768	0.447029	0.547787	0.557404	0.455392
	0.493276	0.545942	0.428099	0.279584	0.440438	0.421018	0.405888	0.344479	0.457125	0.510638	0.265978	0.423771	0.383543	0.369797	0.616873	0.501167	0.536394	0.500866	0.511246	0.469018	0.428902	0.561749	0.435516	0.442253	0.50171	0.55849	0.501224	0.458051
	0.519164	0.519261	0.507183	0.361597	0.416798	0.460648	0.439571	0.405729	0.547319	0.528106	0.278679	0.365941	0.331167	0.380413	0.482392	0.590826	0.460813	0.534662	0.483957	0.464068	0.410694	0.574181	0.413053	0.529932	0.498862	0.555242	0.495979	0.411484
2022/04/07 19:11:42	0.614356	0.586462	0.609255	0.4815	0.468073	0.464188	0.465263	0.406603	0.645014	0.600021	0.348088	0.478995	0.442201	0.411623	0.640539	0.629488	0.635159	0.552773	0.525178	0.539136	0.429075	0.622419	0.486134	0.580714	0.590834	0.548035	0.528458	0.44761
	0.601261	0.665125	0.568862	0.532052	0.514581	0.624732	0.5468	0.461034	0.706226	0.656494	0.509916	0.429897	0.538376	0.522272	0.586048	0.542097	0.523856	0.520768	0.530978	0.560435	0.43709	0.599729	0.547482	0.626375	0.565747	0.588014	0.573378	0.56509
	0.514872	0.55718	0.562152	0.612623	0.454181	0.514355	0.470746	0.440735	0.64796	0.529192	0.487548	0.393663	0.485047	0.479112	0.591548	0.543198	0.421119	0.543459	0.549487	0.48363	0.403074	0.636456	0.475107	0.507377	0.535441	0.608535	0.542957	0.477181
	0.564526	0.650385	0.557338	0.499123	0.511401	0.607774	0.487221	0.538257	0.555582	0.64324	0.49011	0.433937	0.516855	0.35584	0.572416	0.616507	0.465303	0.462443	0.592054	0.599749	0.465601	0.584349	0.510472	0.630735	0.579811	0.585054	0.46445	0.468241
	0.505878	0.655982	0.566005	0.556062	0.420236	0.608445	0.47357	0.506843	0.447496	0.533438	0.563496	0.502247	0.566356	0.500175	0.549115	0.617036	0.476981	0.523174	0.47025	0.554059	0.431717	0.637725	0.49413	0.43405	0.549842	0.541176	0.585071	0.472224
	0.623933	0.602701	0.508595	0.641974	0.459922	0.578816	0.507582	0.511965	0.590706	0.58383	0.485909	0.523247	0.53003	0.483401	0.459383	0.641689	0.359526	0.486951	0.487817	0.60131	0.430747	0.575541	0.39854	0.46416	0.489407	0.58897	0.578686	0.39429
	0.567056	0.679412	0.485019	0.599657	0.420146	0.598508	0.449801	0.417327	0.576107	0.487143	0.618108	0.541822	0.519784	0.476622	0.502796	0.563047	0.460937	0.496847	0.588583	0.614283	0.452403	0.541659	0.457469	0.390104	0.407192	0.524791	0.602025	0.529743
	0.521359	0.585596	0.422231	0.507405	0.420602	0.569274	0.433741	0.267269	0.503134	0.487906	0.356659	0.516814	0.429449	0.329966	0.493723	0.470401	0.440727	0.430792	0.55599	0.639221	0.445827	0.358863	0.377074	0.453142	0.388574	0.442859	0.575888	0.488386
	0.495246	0.430425	0.431765	0.556616	0.255877	0.562983	0.419866	0.400072	0.276432	0.41848	0.530147	0.515205	0.269847	0.242693	0.421033	0.431518	0.430011	0.497331	0.367319	0.576604	0.32152	0.448318	0.354838	0.422554	0.40193	0.526493	0.379656	0.391123
	0.529476	0.356748	0.411934	0.503651	0.398696	0.500823	0.370701	0.404227	0.367997	0.485453	0.350154	0.480068	0.370958	0.343419	0.506963	0.407668	0.369447	0.553995	0.296909	0.60404	0.287237	0.468137	0.370536	0.323216	0.501371	0.384126	0.32911	0.350976
	0.486712	0.457971	0.486525	0.51401	0.294848	0.482233	0.402207	0.254947	0.327015	0.39647	0.421107	0.455874	0.491802	0.217163	0.480163	0.582879	0.444332	0.516155	0.497237	0.596901	0.300656	0.472587	0.382851	0.472026	0.518855	0.421263	0.489173	0.327094
	0.505761	0.397318	0.44956	0.653773	0.380576	0.499892	0.384823	0.361384	0.574807	0.453542	0.448035	0.389225	0.469419	0.294204	0.490993	0.576928	0.540038	0.530831	0.561131	0.543206	0.356426	0.509402	0.486385	0.493832	0.579741	0.494579	0.467013	0.404026
2022/04/08 09:11:42	0.419428	0.382947	0.407394	0.573673	0.447393	0.48372	0.366253	0.315283	0.583601	0.328437	0.291456	0.277909	0.488473	0.459274	0.478812	0.52153	0.53378	0.544478	0.539361	0.470723	0.32186	0.508733	0.534787	0.559997	0.616087	0.505683	0.531957	0.492359
	0.356879	0.32291	0.271635	0.448406	0.406442	0.344757	0.312105	0.312295	0.37372	0.326586	0.382345	0.271235	0.279266	0.470716	0.3228	0.531391	0.363382	0.383021	0.3479	0.266037	0.266067	0.392287	0.354632	0.286485	0.426231	0.466339	0.520045	0.385466
	0.324386	0.322111	0.339164	0.340245	0.238735	0.347093	0.296949	0.240809	0.270492	0.322776	0.287609	0.303164	0.312821	0.413252	0.316993	0.509027	0.359606	0.286992	0.295477	0.450178	0.308241	0.302751	0.320605	0.321857	0.394596	0.3293	0.441193	0.354518
	0.399091	0.24425	0.240212	0.314986	0.205371	0.25439	0.246238	0.283442	0.336284	0.286731	0.320813	0.206964	0.24013	0.267538	0.278346	0.373411	0.280298	0.329683	0.261865	0.27034	0.252759	0.387876	0.304095	0.292441	0.295901	0.296725	0.272258	0.261334
	0.617495	0.544499	0.494112	0.446082	0.487538	0.446025	0.410586	0.422071	0.583731	0.622277	0.618955	0.427776	0.408134	0.418036	0.518469	0.671973	0.481791	0.517876	0.410669	0.485856	0.251477	0.482064	0.641645	0.462499	0.480924	0.496958	0.433722	0.472744
	0.622194	0.566417	0.477053	0.303095	0.449505	0.468369	0.430605	0.372822	0.517525	0.645201	0.594482	0.438986	0.481459	0.457245	0.52699	0.675142	0.578933	0.530428	0.480558	0.484731	0.251918	0.539572	0.57976	0.459334	0.465923	0.517049	0.490627	0.515107
	0.591011	0.53852	0.484219	0.32893	0.384115	0.463672	0.428224	0.319038	0.500995	0.513888	0.564253	0.378867	0.380431	0.431601	0.504799	0.681989	0.609529	0.495468	0.544755	0.571798	0.227916	0.524562	0.656518	0.43613	0.419048	0.578949	0.472417	0.52763
	0.583366	0.537328	0.463313	0.284182	0.440759	0.415087	0.436552	0.330338	0.558701	0.593697	0.55107	0.388971	0.384688	0.454019	0.552229	0.673686	0.589716	0.525796	0.500728	0.506432	0.273134	0.547614	0.581135	0.468	0.474867	0.536218	0.531994	0.550587
	0.568535	0.536891	0.534894	0.311579	0.511109	0.437399	0.498534	0.416812	0.534779	0.599448	0.536467	0.409041	0.39946	0.477027	0.573099	0.719093	0.601272	0.484983	0.54447	0.540219	0.24994	0.521833	0.597235	0.472379	0.405393	0.563654	0.497192	0.542923
	0.54309	0.524549	0.474428	0.388657	0.428622	0.407589	0.410326	0.424895	0.504354	0.520644	0.525996	0.384891	0.384184	0.408539	0.495497	0.665788	0.538404	0.586168	0.527566	0.496839	0.297943	0.543182	0.54136	0.469591	0.38787	0.584282	0.51154	0.543163
	0.560511	0.527149	0.486591	0.301289	0.424648	0.411989	0.417349	0.339709	0.600541	0.553905	0.594551	0.401057	0.397794	0.38692	0.495211	0.627628	0.570797	0.533613	0.49858	0.49372	0.258867	0.548687	0.631035	0.513075	0.489886	0.503647	0.507313	0.532663
	0.543817	0.486344	0.503518	0.403799	0.439579	0.428192	0.422487	0.395138	0.51451	0.531582	0.573511	0.350206	0.382048	0.449991	0.501853	0.682276	0.608492	0.555113	0.470219	0.463819	0.326082	0.549822	0.519858	0.517359	0.46692	0.551342	0.49458	0.506957
2022/04/08 19:11:42	0.582879	0.590021	0.580682	0.474912	0.503847	0.530931	0.492563	0.460229	0.594766	0.595124	0.562412	0.453194	0.512967	0.462793	0.574031	0.667841	0.65452	0.495913	0.567448	0.569175	0.385199	0.643346	0.596996	0.54646	0.552173	0.569268	0.51061	0.475731
	0.6905	0.558027	0.619601	0.498707	0.610972	0.628274	0.458897	0.448293	0.593208	0.675367	0.656396	0.420671	0.496768	0.505296	0.544224	0.684025	0.499523	0.504882	0.595144	0.648885	0.459236	0.601416	0.578184	0.591258	0.601053	0.56882	0.605048	0.497781
	0.6037	0.55687	0.516181	0.574584	0.468296	0.56286	0.420718	0.50302	0.595455	0.564538	0.54912	0.478491	0.514664	0.453753	0.578179	0.666137	0.533513	0.567645	0.564865	0.567354	0.37263	0.652255	0.572907	0.573396	0.56939	0.629222	0.528782	0.499458
	0.563025	0.582844	0.529982	0.579151	0.491508	0.458624	0.535836	0.364308	0.54901	0.535048	0.556682	0.490751	0.541756	0.482201	0.563599	0.642568	0.568674	0.53464	0.488527	0.55521	0.409868	0.641236	0.594261	0.475256	0.577702	0.591726	0.52478	0.476006
	0.589472	0.583462	0.530413	0.620258	0.524651	0.617035	0.491842	0.504639	0.468127	0.58703	0.550195	0.42382	0.547874	0.396986	0.506897	0.579832	0.518117	0.460611	0.610365	0.565594	0.389942	0.59046	0.585877	0.526421	0.604017	0.556203	0.528579	0.522958
	0.557801	0.581852	0.50812	0.653173	0.491143	0.549009	0.470236	0.523636	0.55222	0.493698	0.59965	0.516302	0.573386	0.494666	0.583283	0.569078	0.448713	0.485436	0.605992	0.516196	0.495354	0.628581	0.590022	0.535194	0.552041	0.626106	0.544663	0.44756
	0.592396	0.661995	0.413482	0.498204	0.503176	0.607636	0.440456	0.488145	0.561539	0.557238	0.554774	0.37163	0.537373	0.478779	0.538314	0.628823	0.5918	0.458291	0.622647	0.610365	0.484442	0.570878	0.45596	0.474084	0.47367	0.652684	0.602558	0.548681
	0.56104	0.625738	0.480044	0.483195	0.412031	0.62799	0.443468	0.386172	0.335823	0.53394	0.451091	0.541207	0.495249	0.463231	0.53639	0.59038	0.369438	0.38895	0.57888	0.575733	0.506953	0.659282	0.46407	0.416213	0.494004	0.608115	0.592238	0.39684
	0.444882	0.55698	0.518259	0.542706	0.395032	0.568904	0.343539	0.297755	0.382535	0.442227	0.554223	0.510337	0.331976	0.353212	0.445028	0.496338	0.566722	0.488934	0.56992	0.518099	0.488964	0.554078	0.465189	0.463283	0.458927	0.637592	0.526186	0.419482
	0.495535	0.373692	0.408524	0.570247	0.425903	0.554261	0.262832	0.259051	0.458774	0.440404	0.384744	0.471388	0.406061	0.22634	0.412667	0.518631	0.432373	0.521727	0.544339	0.338733	0.463995	0.414279	0.415456	0.432463	0.50292	0.59896	0.359597	0.368228
	0.571386	0.44327	0.439012	0.492134	0.382611	0.562034	0.334277	0.343378	0.458753	0.449619	0.355368	0.443146	0.35354	0.218883	0.505076	0.589458	0.464159	0.573532	0.52782	0.510315	0.422886	0.512497	0.55246	0.340316	0.508769	0.578385	0.436135	0.454168
	0.487863	0.524181	0.447299	0.613812	0.42508	0.521009	0.407595	0.40024	0.509992	0.467393	0.443575	0.397445	0.48097	0.409407	0.59365	0.537267	0.51666	0.595896	0.527498	0.501494	0.43824	0.527022	0.483646	0.564783	0.617365	0.572253	0.521896	0.446423
2022/04/09 09:11:42	0.459666	0.441452	0.408511	0.64816	0.420088	0.528405	0.409669	0.480486	0.564368	0.392825	0.476837	0.447788	0.48621	0.440259	0.491527	0.637932	0.529872	0.56595	0.360887	0.503024	0.360841	0.453791	0.51407	0.558963	0.640441	0.450293	0.546152	0.487565
	0.306768	0.285163	0.263578	0.44113	0.257169	0.320646	0.281792	0.280895	0.37	0.28057	0.263189	0.290769	0.300986	0.41077	0.327029	0.49301	0.317244	0.410252	0.290096	0.303396	0.270394	0.328956	0.406144	0.368047	0.436313	0.341688	0.511328	0.461769
	0.299518	0.307845	0.421427	0.338358	0.248951	0.396386	0.373701	0.25808	0.242846	0.276964	0.281305	0.215247	0.291398	0.262134	0.358791	0.434118	0.462285	0.319156	0.410703	0.464726	0.227353	0.392189	0.325717	0.322947	0.321813	0.362074	0.386703	0.282217
	0.280048	0.259917	0.242656	0.36834	0.27749	0.321918	0.246701	0.241835	0.341466	0.29581	0.291599	0.260362	0.242081	0.206746	0.367338	0.37984	0.320887	0.301402	0.255636	0.375525	0.234867	0.345176	0.323645	0.281444	0.364026	0.269981	0.342523	0.306761
	0.46087	0.413377	0.331124	0.396841	0.231597	0.278097	0.266261	0.260461	0.362112	0.385932	0.437567	0.23918	0.297725	0.29657	0.425521	0.519861	0.313713	0.320672	0.275821	0.313685	0.232005	0.339275	0.378083	0.297933	0.370872	0.290166	0.256411	0.274957
	0.689026	0.625107	0.57909	0.79224	0.559367	0.528509	0.482598	0.506051	0.574143	0.671033	0.658461	0.539154	0.502299	0.276115	0.584607	0.663158	0.296305	0.581602	0.611555	0.603702	0.450012	0.559668	0.529192	0.293688	0.528912	0.604477	0.558951	0.581559
	0.536083	0.549608	0.510435	0.708685	0.463291	0.514609	0.434645	0.374898	0.46519	0.613192	0.596267	0.464245	0.466328	0.227989	0.558306	0.615329	0.358506	0.508519	0.576066	0.597269	0.518215	0.584643	0.610635	0.311515	0.458093	0.608646	0.541746	0.511589
	0.589886	0.618658	0.50505	0.713803	0.486569	0.47348	0.457978	0.32543	0.446931	0.614284	0.601451	0.428397	0.380873	0.22498	0.543323	0.668298	0.427007	0.601847	0.562713	0.549756	0.519015	0.599429	0.55517	0.308331	0.491685	0.606519	0.527893	0.51439
	0.592654	0.568191	0.528989	0.587789	0.454188	0.491665	0.415063	0.314597	0.578975	0.613003	0.63372	0.426523	0.390627	0.220622	0.641922	0.692899	0.324284	0.617583	0.588169	0.632613	0.500757	0.597624	0.533475	0.285236	0.447508	0.616618	0.511467	0.556512
	0.611527	0.558406	0.558594	0.616267	0.529329	0.527775	0.416982	0.41243	0.530654	0.631579	0.589863	0.415918	0.429441	0.219965	0.589123	0.679069	0.436736	0.587576	0.542966	0.571123	0.49174	0.580478	0.621457	0.357117	0.513762	0.60034	0.506187	0.551356
	0.563175	0.515344	0.524783	0.652512	0.45108	0.454776	0.431693	0.446756	0.507717	0.593434	0.567265	0.463312	0.431735	0.22096	0.588124	0.635891	0.348908	0.527786	0.563616	0.549867	0.473922	0.538542	0.592941	0.296969	0.589217	0.559155	0.502267	0.501358
	0.551965	0.528917	0.4914	0.577655	0.499412	0.436888	0.408175	0.345095	0.492963	0.613743	0.603757	0.407566	0.376897	0.275188	0.516894	0.648325	0.40655	0.526785	0.569257	0.552771	0.477193	0.568845	0.588352	0.389011	0.55651	0.558096	0.499028	0.497739
2022/04/09 19:11:42	0.612101	0.639305	0.627783	0.706555	0.456348	0.569672	0.524589	0.473267	0.524701	0.705607	0.608182	0.506696	0.548351	0.381221	0.618266	0.661892	0.540846	0.575119	0.557444	0.65379	0.482178	0.627864	0.592387	0.448023	0.631322	0.620353	0.527363	0.541863
	0.602917	0.578526	0.56568	0.737379	0.4974	0.631202	0.525146	0.550864	0.607551	0.732304	0.598225	0.467855	0.468937	0.415513	0.69682	0.708229	0.486518	0.648085	0.706705	0.651604	0.465599	0.627946	0.614215	0.556935	0.567917	0.600955	0.580889	0.521178
	0.614118	0.570383	0.58445	0.722609	0.515647	0.588154	0.45727	0.499196	0.53469	0.67779	0.596568	0.468011	0.483558	0.309994	0.572391	0.712535	0.367111	0.574366	0.625201	0.625572	0.461897	0.55145	0.600531	0.532087	0.591781	0.702789	0.591953	0.577001
	0.507035	0.598459	0.482513	0.727615	0.539465	0.608375	0.450911	0.473589	0.613328	0.596164	0.646353	0.366368	0.555269	0.322294	0.633728	0.714681	0.51734	0.560503	0.590663	0.515567	0.37672	0.50106	0.577115	0.465591	0.615019	0.586965	0.528567	0.522991
	0.631462	0.53269	0.572655	0.567174	0.503278	0.636522	0.421734	0.440897	0.601974	0.57773	0.611212	0.461067	0.580394	0.458317	0.568977	0.677739	0.327465	0.51136	0.61829	0.629333	0.499863	0.607283	0.534294	0.502731	0.650848	0.649823	0.549283	0.461888
	0.53961	0.608829	0.578532	0.563092	0.51229	0.474431	0.443507	0.540972	0.472087	0.61151	0.500612	0.539314	0.51461	0.487644	0.572278	0.677162	0.420326	0.599479	0.597732	0.618654	0.431853	0.546004	0.599182	0.590947	0.525505	0.598842	0.489665	0.610123
	0.567996	0.568179	0.44509	0.616874	0.50393	0.641862	0.454709	0.469307	0.398938	0.519707	0.611039	0.514867	0.564385	0.490463	0.607688	0.552452	0.324552	0.494398	0.578553	0.608523	0.493265	0.602398	0.507158	0.330414	0.613181	0.633323	0.516301	0.587806
	0.473705	0.580519	0.430116	0.645865	0.481119	0.638217	0.473586	0.42149	0.490277	0.469849	0.505532	0.521347	0.517185	0.460131	0.537521	0.691695	0.468727	0.535097	0.428263	0.598881	0.526183	0.460555	0.47009	0.3913	0.503671	0.634973	0.590865	0.573281
	0.529298	0.442647	0.454117	0.619822	0.371468	0.587583	0.441898	0.276182	0.369546	0.489236	0.519579	0.493819	0.397546	0.308255	0.524203	0.511989	0.394254	0.524928	0.344475	0.466254	0.47261	0.516443	0.41601	0.363512	0.412653	0.4494	0.595979	0.548064
	0.488038	0.420428	0.465655	0.544425	0.44601	0.547453	0.31631	0.249229	0.345327	0.438477	0.421624	0.474797	0.367481	0.324651	0.567974	0.510817	0.472685	0.54832	0.490207	0.346432	0.332773	0.530004	0.442067	0.367814	0.443818	0.497316	0.512918	0.485075
	0.466369	0.437922	0.484418	0.562896	0.384527	0.52175	0.289374	0.343735	0.46821	0.423993	0.395812	0.277313	0.350726	0.413639	0.46924	0.506311	0.339021	0.590317	0.557999	0.534165	0.319452	0.43345	0.540888	0.393524	0.47051	0.44816	0.390647	0.476102
	0.592348	0.486078	0.449817	0.657403	0.42946	0.51919	0.366711	0.36781	0.601657	0.402821	0.416661	0.351143	0.501736	0.415915	0.57057	0.592702	0.589632	0.600638	0.5511	0.526907	0.332194	0.516494	0.563507	0.415828	0.637977	0.549355	0.475531	0.47676
2022/04/10 09:11:42	0.444803	0.333311	0.432782	0.689789	0.370958	0.485923	0.404581	0.408969	0.585653	0.361173	0.397558	0.458637	0.473776	0.426335	0.47922	0.693192	0.563276	0.594998	0.5622	0.564132	0.412565	0.570103	0.541188	0.502749	0.66571	0.459363	0.515028	0.445873
	0.308202	0.378816	0.254873	0.498408	0.256962	0.348897	0.285653	0.406257	0.432763	0.333552	0.255871	0.36989	0.268204	0.243142	0.409758	0.458348	0.35049	0.417113	0.381081	0.477059	0.413858	0.519073	0.298209	0.379275	0.437416	0.591051	0.466492	0.303148
	0.310142	0.36323	0.283051	0.340178	0.255504	0.299806	0.260455	0.239524	0.244889	0.284989	0.371394	0.219393	0.325971	0.280605	0.341582	0.449254	0.408763	0.329153	0.287277	0.310846	0.293745	0.387709	0.419358	0.284463	0.333436	0.445632	0.249504	0.320599
	0.289645	0.288196	0.344111	0.352807	0.290791	0.386412	0.32995	0.240455	0.351282	0.301017	0.242775	0.218298	0.27074	0.242533	0.338395	0.503276	0.360528	0.322924	0.349555	0.356047	0.350927	0.409376	0.258614	0.264099	0.310132	0.310681	0.313323	0.377846
	0.650357	0.621563	0.397949	0.453888	0.442706	0.411828	0.3535	0.322621	0.626345	0.685745	0.587584	0.449562	0.464972	0.461208	0.505005	0.654658	0.624906	0.518169	0.426984	0.460773	0.302881	0.396747	0.353246	0.607825	0.618097	0.574344	0.527262	0.484686
	0.62557	0.731634	0.338448	0.385771	0.547189	0.54465	0.458085	0.449041	0.463816	0.595917	0.589653	0.471862	0.468211	0.46396	0.546261	0.685067	0.710001	0.55804	0.52624	0.58138	0.307723	0.398512	0.31617	0.514311	0.544425	0.619125	0.575392	0.60695
	0.644365	0.629808	0.243587	0.317459	0.43785	0.442708	0.432758	0.376245	0.374962	0.572869	0.593628	0.436302	0.392401	0.412475	0.607311	0.628069	0.661962	0.658291	0.455711	0.63203	0.323889	0.346075	0.346576	0.54225	0.488935	0.623919	0.609374	0.625047
	0.585621	0.596236	0.292063	0.289517	0.463664	0.529774	0.402955	0.334743	0.408269	0.689126	0.607301	0.518842	0.447534	0.38453	0.604116	0.646516	0.696358	0.693749	0.483498	0.684191	0.294001	0.405174	0.320436	0.527774	0.578029	0.580257	0.644407	0.628052
	0.608498	0.569151	0.255437	0.335105	0.50102	0.465655	0.452541	0.41333	0.501356	0.590491	0.570085	0.442688	0.431809	0.413519	0.563361	0.721347	0.628384	0.609001	0.465751	0.58552	0.295818	0.322052	0.3745	0.553995	0.534511	0.654875	0.576991	0.585279
	0.645414	0.542251	0.259465	0.315973	0.521341	0.459757	0.473448	0.37678	0.509283	0.621525	0.583246	0.417831	0.442418	0.509824	0.599169	0.678815	0.690971	0.729068	0.470723	0.570042	0.342925	0.410008	0.321361	0.541682	0.540612	0.546261	0.598706	0.535168
	0.576292	0.520831	0.308031	0.314086	0.496287	0.50762	0.433162	0.39909	0.48018	0.683959	0.542309	0.423817	0.418874	0.403303	0.56392	0.702244	0.677494	0.667425	0.424453	0.626849	0.324646	0.287331	0.396384	0.524623	0.626662	0.639457	0.583825	0.569017
	0.575185	0.557798	0.294473	0.370134	0.524161	0.46736	0.458544	0.365655	0.520934	0.609325	0.493458	0.430221	0.399882	0.443211	0.554089	0.639478	0.706691	0.612694	0.447971	0.549613	0.316374	0.366832	0.398463	0.564575	0.55891	0.580177	0.586842	0.494002
2022/04/10 19:11:42	0.598308	0.516645	0.461419	0.504779	0.505982	0.520304	0.516621	0.47923	0.587497	0.621255	0.550746	0.436716	0.44341	0.526566	0.615545	0.648072	0.712532	0.634334	0.506222	0.686218	0.396772	0.417001	0.448336	0.651375	0.595687	0.559286	0.556044	0.551006
	0.745228	0.571491	0.509209	0.564499	0.492352	0.603935	0.502165	0.506972	0.592328	0.654483	0.537266	0.517026	0.491781	0.421559	0.619468	0.659075	0.733553	0.599464	0.611264	0.587778	0.405233	0.518214	0.509441	0.621079	0.64878	0.66345	0.587336	0.510426
	0.579448	0.647555	0.526061	0.608732	0.521997	0.576132	0.50653	0.471295	0.594933	0.64459	0.558954	0.492651	0.489846	0.482675	0.661446	0.698277	0.666727	0.568436	0.531207	0.660997	0.372376	0.562536	0.442349	0.56407	0.675277	0.615122	0.558224	0.51155
	0.53738	0.538592	0.52699	0.540937	0.455674	0.555145	0.461723	0.569867	0.512139	0.609794	0.565985	0.392198	0.555619	0.322973	0.626024	0.639206	0.559728	0.605648	0.483042	0.573226	0.393219	0.451023	0.554586	0.559977	0.57677	0.604321	0.546381	0.51297
	0.611238	0.55153	0.524717	0.632907	0.529318	0.640799	0.449051	0.542592	0.548571	0.583103	0.510864	0.49545	0.531064	0.500415	0.597723	0.655834	0.64187	0.616425	0.561963	0.643391	0.421547	0.602142	0.470675	0.615277	0.650982	0.552179	0.605391	0.433422
	0.61474	0.535579	0.46778	0.486413	0.50977	0.625613	0.481132	0.533294	0.506005	0.553054	0.582681	0.487831	0.530426	0.508784	0.572046	0.640133	0.481966	0.585291	0.331751	0.596391	0.425602	0.37366	0.484804	0.428052	0.567818	0.63383	0.591587	0.527018
	0.522171	0.614657	0.535512	0.613734	0.526196	0.641706	0.39184	0.459269	0.524468	0.536703	0.555183	0.541925	0.518129	0.526577	0.500439	0.641416	0.573461	0.545346	0.445652	0.538905	0.34021	0.448699	0.440882	0.556461	0.391477	0.56148	0.615569	0.46901
	0.547164	0.60114	0.506134	0.542105	0.47539	0.629956	0.381182	0.35474	0.43231	0.468999	0.555252	0.528085	0.530163	0.485884	0.570476	0.603317	0.480764	0.567886	0.566266	0.555746	0.443381	0.519212	0.435038	0.398293	0.536745	0.566453	0.566843	0.583667
	0.496372	0.474626	0.465283	0.480116	0.352564	0.581141	0.379264	0.430892	0.331013	0.4814	0.525022	0.481876	0.503042	0.438282	0.510947	0.495386	0.489595	0.542456	0.522642	0.419138	0.433334	0.429709	0.376929	0.313132	0.389983	0.475642	0.632802	0.466906
	0.448574	0.390291	0.459367	0.390605	0.272781	0.618466	0.355148	0.285238	0.330221	0.479057	0.364125	0.280776	0.489131	0.285977	0.470136	0.539451	0.441382	0.595428	0.349733	0.449093	0.258122	0.344372	0.409137	0.437013	0.525246	0.384169	0.563558	0.352689
	0.49901	0.363752	0.482866	0.518582	0.42413	0.57812	0.362946	0.354731	0.464215	0.413924	0.420745	0.398886	0.464466	0.249108	0.476691	0.518163	0.50814	0.639088	0.250935	0.473263	0.26198	0.458191	0.475884	0.402544	0.462256	0.510533	0.557407	0.396795
	0.526045	0.458952	0.471438	0.536475	0.408056	0.578261	0.36915	0.377744	0.5862	0.443543	0.442631	0.496469	0.442732	0.415767	0.547218	0.642388	0.52772	0.565145	0.438117	0.528379	0.357659	0.434926	0.477957	0.516945	0.594602	0.496538	0.51372	0.490046
2022/04/11 09:11:42	0.430081	0.529741	0.500235	0.518279	0.477791	0.519144	0.424411	0.426711	0.569015	0.344075	0.303431	0.446405	0.35569	0.4667	0.533856	0.625171	0.589053	0.589133	0.536162	0.503309	0.42253	0.502994	0.531918	0.449503	0.599367	0.554087	0.493787	0.532644
	0.339534	0.33588	0.27011	0.358171	0.423123	0.324887	0.350203	0.231602	0.320809	0.343186	0.36686	0.42369	0.291862	0.489415	0.342024	0.558401	0.403437	0.378006	0.446349	0.439143	0.272293	0.47171	0.395991	0.318687	0.418694	0.467982	0.337276	0.472249
	0.338349	0.317009	0.28627	0.360493	0.243384	0.332392	0.238474	0.228794	0.323203	0.332143	0.278548	0.291219	0.251594	0.408734	0.412764	0.448348	0.400776	0.381204	0.278148	0.302356	0.214618	0.309906	0.333491	0.300611	0.37036	0.317782	0.296352	0.325933
	0.283847	0.286201	0.322064	0.283586	0.232848	0.328856	0.322544	0.234249	0.284267	0.284236	0.288464	0.215629	0.223985	0.285787	0.359842	0.467186	0.358861	0.370797	0.296112	0.380434	0.337566	0.338816	0.33325	0.3063	0.314809	0.431191	0.413228	0.348702
	0.561617	0.542778	0.473404	0.531952	0.467221	0.417411	0.435938	0.339725	0.634848	0.703381	0.521664	0.311755	0.460483	0.454017	0.585013	0.476825	0.386186	0.455936	0.36357	0.442043	0.38914	0.35934	0.609542	0.379073	0.511935	0.543095	0.327343	0.361956
	0.597277	0.599805	0.487376	0.755862	0.567401	0.57632	0.522733	0.433182	0.659215	0.588446	0.51768	0.32452	0.454803	0.475218	0.631118	0.437393	0.342184	0.637897	0.482907	0.611539	0.537437	0.4594	0.626728	0.365781	0.522801	0.629464	0.401242	0.354578
	0.570426	0.630233	0.531097	0.635076	0.445015	0.491428	0.505084	0.33203	0.558293	0.57373	0.515678	0.362405	0.38383	0.485788	0.657308	0.360166	0.469171	0.646545	0.432235	0.61788	0.574369	0.428025	0.716264	0.326673	0.467415	0.640359	0.386611	0.380637
	0.604479	0.601046	0.572094	0.634453	0.419659	0.457268	0.537857	0.360315	0.542601	0.625807	0.569904	0.439566	0.361516	0.463036	0.656119	0.469721	0.346097	0.723037	0.478561	0.670126	0.630128	0.406822	0.734556	0.38815	0.45956	0.646034	0.383599	0.381572
	0.649553	0.628924	0.592195	0.647108	0.512931	0.459363	0.492714	0.356673	0.588848	0.609253	0.536591	0.497993	0.39135	0.440995	0.60557	0.452394	0.429355	0.684758	0.47671	0.646775	0.545207	0.41287	0.62956	0.371368	0.521065	0.667706	0.380447	0.411328
	0.627288	0.565647	0.584066	0.558606	0.52049	0.44756	0.50325	0.417218	0.595887	0.613689	0.574982	0.484052	0.423901	0.41387	0.666583	0.426349	0.374737	0.574091	0.463986	0.673718	0.528864	0.472451	0.661813	0.414628	0.444349	0.612963	0.463261	0.386577
	0.639637	0.559786	0.59574	0.587519	0.574913	0.468322	0.493456	0.368497	0.532183	0.558344	0.551758	0.527506	0.39999	0.394855	0.736419	0.448506	0.393903	0.645515	0.463027	0.58959	0.510846	0.501317	0.653882	0.402672	0.485435	0.574716	0.420621	0.480386
	0.635615	0.537204	0.609258	0.670836	0.404737	0.493703	0.487997	0.429092	0.505615	0.591457	0.537438	0.448515	0.357665	0.451607	0.599927	0.474298	0.433321	0.691398	0.516244	0.61623	0.55192	0.570044	0.646331	0.393366	0.403972	0.608927	0.501904	0.462589
2022/04/11 19:11:42	0.604719	0.603202	0.602103	0.609762	0.477683	0.492443	0.486429	0.445893	0.551169	0.693909	0.520597	0.467682	0.52008	0.508628	0.662515	0.529169	0.535485	0.653212	0.542473	0.645024	0.539377	0.664946	0.601022	0.534594	0.51596	0.694085	0.497591	0.495339
	0.637185	0.645568	0.673002	0.640988	0.602841	0.605262	0.534759	0.435565	0.522525	0.608468	0.573422	0.536798	0.523103	0.494287	0.632389	0.582009	0.474398	0.582975	0.54394	0.638246	0.542479	0.669916	0.706665	0.574065	0.585534	0.744576	0.536559	0.534266
	0.58167	0.603954	0.604995	0.772485	0.49034	0.475747	0.4808	0.438502	0.600292	0.532918	0.649515	0.416889	0.511424	0.502878	0.683129	0.513398	0.498017	0.653472	0.588745	0.617463	0.446772	0.594668	0.680614	0.552505	0.544275	0.598103	0.550523	0.485268
	0.57067	0.555782	0.578942	0.626708	0.423522	0.531332	0.497778	0.466114	0.542952	0.567447	0.508635	0.449782	0.402118	0.406487	0.570374	0.521621	0.33948	0.602676	0.475135	0.530864	0.478069	0.691256	0.624114	0.531613	0.490032	0.701048	0.557239	0.437216
	0.587666	0.59094	0.501735	0.641139	0.525461	0.592336	0.50168	0.541033	0.505585	0.625425	0.541962	0.498428	0.580519	0.451664	0.604733	0.580597	0.410203	0.577232	0.583179	0.609538	0.476323	0.575224	0.616926	0.57206	0.680678	0.631887	0.487799	0.526314
	0.586467	0.594986	0.426122	0.42534	0.487532	0.389727	0.485144	0.532854	0.516093	0.531442	0.578188	0.526617	0.524524	0.440349	0.6496	0.626596	0.474215	0.571737	0.549362	0.664582	0.382656	0.602657	0.541385	0.36417	0.510956	0.573783	0.479131	0.445972
	0.561743	0.6075	0.523046	0.559775	0.457676	0.620448	0.489715	0.526946	0.312758	0.499837	0.539915	0.496537	0.507582	0.377244	0.605066	0.527951	0.350668	0.574241	0.525892	0.705169	0.50854	0.614225	0.498564	0.449035	0.410115	0.561463	0.593663	0.558634
	0.504179	0.594169	0.457065	0.602521	0.455314	0.602203	0.448775	0.451862	0.456109	0.452857	0.543031	0.432295	0.51744	0.31467	0.5151	0.59038	0.510069	0.542828	0.428254	0.691393	0.475794	0.564286	0.494884	0.430632	0.530909	0.608273	0.560419	0.418307
	0.519216	0.567849	0.45832	0.405315	0.479408	0.577905	0.39872	0.440728	0.29656	0.438406	0.464306	0.424105	0.369357	0.219199	0.573005	0.395395	0.313986	0.564405	0.249045	0.590384	0.431933	0.394125	0.506043	0.401186	0.497629	0.48154	0.375328	0.326827
	0.493334	0.427851	0.371146	0.517749	0.429652	0.510916	0.36648	0.385862	0.462599	0.434068	0.535912	0.384003	0.383876	0.283756	0.535469	0.468401	0.43472	0.515097	0.297547	0.546167	0.327849	0.510232	0.484744	0.419388	0.580202	0.419929	0.371457	0.494964
	0.497989	0.404391	0.438619	0.562295	0.296927	0.344719	0.391667	0.346925	0.473021	0.480835	0.432249	0.475217	0.336154	0.351712	0.497842	0.4873	0.389921	0.608999	0.520557	0.582392	0.272345	0.485021	0.517648	0.402649	0.494095	0.502771	0.547304	0.338795
	0.46944	0.520043	0.516591	0.603251	0.425171	0.41098	0.415031	0.395601	0.590709	0.454244	0.423563	0.454805	0.505766	0.361679	0.512326	0.535666	0.519312	0.59443	0.538466	0.540983	0.338172	0.497448	0.530083	0.374071	0.592956	0.586306	0.558452	0.445261
2022/04/12 09:11:42	0.472558	0.481623	0.464933	0.599293	0.478119	0.511243	0.359156	0.426679	0.591959	0.41846	0.31648	0.420063	0.488222	0.456032	0.500482	0.571608	0.594093	0.558807	0.483486	0.468885	0.441149	0.484707	0.512124	0.557654	0.627821	0.505477	0.560586	0.505887
	0.344305	0.37297	0.253885	0.501803	0.37483	0.478333	0.312377	0.231829	0.391777	0.291235	0.303979	0.261562	0.281944	0.412466	0.430602	0.415144	0.352402	0.372927	0.337883	0.342804	0.370608	0.499631	0.403631	0.301988	0.37481	0.507731	0.542971	0.501135
	0.338396	0.257329	0.321524	0.443408	0.250732	0.295718	0.269486	0.271674	0.272654	0.325572	0.361427	0.256101	0.330723	0.360473	0.336757	0.376918	0.426685	0.362103	0.303907	0.405156	0.240184	0.396888	0.311397	0.343222	0.403185	0.315279	0.331811	0.367502
Fig. 3r																		Fig. 3s
Time (hours)	AdipoqCre(pos)_hMD3q(neg)_Ckb(fl/+) or AdipoqCre(neg)_hMD3q(pos)_Ckb(fl/+)_CL 316,243								AdipoqCre(pos)_hMD3q(neg)_Ckb(fl/+) or AdipoqCre(neg)_hMD3q(pos)_Ckb(fl/+)_CL 316,243+DCZ									Total 24h	AdipoqCre(pos)_hMD3q(neg)_Ckb(fl/+) or AdipoqCre(neg)_hMD3q(pos)_Ckb(fl/+)_CL 316,243								AdipoqCre(pos)_hMD3q(neg)_Ckb(fl/+) or AdipoqCre(neg)_hMD3q(pos)_Ckb(fl/+)_CL 316,243+DCZ
Sex	M	M	M	M	F	F	F	F	M	M	M	M	F	F	F	F		Sex	M	M	M	M	F	F	F	F	M	M	M	M	F	F	F	F
2022/05/09 09:03:13	0.340018	0.536847	0.316008	0.24318	0.223314	0.22664	0.322537	0.204321	0.286183	0.360065	0.33253	0.276217	0.324304	0.255891	0.268094	0.262601		Night+Day 1	10.0061	11.4029	10.5924	9.66107	7.49861	8.02613	8.55965	8.03704	9.44308	10.6429	10.8213	9.12316	9.36425	9.12223	8.23371	9.0469
	0.262372	0.355695	0.351196	0.31024	0.205961	0.272825	0.303571	0.346713	0.275882	0.370903	0.337755	0.278115	0.252035	0.289875	0.258633	0.294286		Night+Day 2	9.92081	11.3063	10.5865	9.84289	7.24161	8.17311	8.73569	7.93088	8.83386	10.1633	10.7315	9.13517	9.81881	8.74708	8.04151	9.13544
	0.244736	0.438062	0.338049	0.223744	0.171499	0.247648	0.204105	0.229408	0.339648	0.358807	0.29749	0.261763	0.317872	0.314651	0.239743	0.225782		Night+Day 3	11.1274	13.6277	12.8366	11.8428	9.99128	10.4902	10.3241	9.08443	11.8445	10.9349	14.0657	12.3103	11.9191	11.0243	12.1132	10.0944
	0.317149	0.304988	0.309832	0.285262	0.220663	0.289673	0.304685	0.196627	0.234486	0.390947	0.366487	0.275113	0.244339	0.246738	0.286957	0.309181		Night+Day 4	13.2303	12.4876	12.3882	10.9222	8.36638	9.7021	9.86579	9.63261	10.2642	12.106	10.5656	10.4574	10.9927	9.92213	10.5964	9.83272
	0.317977	0.355453	0.284502	0.267104	0.172393	0.181627	0.194304	0.245976	0.243852	0.300466	0.303251	0.204796	0.275025	0.295835	0.227595	0.195764		Night+Day 5	11.759	10.1527	11.369	11.1738	7.08918	8.80539	9.95988	9.21641	9.96662	9.76054	10.4985	10.5914	10.6136	9.50082	9.81241	9.92336
	0.235114	0.394305	0.301287	0.267885	0.187741	0.243551	0.281679	0.182616	0.296019	0.299462	0.264476	0.249463	0.271256	0.226606	0.265767	0.228891		Night+Day 6	12.0353	12.0013	9.94802	11.2612	8.75139	8.64355	10.6027	8.39246	10.8257	9.91058	10.7065	10.1218	9.97237	9.1947	9.65345	9.42042
	0.341602	0.380783	0.295182	0.204138	0.230012	0.211474	0.184161	0.180148	0.236074	0.343095	0.354468	0.222213	0.247256	0.259808	0.201966	0.221919		Night+Day 7	14.043	10.5471	12.2151	10.6938	8.70872	8.93865	9.90884	10.9986	9.11449	12.7867	13.0282	10.9046	12.3485	9.38219	9.81851	10.2897
	0.27336	0.302059	0.30049	0.306977	0.16873	0.269816	0.177454	0.272653	0.266975	0.314493	0.281465	0.283393	0.327494	0.218201	0.250389	0.210997		Night+Day 8	15.5867	12.2995	11.8841	11.207	9.42138	8.8996	10.6553	9.91619	11.8915	12.5046	13.1186	11.0582	11.2893	9.5122	9.62585	10.6691
	0.262774	0.397361	0.344726	0.251018	0.285226	0.225821	0.256479	0.188869	0.351472	0.34569	0.336457	0.236266	0.232099	0.291737	0.309249	0.21081		Night+Day 9	13.7423	11.764	12.0664	11.1848	8.2537	8.79792	10.5426	10.2077	11.206	9.74847	12.558	10.8044	11.4306	9.65635	9.74775	10.6059
	0.342802	0.371614	0.328538	0.347315	0.201836	0.245932	0.263144	0.257697	0.34257	0.335528	0.402975	0.328256	0.254958	0.273229	0.285941	0.283197
2022/05/09 19:03:13	0.410067	0.536046	0.493646	0.421456	0.333424	0.3147	0.310222	0.328679	0.450747	0.505577	0.447548	0.427063	0.397022	0.467217	0.341409	0.329015
	0.603036	0.576073	0.589017	0.510653	0.45628	0.460052	0.444529	0.490176	0.559088	0.557731	0.558019	0.491225	0.540127	0.57658	0.533916	0.510945		Fig. 3t
	0.623496	0.596229	0.541003	0.503894	0.427057	0.351484	0.51195	0.455536	0.434456	0.630434	0.597372	0.499615	0.339567	0.577797	0.488013	0.519927		Sex	Treatment	Body weight	Total EE
	0.594079	0.478297	0.591455	0.587295	0.487078	0.391205	0.44428	0.477192	0.462007	0.500736	0.491455	0.444898	0.471943	0.560406	0.364329	0.543256		M	CL 316,243	29.2	111.451
	0.563384	0.469031	0.58765	0.533292	0.470842	0.525755	0.549603	0.492696	0.577147	0.559034	0.600973	0.590654	0.596288	0.551986	0.531505	0.562736		M		31.8	105.589
	0.682793	0.617153	0.526137	0.551386	0.452808	0.510165	0.576608	0.476427	0.563648	0.572424	0.568611	0.444162	0.597323	0.297886	0.488268	0.547797		M		29.1	103.886
	0.592997	0.575629	0.646736	0.592442	0.447771	0.487517	0.544779	0.484398	0.471663	0.497836	0.614809	0.448217	0.568755	0.472566	0.486551	0.570359		M		25.1	97.7896
	0.480574	0.579685	0.45839	0.550193	0.30673	0.488536	0.502721	0.463479	0.446465	0.4835	0.551565	0.507546	0.547194	0.534976	0.430304	0.536843		F		21	75.3223
	0.431938	0.550054	0.550185	0.468876	0.216537	0.409841	0.28822	0.421964	0.409098	0.49864	0.402125	0.406014	0.539871	0.391304	0.320734	0.476432		F		23.2	80.4767
	0.388494	0.496096	0.475134	0.398253	0.223903	0.22245	0.270632	0.239751	0.398483	0.498384	0.517208	0.493144	0.425841	0.231959	0.24865	0.243034		F		24.1	89.1545
	0.596651	0.508647	0.536284	0.494563	0.451592	0.241507	0.501628	0.31296	0.37796	0.402305	0.565962	0.44777	0.294337	0.428048	0.383698	0.420922		F		21.5	83.4164
	0.476059	0.589595	0.544176	0.454575	0.436742	0.480979	0.465358	0.419275	0.549095	0.510472	0.590483	0.557586	0.575369	0.551883	0.33452	0.515872		M	CL 316,243 + DCZ	30	93.3899
2022/05/10 07:03:13	0.308185	0.513872	0.5834	0.528511	0.408383	0.444193	0.430617	0.387418	0.452022	0.522316	0.596371	0.440888	0.477083	0.481513	0.424359	0.473742		M		30.6	98.558
	0.32192	0.485838	0.323017	0.323133	0.284981	0.384273	0.277739	0.303116	0.353911	0.564519	0.376128	0.259797	0.343532	0.299293	0.351038	0.242191		M		30	106.094
	0.269492	0.33105	0.315467	0.310447	0.233593	0.234235	0.387736	0.196763	0.278336	0.294578	0.307697	0.306521	0.259362	0.245898	0.21035	0.233297		M		27.4	94.5065
	0.305545	0.419345	0.291944	0.291015	0.202453	0.2474	0.254171	0.275401	0.298764	0.432171	0.440171	0.272792	0.266309	0.311292	0.288704	0.294122		F		24.5	97.7492
	0.426862	0.517271	0.45994	0.403978	0.31634	0.283764	0.340695	0.249453	0.485153	0.490319	0.474817	0.462522	0.366072	0.264698	0.285176	0.236053		F		24.7	86.062
	0.374656	0.641761	0.495875	0.421852	0.321195	0.394847	0.418697	0.31961	0.413585	0.472751	0.581219	0.527746	0.458446	0.409193	0.363856	0.361128		F		28.2	87.6428
	0.32718	0.392111	0.309459	0.255289	0.204592	0.313008	0.286274	0.250244	0.263945	0.344521	0.346114	0.337685	0.353446	0.326772	0.308841	0.319488		F		22.8	89.0179
	0.280424	0.381705	0.254912	0.348555	0.309391	0.23251	0.304327	0.205908	0.302531	0.271228	0.343683	0.265627	0.240973	0.29776	0.216953	0.242014
	0.339015	0.350182	0.285938	0.249446	0.220897	0.281072	0.209988	0.296342	0.257429	0.367762	0.336793	0.291819	0.294238	0.237702	0.290644	0.341703
	0.264853	0.303941	0.272076	0.289397	0.263537	0.254428	0.20328	0.202759	0.255745	0.322999	0.395599	0.227818	0.231855	0.28535	0.210344	0.20901
	0.29326	0.433058	0.334379	0.332738	0.200027	0.296454	0.287691	0.197408	0.269501	0.274932	0.312484	0.295923	0.273893	0.23448	0.262847	0.26502
	0.270543	0.408683	0.396758	0.33713	0.251986	0.257139	0.267806	0.296956	0.283465	0.357791	0.37548	0.270789	0.285457	0.267319	0.291862	0.272471
2022/05/10 19:03:13	0.402433	0.48848	0.480764	0.457789	0.312182	0.313556	0.346508	0.341833	0.344637	0.45278	0.492314	0.416297	0.397174	0.406223	0.32822	0.38758
	0.56935	0.553568	0.540794	0.502312	0.450487	0.458524	0.444492	0.465159	0.399559	0.441427	0.546105	0.479084	0.544766	0.52555	0.523991	0.421734
	0.554404	0.562659	0.501792	0.443881	0.316366	0.28514	0.333893	0.401518	0.400776	0.459804	0.456361	0.434468	0.495663	0.342054	0.480645	0.43659
	0.51311	0.472337	0.520454	0.466087	0.329362	0.432055	0.375996	0.370113	0.356322	0.419443	0.479158	0.453206	0.488254	0.484007	0.318874	0.255343
	0.426849	0.483894	0.586444	0.556778	0.458784	0.444811	0.368683	0.47189	0.492405	0.523354	0.481649	0.469153	0.279603	0.243572	0.277856	0.532644
	0.491915	0.588048	0.57551	0.4947	0.46084	0.256405	0.468319	0.494713	0.444345	0.564087	0.52227	0.372838	0.608603	0.531692	0.479516	0.571907
	0.635951	0.581767	0.55819	0.591561	0.433057	0.438229	0.516252	0.480365	0.421144	0.368397	0.517132	0.456464	0.632939	0.530623	0.480623	0.551376
	0.559403	0.396883	0.537405	0.360229	0.332614	0.520087	0.523502	0.466517	0.342399	0.520128	0.430712	0.378872	0.615299	0.519947	0.310194	0.539443
	0.540842	0.384073	0.409066	0.482953	0.20724	0.455079	0.508174	0.39043	0.394862	0.460676	0.396481	0.368427	0.335694	0.378113	0.268064	0.54984
	0.355168	0.550663	0.508256	0.480191	0.241718	0.400563	0.450136	0.224065	0.35174	0.434496	0.464043	0.360029	0.468666	0.22248	0.392005	0.502173
	0.471057	0.477223	0.544183	0.454336	0.256683	0.238066	0.410911	0.32709	0.463138	0.412892	0.455539	0.443537	0.582764	0.414307	0.305889	0.416857
	0.53088	0.552489	0.527415	0.555166	0.227183	0.329674	0.384089	0.321944	0.49381	0.392018	0.578347	0.542225	0.538207	0.512215	0.374566	0.507502
2022/05/11 07:03:13	0.403022	0.587073	0.51487	0.420281	0.403116	0.416577	0.364905	0.403078	0.475236	0.496846	0.5809	0.507687	0.367582	0.416286	0.436359	0.3982
	0.299583	0.39564	0.343873	0.354465	0.318378	0.260832	0.223549	0.237909	0.422201	0.312754	0.568609	0.282533	0.281989	0.236364	0.44352	0.228374
	0.325	0.430196	0.361696	0.299174	0.21229	0.233826	0.255908	0.193407	0.292784	0.454145	0.297605	0.25431	0.328142	0.253558	0.329914	0.263839
	0.27249	0.359776	0.296974	0.234082	0.350733	0.248483	0.313226	0.286278	0.284281	0.399843	0.375314	0.299716	0.283274	0.228553	0.277522	0.226294
	0.438533	0.626807	0.519212	0.406284	0.325394	0.286447	0.294537	0.24864	0.47057	0.353263	0.476472	0.39544	0.411633	0.329008	0.370058	0.334289
	0.508865	0.712319	0.720229	0.566299	0.533693	0.442699	0.445344	0.353277	0.688386	0.449415	0.774458	0.613106	0.482896	0.487811	0.556277	0.451036
	0.446581	0.729837	0.704812	0.573157	0.546743	0.504991	0.514364	0.283243	0.755526	0.399622	0.763003	0.717568	0.598976	0.564867	0.657589	0.456745
	0.424319	0.687658	0.645264	0.635588	0.560869	0.520607	0.537898	0.366754	0.71261	0.388759	0.686163	0.673825	0.494542	0.543776	0.656083	0.518232
	0.490963	0.673578	0.613379	0.52982	0.524773	0.532618	0.491673	0.296537	0.679225	0.333273	0.765104	0.603839	0.463472	0.491721	0.613489	0.494877
	0.440404	0.565419	0.528567	0.530912	0.463988	0.485106	0.486249	0.269815	0.548369	0.471934	0.742586	0.690446	0.478057	0.521631	0.646422	0.478194
	0.419828	0.556548	0.492881	0.437662	0.492592	0.509386	0.496131	0.333583	0.515629	0.469127	0.735934	0.598317	0.461908	0.532597	0.597124	0.453907
	0.422674	0.537796	0.488159	0.426594	0.389049	0.547047	0.372271	0.295922	0.437535	0.353899	0.648321	0.57716	0.455357	0.518618	0.579047	0.461851
2022/05/11 19:03:13	0.495637	0.622603	0.530782	0.515917	0.419526	0.505324	0.447309	0.356716	0.528756	0.534293	0.648347	0.57839	0.492904	0.525921	0.576899	0.489295
	0.668099	0.598548	0.63054	0.554542	0.560889	0.57076	0.604985	0.487754	0.595248	0.513258	0.726845	0.530727	0.587061	0.506812	0.576878	0.439676
	0.643403	0.673725	0.599659	0.61061	0.507173	0.476336	0.486111	0.473762	0.559888	0.544752	0.620573	0.540197	0.528531	0.501239	0.4966	0.426754
	0.554171	0.535548	0.617234	0.590598	0.361247	0.518054	0.366103	0.483196	0.484124	0.609524	0.530809	0.660219	0.508233	0.548679	0.530129	0.441215
	0.536018	0.563895	0.575951	0.607177	0.351707	0.479513	0.526109	0.424782	0.564775	0.482836	0.543454	0.482467	0.565864	0.439161	0.425084	0.412697
	0.613383	0.504408	0.514888	0.536682	0.510991	0.379587	0.43705	0.489779	0.512944	0.489977	0.505468	0.479651	0.603319	0.446506	0.573547	0.606828
	0.502981	0.608553	0.562369	0.435079	0.51776	0.520999	0.550879	0.491121	0.405033	0.611573	0.66403	0.579696	0.626537	0.552314	0.616292	0.576566
	0.47003	0.49961	0.470209	0.5689	0.426853	0.532719	0.514071	0.498135	0.357498	0.604356	0.469103	0.444615	0.650554	0.595126	0.57529	0.506237
	0.469639	0.525602	0.47873	0.426197	0.271207	0.491995	0.376384	0.489271	0.424469	0.49037	0.480375	0.4522	0.651177	0.540886	0.529124	0.352405
	0.359055	0.602035	0.563571	0.518922	0.290122	0.438005	0.289774	0.47739	0.398061	0.382493	0.417259	0.372826	0.52466	0.386653	0.369821	0.325068
	0.442539	0.456972	0.465224	0.507512	0.237887	0.294547	0.39294	0.424277	0.313425	0.437792	0.429403	0.452969	0.600685	0.384454	0.329808	0.351286
	0.486352	0.522669	0.574461	0.526378	0.422425	0.290556	0.440155	0.423632	0.427278	0.390194	0.633674	0.492708	0.532135	0.459543	0.429833	0.362927
2022/05/12 07:03:13	0.442734	0.618617	0.5429	0.398247	0.397779	0.448283	0.467358	0.352556	0.418191	0.523314	0.568563	0.535813	0.3309	0.475023	0.368799	0.502276
	0.276574	0.425188	0.330831	0.303309	0.291865	0.364035	0.408011	0.25024	0.291627	0.308205	0.376416	0.314198	0.354758	0.32955	0.46491	0.504172
	0.238599	0.421969	0.399348	0.349808	0.302067	0.252913	0.25592	0.253209	0.268794	0.373866	0.417414	0.304802	0.277541	0.274008	0.345209	0.318643
	0.230029	0.374291	0.317809	0.292729	0.225977	0.27423	0.304234	0.198247	0.328947	0.35782	0.377624	0.310717	0.396475	0.286867	0.37444	0.283614
	0.521418	0.491954	0.51109	0.403754	0.291762	0.298876	0.316323	0.259025	0.423746	0.377635	0.408271	0.411211	0.368392	0.338775	0.314375	0.384023
	0.653919	0.5989	0.60665	0.555423	0.239177	0.471964	0.428516	0.537743	0.521853	0.605153	0.469783	0.573897	0.490695	0.502185	0.517101	0.496798
	0.725146	0.542402	0.594676	0.483534	0.272968	0.407317	0.411131	0.506188	0.573126	0.68482	0.389794	0.498458	0.511022	0.436556	0.519605	0.453192
	0.672842	0.541542	0.559172	0.431061	0.213425	0.415383	0.345787	0.576604	0.472634	0.700673	0.347873	0.459332	0.418411	0.429851	0.509472	0.455099
	0.66991	0.517582	0.498369	0.439475	0.224269	0.3464	0.339149	0.380585	0.467298	0.688847	0.366402	0.471527	0.386839	0.376878	0.44832	0.386049
	0.631743	0.476206	0.504582	0.362888	0.258178	0.322123	0.359132	0.318661	0.515092	0.543197	0.320385	0.413572	0.483116	0.370162	0.501513	0.367139
	0.647949	0.577501	0.493583	0.362245	0.219177	0.359064	0.419866	0.371163	0.442117	0.509671	0.359237	0.454126	0.385618	0.367809	0.449048	0.412804
	0.628912	0.558244	0.559466	0.416116	0.295176	0.361738	0.348051	0.335033	0.385848	0.620939	0.44841	0.428985	0.34511	0.375485	0.409545	0.341227
2022/05/12 19:03:13	0.643602	0.58535	0.553377	0.458542	0.348158	0.411912	0.46558	0.41624	0.520102	0.552667	0.395195	0.514235	0.505244	0.4782	0.471505	0.459168
	0.68205	0.654378	0.634644	0.53658	0.451144	0.501348	0.595138	0.534093	0.54759	0.622774	0.563478	0.581064	0.542184	0.545134	0.582587	0.462088
	0.644273	0.538908	0.630106	0.513125	0.411202	0.509835	0.571195	0.474982	0.469207	0.579306	0.449827	0.541904	0.575943	0.540943	0.566753	0.516291
	0.617094	0.565987	0.631237	0.508882	0.462275	0.399755	0.541895	0.42603	0.414047	0.472887	0.525257	0.484052	0.389732	0.401574	0.52453	0.493639
	0.55682	0.588417	0.620733	0.544261	0.527134	0.351455	0.514846	0.522806	0.405414	0.474296	0.475827	0.517866	0.487639	0.484288	0.336177	0.346997
	0.627469	0.621298	0.57532	0.539964	0.484564	0.542044	0.278023	0.51328	0.436793	0.575001	0.624026	0.364101	0.591849	0.463178	0.377332	0.508782
	0.561632	0.502625	0.467985	0.558625	0.474408	0.499431	0.498648	0.488604	0.457415	0.48548	0.49393	0.37265	0.615229	0.535075	0.493181	0.467848
	0.53297	0.477189	0.501242	0.476488	0.478142	0.523617	0.501452	0.483667	0.38212	0.444859	0.426228	0.380001	0.576681	0.44735	0.444431	0.323549
	0.446731	0.443366	0.440745	0.458113	0.411091	0.494771	0.385469	0.413366	0.392038	0.466308	0.406582	0.362016	0.562214	0.299799	0.480297	0.33435
	0.48036	0.481507	0.490103	0.516222	0.380165	0.435142	0.263958	0.273332	0.392512	0.363105	0.396619	0.349733	0.399405	0.280204	0.272536	0.257987
	0.5268	0.435217	0.490026	0.487774	0.397692	0.428174	0.336354	0.305687	0.368673	0.370019	0.500097	0.413321	0.356277	0.461218	0.344373	0.31395
	0.548158	0.462629	0.484943	0.478325	0.362731	0.368414	0.514002	0.41351	0.378076	0.389307	0.558054	0.410221	0.550209	0.459542	0.449476	0.467027
2022/05/13 07:03:13	0.522332	0.588649	0.491662	0.478685	0.292661	0.316852	0.468486	0.429281	0.407763	0.504571	0.406799	0.468249	0.492308	0.416075	0.353089	0.460965
	0.306254	0.376199	0.317028	0.308593	0.208197	0.28637	0.338182	0.353476	0.294455	0.43697	0.363298	0.239878	0.319245	0.287758	0.373549	0.446651
	0.290058	0.408296	0.323603	0.301166	0.204601	0.254942	0.229902	0.204725	0.283399	0.365566	0.455574	0.258934	0.26811	0.227441	0.255739	0.248919
	0.267803	0.31854	0.283655	0.26172	0.229367	0.216802	0.372206	0.235743	0.295458	0.326993	0.303776	0.259403	0.262094	0.241383	0.325685	0.280767
	0.523803	0.491292	0.510156	0.504521	0.29449	0.403483	0.40509	0.378725	0.488922	0.515699	0.420187	0.544576	0.449628	0.366714	0.408112	0.386623
	0.588974	0.36162	0.562529	0.505956	0.288386	0.391167	0.45081	0.429662	0.508964	0.371759	0.409457	0.617797	0.45127	0.491257	0.467136	0.59972
	0.527629	0.351782	0.535397	0.440931	0.217426	0.458042	0.375231	0.375516	0.512688	0.375685	0.372006	0.602292	0.412659	0.415813	0.45712	0.526664
	0.463624	0.271774	0.486528	0.39958	0.18683	0.301743	0.332793	0.339299	0.451376	0.284482	0.338847	0.522697	0.46801	0.387587	0.414645	0.426799
	0.517369	0.298356	0.458123	0.492013	0.208166	0.301401	0.419242	0.495575	0.363808	0.33626	0.320318	0.480862	0.376503	0.349372	0.490578	0.402224
	0.499557	0.384454	0.529482	0.374733	0.287402	0.316474	0.338705	0.331221	0.437702	0.310291	0.298633	0.430823	0.330396	0.387976	0.393884	0.420137
	0.466348	0.284882	0.408945	0.35461	0.216445	0.297975	0.360851	0.315505	0.437307	0.333276	0.388051	0.476625	0.347664	0.334999	0.374936	0.371761
	0.475801	0.394193	0.458068	0.392669	0.22879	0.358352	0.430547	0.347827	0.364291	0.389891	0.428465	0.362061	0.351432	0.364005	0.402455	0.391846
2022/05/13 19:03:13	0.515665	0.391564	0.480897	0.458182	0.293593	0.360348	0.381463	0.406908	0.466412	0.479524	0.455087	0.395716	0.44957	0.404798	0.411069	0.404158
	0.706892	0.577858	0.582734	0.532327	0.464897	0.513546	0.566573	0.499089	0.544127	0.569656	0.487974	0.537803	0.575526	0.459112	0.502069	0.457792
	0.619007	0.452369	0.549265	0.553927	0.386196	0.430372	0.549724	0.446505	0.525389	0.51622	0.551489	0.572255	0.340318	0.436326	0.392626	0.505887
	0.631578	0.472305	0.479385	0.571748	0.428985	0.432257	0.377317	0.45174	0.459154	0.609722	0.560266	0.518978	0.546911	0.490953	0.500557	0.527753
	0.637945	0.405532	0.606804	0.529597	0.485519	0.487136	0.586812	0.466327	0.46688	0.487071	0.52515	0.485724	0.468462	0.487532	0.36631	0.52116
	0.563139	0.51484	0.49038	0.570433	0.437778	0.46586	0.543067	0.483016	0.388484	0.406731	0.52884	0.353987	0.569932	0.330869	0.449934	0.482201
	0.557178	0.415493	0.543042	0.496682	0.383445	0.325584	0.549596	0.370236	0.413064	0.420167	0.453852	0.417265	0.609238	0.410064	0.506685	0.341867
	0.436775	0.447081	0.412322	0.589028	0.316083	0.244237	0.447333	0.389805	0.356492	0.393231	0.41866	0.408078	0.589464	0.500011	0.488441	0.338006
	0.386396	0.599654	0.497126	0.49631	0.219621	0.438815	0.265907	0.458191	0.343029	0.477124	0.408744	0.432772	0.548744	0.458723	0.325979	0.482332
	0.371487	0.355634	0.454689	0.493168	0.258227	0.313287	0.450201	0.433691	0.342843	0.285836	0.386022	0.459982	0.510246	0.376409	0.372939	0.342802
	0.437563	0.509182	0.455344	0.538151	0.202076	0.370581	0.39855	0.424448	0.402968	0.320075	0.499924	0.383671	0.310812	0.421496	0.393176	0.282451
	0.528802	0.445601	0.465217	0.512457	0.364159	0.431806	0.343073	0.254	0.441167	0.335857	0.602613	0.431828	0.55285	0.447594	0.364752	0.377266
2022/05/14 07:03:13	0.303348	0.623442	0.49287	0.444018	0.306334	0.429649	0.470948	0.315005	0.388609	0.453314	0.607346	0.394063	0.512115	0.35392	0.408783	0.349054
	0.261108	0.368029	0.33417	0.261916	0.393549	0.262177	0.289847	0.402697	0.341197	0.395343	0.569348	0.238486	0.327331	0.233925	0.370368	0.46116
	0.303873	0.392542	0.318117	0.403713	0.28221	0.215248	0.296466	0.294814	0.26181	0.355212	0.305155	0.272417	0.298043	0.226944	0.237391	0.319601
	0.242607	0.396423	0.286204	0.235925	0.241184	0.250185	0.350163	0.206836	0.271505	0.336468	0.347112	0.28353	0.275002	0.275651	0.289711	0.241414
	0.315614	0.2962	0.3288	0.264851	0.234479	0.203304	0.249049	0.235143	0.223985	0.313364	0.310168	0.274727	0.352765	0.212146	0.227354	0.225719
	0.531726	0.688806	0.372852	0.577711	0.418868	0.401171	0.481598	0.268	0.618175	0.407545	0.444525	0.605924	0.342316	0.448392	0.47357	0.315028
	0.639176	0.624473	0.324721	0.527341	0.413547	0.41035	0.575241	0.221946	0.560376	0.324787	0.449708	0.645143	0.290746	0.484847	0.50041	0.308152
	0.557964	0.572071	0.29403	0.489838	0.350206	0.392812	0.482895	0.271965	0.468982	0.265235	0.428834	0.562385	0.323607	0.434459	0.463994	0.263135
	0.507238	0.524824	0.32238	0.436336	0.348409	0.291382	0.434022	0.244838	0.476575	0.380329	0.331434	0.567507	0.384936	0.43148	0.431721	0.226591
	0.5379	0.514589	0.323263	0.421185	0.323037	0.334858	0.443984	0.195743	0.409581	0.304465	0.358528	0.543834	0.268283	0.365094	0.438649	0.285602
	0.518527	0.434391	0.307196	0.392319	0.301557	0.296639	0.395467	0.240437	0.461293	0.383181	0.356792	0.470663	0.29137	0.342307	0.414566	0.238544
	0.527206	0.453287	0.327603	0.399901	0.345265	0.346657	0.399669	0.277404	0.445285	0.388896	0.415078	0.441565	0.335859	0.351182	0.42186	0.297246
2022/05/14 19:03:13	0.514452	0.480816	0.436275	0.488757	0.369729	0.393409	0.474503	0.309666	0.558429	0.464177	0.521125	0.453052	0.409647	0.433194	0.437401	0.312952
	0.620039	0.634367	0.51886	0.563587	0.482997	0.442252	0.493629	0.463287	0.604171	0.543114	0.581657	0.394231	0.426428	0.4566	0.532698	0.4463
	0.725377	0.488938	0.531348	0.513745	0.482781	0.439351	0.457091	0.474632	0.54604	0.546149	0.5026	0.395733	0.553547	0.462676	0.365532	0.407592
	0.646141	0.477299	0.519444	0.460471	0.412824	0.516757	0.521212	0.459355	0.514912	0.545466	0.538812	0.434935	0.497748	0.450011	0.55735	0.505401
	0.599145	0.609523	0.52363	0.528203	0.466333	0.324251	0.539608	0.478638	0.551785	0.464636	0.493592	0.440909	0.314124	0.352312	0.31668	0.461833
	0.537342	0.45163	0.537019	0.586713	0.485323	0.480591	0.561624	0.508618	0.468688	0.460402	0.540729	0.436281	0.585015	0.499873	0.398929	0.528827
	0.503147	0.536768	0.527591	0.594463	0.467548	0.474012	0.543526	0.502177	0.447091	0.513207	0.439789	0.347453	0.607391	0.467224	0.382797	0.556409
	0.670724	0.525141	0.47589	0.540501	0.449316	0.434549	0.536858	0.485624	0.395185	0.49302	0.494104	0.362036	0.570989	0.449361	0.500448	0.529027
	0.466208	0.480861	0.463573	0.527838	0.279927	0.433861	0.42774	0.465342	0.415774	0.387242	0.367267	0.350406	0.569707	0.305019	0.476092	0.554215
	0.481847	0.403314	0.421729	0.516793	0.245694	0.254937	0.471511	0.302954	0.435136	0.39915	0.429508	0.364659	0.447893	0.265156	0.447865	0.521211
	0.503826	0.514098	0.515092	0.499508	0.234351	0.243204	0.385934	0.238017	0.455326	0.346974	0.444702	0.319038	0.440242	0.42325	0.26297	0.467352
	0.479678	0.523954	0.420774	0.565512	0.351544	0.370796	0.406035	0.412813	0.439033	0.366418	0.526101	0.476027	0.567587	0.44075	0.300729	0.492505
2022/05/15 07:03:13	0.421928	0.635245	0.529747	0.508615	0.382454	0.425401	0.341523	0.4326	0.476942	0.454506	0.443555	0.449972	0.491288	0.431285	0.416061	0.421488
	0.494352	0.386067	0.359356	0.249988	0.30512	0.341601	0.394769	0.315765	0.338951	0.376365	0.45271	0.256539	0.317753	0.282399	0.355234	0.293132
	0.532922	0.477173	0.345957	0.355749	0.224204	0.224114	0.306567	0.238431	0.280224	0.446852	0.298795	0.292023	0.298123	0.240106	0.336643	0.258439
	0.503289	0.329658	0.278741	0.260143	0.281681	0.261967	0.28144	0.214344	0.300472	0.326998	0.336645	0.259677	0.382395	0.230426	0.315223	0.221512
	0.595326	0.439155	0.49345	0.428798	0.287485	0.275565	0.27393	0.249907	0.394367	0.517851	0.527978	0.454034	0.372899	0.294723	0.279482	0.289843
	0.658494	0.320064	0.689889	0.533506	0.489758	0.478693	0.543994	0.645583	0.233006	0.708582	0.849964	0.759772	0.596591	0.503709	0.500246	0.635522
	0.698156	0.378181	0.62047	0.488818	0.409114	0.44019	0.512503	0.552333	0.286014	0.603126	0.858155	0.684165	0.556903	0.439735	0.510939	0.608753
	0.521292	0.286664	0.665767	0.385661	0.324394	0.331975	0.499314	0.581597	0.260139	0.698837	0.809026	0.619052	0.535389	0.387731	0.444238	0.544246
	0.682703	0.30943	0.57556	0.433121	0.313963	0.311099	0.40196	0.522252	0.2616	0.594219	0.727981	0.53265	0.544866	0.40752	0.403692	0.530225
	0.639835	0.319793	0.524379	0.318874	0.307536	0.277377	0.422262	0.475385	0.287179	0.568349	0.631319	0.505162	0.531214	0.405071	0.395828	0.439462
	0.692343	0.36091	0.463065	0.402388	0.278915	0.367567	0.370541	0.420916	0.348155	0.583647	0.642632	0.433854	0.456845	0.375277	0.400695	0.429555
	0.531132	0.399223	0.438235	0.390809	0.353946	0.280605	0.412187	0.441942	0.389702	0.574472	0.592805	0.479898	0.513338	0.366575	0.462706	0.416477
2022/05/15 19:03:13	0.578825	0.456858	0.502959	0.46238	0.357669	0.370713	0.448462	0.449135	0.441661	0.553612	0.562896	0.408514	0.531932	0.432493	0.43174	0.484153
	0.701102	0.469604	0.521745	0.564708	0.526293	0.499592	0.487034	0.4479	0.504146	0.721083	0.600699	0.578283	0.589213	0.505797	0.519588	0.504681
	0.710027	0.528347	0.535613	0.450746	0.368916	0.440048	0.491653	0.511796	0.467231	0.597239	0.547855	0.492791	0.473797	0.49126	0.48785	0.551411
	0.595651	0.4928	0.559278	0.523052	0.488394	0.454491	0.54548	0.49154	0.50894	0.573463	0.48379	0.548976	0.48951	0.471165	0.381815	0.41376
	0.555731	0.565975	0.589382	0.518911	0.527909	0.446873	0.424456	0.521398	0.481201	0.592017	0.582378	0.427918	0.555675	0.520261	0.47975	0.404438
	0.518313	0.4701	0.536101	0.48292	0.482199	0.491298	0.311826	0.512085	0.470502	0.67012	0.478921	0.376081	0.530869	0.314557	0.463786	0.519262
	0.567472	0.457079	0.525255	0.510361	0.457266	0.398477	0.527456	0.516584	0.359296	0.436504	0.536208	0.434606	0.636454	0.371626	0.32438	0.508088
	0.567943	0.51112	0.426129	0.51324	0.392426	0.394844	0.402435	0.510365	0.431057	0.474615	0.39171	0.347269	0.616053	0.498614	0.28853	0.416204
	0.516676	0.490907	0.492868	0.531376	0.221639	0.390964	0.242437	0.513211	0.42715	0.480706	0.366931	0.377416	0.615367	0.314443	0.33785	0.277643
	0.556799	0.426723	0.468406	0.437027	0.255539	0.264692	0.441437	0.516317	0.354449	0.409246	0.32079	0.37918	0.545461	0.323879	0.320899	0.298419
	0.561584	0.520964	0.518528	0.454066	0.387134	0.355753	0.424258	0.480386	0.400272	0.456789	0.451383	0.407184	0.587396	0.304673	0.442713	0.376087
	0.581393	0.590423	0.53192	0.507885	0.275384	0.431076	0.399901	0.443586	0.441453	0.356406	0.459626	0.469244	0.565457	0.4788	0.479643	0.432464
2022/05/16 07:03:13	0.515595	0.530745	0.515525	0.404171	0.4286	0.411485	0.260606	0.440002	0.480576	0.56534	0.535264	0.318141	0.505658	0.436741	0.442117	0.500417
	0.622065	0.37772	0.308228	0.451599	0.250206	0.254197	0.373637	0.260818	0.339396	0.344936	0.376013	0.249323	0.290653	0.329156	0.374849	0.49754
	0.538985	0.327304	0.327463	0.266154	0.229082	0.284137	0.357666	0.279908	0.315863	0.340025	0.307471	0.216668	0.321014	0.271278	0.257816	0.342588
	0.484751	0.294484	0.319564	0.361614	0.2495	0.239437	0.2686	0.212382	0.276326	0.364471	0.295048	0.248333	0.320042	0.274463	0.306198	0.293797
	0.695285	0.602967	0.515506	0.475008	0.357543	0.318928	0.466063	0.304921	0.622182	0.548367	0.60602	0.505175	0.438031	0.360183	0.399739	0.367024
	1.02537	0.730881	0.616337	0.617475	0.42684	0.460255	0.519702	0.52868	0.692964	0.710756	0.823845	0.742505	0.51657	0.496303	0.553344	0.675292
	0.909457	0.660775	0.612086	0.50235	0.38109	0.367408	0.471417	0.442622	0.769182	0.795921	0.748532	0.715026	0.55387	0.423046	0.485232	0.525195
	0.96854	0.53793	0.544372	0.53729	0.342787	0.34373	0.434992	0.436941	0.585473	0.722002	0.724626	0.684088	0.499764	0.403897	0.425811	0.522502
	0.792867	0.466778	0.588828	0.528293	0.352607	0.362139	0.431529	0.412982	0.590205	0.65002	0.662326	0.60052	0.419367	0.375799	0.438439	0.468132
	0.809741	0.439758	0.473803	0.422694	0.285603	0.294117	0.455985	0.533013	0.489331	0.676229	0.685715	0.601405	0.435161	0.359346	0.38975	0.466687
	0.739656	0.448687	0.408155	0.357344	0.314299	0.317858	0.371177	0.373089	0.516953	0.593261	0.643428	0.509459	0.359663	0.363289	0.408434	0.384054
	0.709995	0.465784	0.497367	0.375249	0.36317	0.31077	0.420173	0.33448	0.458853	0.599232	0.691245	0.379154	0.449392	0.332385	0.405854	0.455
2022/05/16 19:03:13	0.727486	0.528622	0.500342	0.395215	0.336397	0.365765	0.455698	0.462432	0.483827	0.612985	0.625727	0.448709	0.471248	0.385782	0.371584	0.420724
	0.797078	0.654967	0.537625	0.482992	0.45235	0.44113	0.545145	0.480794	0.615796	0.596524	0.624373	0.501374	0.576057	0.510705	0.439149	0.498782
	0.701861	0.544825	0.579766	0.476038	0.350865	0.364977	0.496428	0.410221	0.490262	0.498621	0.523848	0.548971	0.444673	0.481731	0.502794	0.51478
	0.670399	0.585277	0.511841	0.547594	0.49682	0.395439	0.548259	0.475586	0.509661	0.44642	0.461787	0.529009	0.625918	0.451502	0.374167	0.522415
	0.606806	0.49525	0.493304	0.530569	0.504521	0.497562	0.570339	0.485073	0.478421	0.524615	0.585795	0.38199	0.363577	0.510541	0.487195	0.534923
	0.485782	0.588467	0.599114	0.513586	0.523325	0.512254	0.541524	0.511106	0.451292	0.428244	0.532748	0.380563	0.593701	0.48609	0.416933	0.502189
	0.477999	0.454146	0.468414	0.562533	0.511149	0.463011	0.476286	0.493587	0.490197	0.576865	0.390573	0.403157	0.607898	0.331985	0.351891	0.481001
	0.448758	0.565568	0.573565	0.456287	0.533969	0.443348	0.334108	0.302396	0.443662	0.429894	0.478611	0.390944	0.561593	0.243474	0.447868	0.348496
	0.397378	0.437522	0.431002	0.499981	0.503963	0.364051	0.270885	0.434698	0.432717	0.3962	0.484265	0.361121	0.574902	0.443105	0.324176	0.283293
	0.468441	0.492639	0.45557	0.450773	0.455319	0.417736	0.521025	0.475645	0.401344	0.315919	0.371402	0.418536	0.394852	0.314902	0.285137	0.368997
	0.496731	0.465429	0.49905	0.46992	0.437267	0.351418	0.505226	0.429408	0.415335	0.396153	0.479681	0.417396	0.401412	0.440344	0.289351	0.297526
	0.562631	0.60044	0.486802	0.515956	0.408899	0.402693	0.464827	0.424092	0.523068	0.424913	0.489154	0.45994	0.559697	0.482426	0.458067	0.387246
2022/05/17 07:03:13	0.458328	0.502506	0.573157	0.524218	0.287072	0.290788	0.454461	0.40919	0.48134	0.441553	0.516334	0.41309	0.523739	0.432724	0.440229	0.513244
	0.347272	0.449508	0.301245	0.363817	0.270036	0.302759	0.309715	0.261735	0.413632	0.334223	0.339357	0.238791	0.367627	0.284288	0.396731	0.458816
	0.347473	0.324558	0.335452	0.316318	0.253224	0.228579	0.418253	0.241037	0.273981	0.469147	0.280149	0.235331	0.285699	0.243833	0.316594	0.320078
	0.26073	0.324753	0.279378	0.326876	0.24986	0.275823	0.319697	0.245681	0.259439	0.283112	0.304251	0.260909	0.308153	0.239326	0.287082	0.226505
	0.408777	0.33468	0.343502	0.308737	0.231662	0.193657	0.253659	0.255825	0.377213	0.330187	0.326858	0.309442	0.312184	0.24919	0.240504	0.278856
	0.826192	0.629757	0.692466	0.637072	0.504968	0.473869	0.586452	0.504719	0.725097	0.482046	0.906864	0.724248	0.538641	0.530179	0.559426	0.611307
	0.69509	0.610333	0.579747	0.531371	0.40431	0.402934	0.490339	0.516955	0.667301	0.327384	0.738136	0.613863	0.488101	0.503632	0.490285	0.591156
	0.777575	0.498676	0.553897	0.472483	0.318217	0.323928	0.429201	0.460456	0.553479	0.2715	0.766623	0.621493	0.470314	0.436026	0.465272	0.548545
	0.761597	0.496428	0.522242	0.398995	0.286689	0.332313	0.481388	0.453006	0.505746	0.34179	0.660887	0.616746	0.401892	0.379376	0.498958	0.57219
	0.690391	0.458614	0.524191	0.391521	0.347141	0.359536	0.406702	0.571566	0.524887	0.294537	0.641349	0.557896	0.469388	0.390626	0.407845	0.491768
	0.678649	0.480656	0.462662	0.432097	0.247153	0.260428	0.36068	0.376096	0.479443	0.314244	0.609948	0.474961	0.373408	0.383196	0.371596	0.396026
	0.71599	0.424485	0.534413	0.362099	0.307379	0.282794	0.458864	0.336232	0.390572	0.419255	0.480693	0.40701	0.347135	0.352948	0.414655	0.369278
2022/05/17 19:03:13	0.76259	0.496483	0.509948	0.478176	0.331572	0.401339	0.458656	0.440258	0.516474	0.450344	0.494154	0.431431	0.547578	0.412887	0.432641	0.459065
	0.75272	0.573248	0.633669	0.551107	0.442911	0.530904	0.502999	0.517675	0.569928	0.486932	0.520815	0.495592	0.590146	0.485137	0.459737	0.504849
	0.812018	0.414035	0.526833	0.566878	0.312749	0.419147	0.453715	0.477813	0.531956	0.443448	0.602652	0.467325	0.57392	0.419416	0.424223	0.443019
	0.638007	0.599082	0.509699	0.468688	0.442623	0.45858	0.495551	0.50782	0.482558	0.532418	0.556813	0.56417	0.457101	0.399103	0.389922	0.565843
	0.559822	0.517854	0.609165	0.561002	0.474009	0.481915	0.56735	0.560224	0.485571	0.482888	0.464351	0.403896	0.566097	0.396874	0.482868	0.534405
	0.472669	0.485393	0.454866	0.501898	0.502442	0.474768	0.573763	0.525452	0.464262	0.526311	0.525537	0.442397	0.602242	0.475585	0.508747	0.410827
	0.485382	0.493244	0.659853	0.515919	0.478542	0.354795	0.540045	0.513699	0.429971	0.505886	0.548748	0.421236	0.605193	0.510762	0.338259	0.46114
	0.459217	0.580935	0.507183	0.467621	0.417193	0.477355	0.482228	0.497772	0.352496	0.399592	0.487218	0.401612	0.583007	0.482989	0.516013	0.50467
	0.374655	0.524045	0.429375	0.495724	0.247288	0.308116	0.294429	0.437479	0.384581	0.448262	0.400879	0.385224	0.569576	0.334606	0.357194	0.440548
	0.482842	0.425093	0.524641	0.459775	0.199828	0.245012	0.470099	0.298442	0.400487	0.379812	0.460348	0.351877	0.333326	0.431974	0.290383	0.256964
	0.474222	0.501701	0.516974	0.473514	0.28624	0.384019	0.308407	0.345801	0.488171	0.293645	0.472548	0.419778	0.56333	0.45254	0.435005	0.292108
	0.491129	0.533027	0.521413	0.559523	0.339968	0.452129	0.426225	0.445355	0.451703	0.452837	0.468608	0.533638	0.555538	0.457519	0.298117	0.35202
2022/05/18 07:03:13	0.365293	0.632366	0.510811	0.556763	0.398406	0.395922	0.485703	0.401707	0.430437	0.494497	0.49726	0.443917	0.497263	0.384215	0.373242	0.49732
	0.288832	0.393713	0.378723	0.293133	0.342188	0.295533	0.299037	0.29701	0.378043	0.387463	0.347037	0.277441	0.367613	0.247908	0.379128	0.412836
	0.284944	0.29208	0.346082	0.294207	0.196632	0.197126	0.226335	0.224773	0.278832	0.406584	0.300667	0.283698	0.308161	0.248023	0.283114	0.245852
	0.279619	0.435474	0.313874	0.309728	0.238681	0.197984	0.461354	0.277458	0.275378	0.314611	0.302426	0.25856	0.266317	0.239027	0.320059	0.235407
[truncated: 10 more columns]
