# Supplementary material for: ADRA1A–Gαq signalling potentiates adipocyte thermogenesis through CKB and TNAP
Source: Nat Metab. 2022 Nov 7;4(11):1459–73. doi: 10.1038/s42255-022-00667-w (PMC9684074; doi:10.1038/s42255-022-00667-w)
Supplement: Source Data Fig. 4 — Statistical source data. [file 42255_2022_667_MOESM8_ESM.xlsx]

## Sheet: Sheet1
Fig. 4b: Raw data before normalization						Fig. 4b: Raw data before normalization
	Ckb fl/fl						Ckb(AdipoQ-Cre)
Time (s)	NA	Ciraz + Fsk	Fsk	Ciraz		Time (s)	NA	Ciraz + Fsk	Fsk	Ciraz
0	112.912	126.915	117.63	111.701		0	40.532	76.909	92.193	113.556
10	112.886	126.846	118.343	111.643		10	40.447	76.854	91.973	113.37
20	112.779	126.817	118.532	111.638		20	40.467	76.902	92.238	113.314
30	112.691	126.765	118.427	111.474		30	40.437	76.741	91.817	113.451
40	112.641	126.75	118.124	111.584		40	40.398	76.612	91.795	113.397
50	112.522	126.597	117.914	111.467		50	40.39	76.53	91.853	113.502
60	112.458	126.583	118.031	111.056		60	40.211	76.455	91.695	113.376
70	112.421	126.518	118.036	111.354		70	40.248	76.338	91.569	113.214
80	112.397	126.37	117.827	111.08		80	40.192	76.406	91.329	113.362
90	112.258	126.361	117.758	110.909		90	40.152	76.383	91.522	113.205
100	112.284	126.279	117.485	110.635		100	40.117	76.479	91.605	112.989
110	112.215	126.169	117.622	110.51		110	40.106	76.338	91.427	113.103
120	112.252	126.032	117.547	110.7		120	40.056	76.252	91.5	113.034
130	112.368	125.952	118.908	110.819		130	40.383	76.552	91.277	113.137
140	112.662	127.318	118.799	110.213		140	40.305	76.882	91.709	113.292
150	112.537	127.142	118.317	109.829		150	40.326	76.871	91.994	112.997
160	112.243	127.143	118.287	109.572		160	40.171	76.856	91.933	113.072
170	112.017	127.742	118.293	109.341		170	40.192	76.625	91.675	112.94
180	111.706	127.324	118.171	109.236		180	40.035	76.439	91.301	112.598
190	111.483	126.865	117.524	109.128		190	40.148	76.274	91.322	112.913
200	110.986	126.429	117.527	109.023		200	40.014	76.246	91.159	112.605
210	110.544	125.999	117.372	108.915		210	39.966	76.093	91.124	112.565
220	110.057	125.594	117.292	108.69		220	39.877	75.966	91.088	112.588
230	109.642	125.211	117.056	108.621		230	39.799	75.638	90.765	112.479
240	109.223	124.881	117.101	108.565		240	39.753	75.504	90.723	112.248
250	108.909	124.492	116.877	108.385		250	39.648	75.438	90.664	112.413
260	108.387	124.285	116.78	108.388		260	39.458	75.338	90.583	112.713
270	108.003	124.045	116.735	108.678		270	39.428	75.218	90.171	112.495
280	107.569	123.8	116.417	108.308		280	39.373	74.974	90.433	112.263
290	107.193	123.5	116.232	108.207		290	39.399	74.989	90.398	112.322
300	106.889	123.237	116.131	107.976		300	39.282	74.923	90.314	112.535
310	106.413	122.874	115.956	107.95		310	39.131	74.81	90.046	112.288
320	105.942	122.594	115.878	107.858		320	39.03	74.565	89.865	112.134
330	105.559	122.252	115.835	107.814		330	39.009	74.394	89.838	112.374
340	105.213	121.653	115.569	107.732		340	38.827	74.377	89.732	112.249
350	104.752	121.363	115.501	107.569		350	38.806	74.245	89.704	112.262
360	104.377	121.085	115.367	107.501		360	38.746	74.021	89.48	112.339
370	104.026	120.808	114.997	107.414		370	38.685	74.061	89.25	111.719
380	103.631	120.559	114.902	107.329		380	38.583	74.022	89.083	111.646
390	103.341	120.117	114.82	107.273		390	38.518	73.704	89.274	111.907
400	102.913	119.525	114.474	107.022		400	38.436	73.598	89.044	112.012
410	102.579	119.101	114.218	106.917		410	38.359	73.474	88.744	112.034
420	102.237	118.862	114.261	107.275		420	38.266	73.211	89.111	111.703
430	102.012	118.472	114.091	107.118		430	38.172	73.129	89.055	111.746
440	101.71	117.874	113.96	106.766
Fig. 4c
	NA							Ciraz				Fsk							Ciraz + Fsk
Ckb fl/fl	114.109	253.68	205.744	116.816	106.449	82.656	162.064	0	9.954	0	0	54.8707	114.156	87.297	57.756	31.136	36.2208	77.6244	102.06	224.35	149.436	97.548	75.6	86.16	99.848
Ckb(AdipoQ-Cre)	73.5	76.1376	138.796	70.686	121.842	56.826		2.562	0	0		68.908	42.63	162.162	42.84	54.6756	42.735		86.604	43.204	160.244	55.8768	48.48	51.177
Fig. 4d: Raw data before normalization						Fig. 4d: Raw data before normalization
	Ckb fl/fl						Ckb(AdipoQ-Cre)
Time (s)	NA	A61603 + Fsk	Fsk	A61603		Time (s)	NA	A61603 + Fsk	Fsk	A61603
0	125.774	103.17	77.407	101.975		0	90.323	121.479	82.658	104.539
10	125.743	102.987	77.346	101.872		10	90.184	121.388	82.68	104.349
20	125.63	102.95	77.22	101.799		20	90.071	121.231	82.589	104.33
30	125.406	102.823	77.137	101.613		30	90.046	121.154	82.629	104.217
40	125.413	102.585	77.052	101.578		40	89.834	121.101	82.383	104.189
50	125.243	102.584	76.959	101.537		50	89.545	121.277	82.128	104.085
60	125.113	102.427	76.833	101.43		60	89.547	121.071	82.221	103.788
70	124.978	102.367	76.71	101.353		70	89.76	120.975	82.149	103.843
80	124.768	102.266	76.588	101.285		80	89.792	120.748	82.255	103.711
90	124.606	102.058	76.529	101.239		90	89.695	120.357	82.241	103.855
100	124.48	101.983	76.438	101.165		100	89.319	120.32	82.336	103.763
110	124.378	101.889	76.302	101.13		110	89.355	120.684	82.222	103.817
120	124.467	101.834	76.367	101.198		120	89.61	120.553	81.912	103.79
130	125.701	102.563	77.666	101.672		130	89.932	120.965	81.865	103.964
140	125.916	102.33	77.25	101.582		140	90.164	121.827	82.119	104.644
150	125.607	102.128	76.973	101.428		150	89.822	122.278	82.346	104.117
160	125.256	101.885	76.675	101.295		160	89.727	122.109	82.633	104.09
170	124.931	101.687	76.547	101.216		170	89.48	121.718	82.564	103.523
180	124.441	101.502	76.46	101.151		180	88.942	121.423	82.389	103.32
190	123.861	101.283	76.35	101.071		190	89.222	121.163	82.404	103.374
200	123.432	101.045	76.137	100.953		200	89.089	120.944	82.105	103.305
210	122.985	100.688	75.967	100.818		210	89.001	120.67	81.673	103.095
220	122.492	100.603	75.787	100.759		220	89.165	120.179	81.879	103.1
230	121.849	100.286	75.698	100.64		230	88.522	120.216	81.662	102.89
240	121.547	99.939	75.523	100.529		240	88.179	120.148	81.518	102.814
250	121.118	99.639	75.359	100.401		250	87.929	119.871	81.34	102.754
260	120.738	99.325	75.272	100.294		260	87.892	119.533	81.296	102.614
270	120.242	99.098	75.062	100.193		270	87.659	119.361	81.211	102.577
280	119.676	98.704	74.848	100.111		280	87.539	119.151	81.071	102.483
290	118.928	98.407	74.772	100.054		290	87.144	118.786	80.976	102.664
300	118.449	98.046	74.587	99.878		300	87.174	118.56	80.915	102.428
310	118.151	97.571	74.478	99.833		310	86.96	118.253	80.843	102.299
320	117.183	97.277	74.297	99.75		320	86.798	117.869	80.69	102.331
330	117.132	97.07	74.196	99.612		330	86.918	117.746	80.468	102.311
340	117.045	96.763	73.984	99.546		340	86.746	117.319	80.079	102.13
350	116.795	96.433	73.645	99.422		350	86.576	117.258	80.063	102.127
360	116.515	96.147	73.635	99.366		360	86.445	117.014	80.253	102.09
370	116.059	95.734	73.502	99.298		370	85.994	116.835	79.933	102.06
380	115.865	95.402	73.162	99.238		380	85.806	116.611	79.659	102.06
390	115.583	95.037	73.906	99.195		390	85.783	116.344	79.661	101.942
400	115.257	94.746	73.798	99.041		400	85.532	116.172	79.504	101.898
Fig. 4e
	NA					A61603			Fsk					A61603 + Fsk
Ckb fl/fl	162.064	108.797	105.966	135.962	215.936	-42.21	-0.21	6.888	77.6244	39.396	37.8	85.638	47.712	158.304	63.42	166.964	102.879	103.614
Ckb(AdipoQ-Cre)	121.842	56.826	96.4488	59.108	128.318	0.042	12.642	9.618	54.6756	42.735	61.173	56.784	85.036	83.856	51.009	74.16	78.5736	96.642
Fig. 4f: Raw data before normalization				Fig. 4f: Raw data before normalization
	Ckb fl/fl				Ckb(AdipoQ-Cre)
Time (s)	A61603+Fsk	A61603+Fsk+SBI-425		Time (s)	A61603+Fsk	A61603+Fsk+SBI-425
0	126.531	117.822		0	104.65	127.563
10	126.361	117.642		10	104.501	127.562
20	126.155	117.39		20	104.566	127.503
30	126.101	117.583		30	104.443	127.411
40	126.164	117.536		40	104.299	127.328
50	125.973	117.409		50	104.264	127.213
60	125.747	117.387		60	104.25	127.172
70	125.892	117.328		70	104.084	126.976
80	125.826	117.323		80	104	127.021
90	125.402	117.327		90	104.129	126.832
100	125.668	117.132		100	103.925	126.843
110	125.305	117.163		110	103.92	126.697
120	125.242	117.042		120	103.899	126.588
130	125.868	118.045		130	104.101	127.773
140	126.827	118.56		140	104.479	127.746
150	126.648	118.4		150	104.391	127.446
160	127.081	118.972		160	104.412	127.206
170	126.916	118.554		170	104.172	127.044
180	126.664	118.259		180	104.103	127.143
190	126.725	117.828		190	104.374	127.775
200	126.021	117.559		200	104.368	127.268
210	125.915	117.267		210	104.1	126.918
220	125.168	116.928		220	104.091	126.737
230	124.817	116.731		230	103.953	126.618
240	124.52	116.48		240	103.719	126.417
250	124.235	116.357		250	103.67	126.155
260	124.08	115.985		260	103.546	125.955
270	123.378	115.752		270	103.414	125.878
280	122.745	115.297		280	103.314	125.673
290	122.636	115.176		290	103.296	125.501
300	122.199	114.947		300	103.074	125.377
310	121.282	114.777		310	102.932	125.165
320	120.592	114.611		320	102.995	125.047
330	119.812	114.489		330	102.814	124.958
340	119.402	114.325		340	102.641	124.847
350	119.194	114.02		350	102.69	124.644
360	118.437	113.971		360	102.544	124.537
370	117.765	113.675		370	102.395	124.468
380	117.179	113.418		380	102.421	124.206
390	116.555	113.377		390	102.18	124.045
400	115.897	113.207		400	102.004	123.892
Fig. 4g
	A61603+Fsk					A61603+Fsk+SBI-425
Ckb fl/fl	263.788	195.006	129.465	218.694	230.328	89.04	113.316	89.824	89.67	186.9
Ckb(AdipoQ-Cre)	59.136	64.47	79.212	64.554		59.22	67.368	94.08	107.52
