# Supplementary material for: ADRA1A–Gαq signalling potentiates adipocyte thermogenesis through CKB and TNAP
Source: Nat Metab. 2022 Nov 7;4(11):1459–73. doi: 10.1038/s42255-022-00667-w (PMC9684074; doi:10.1038/s42255-022-00667-w)
Supplement: Source Data Extended Data Fig. 1 — Statistical source data. [file 42255_2022_667_MOESM9_ESM.xlsx]

## Sheet: Sheet1
Extended Data Fig. 1a
	SAT					BAT
Adra1a	213.9	189.7	178.1	211.2	171.4	570.7	581.8	592.1	606.7	688.5
Adrb1	188	270.5	283.7	110.9	168.3	628.1	890.7	952.3	569.1	735.4
Cxcr7	58.4	28.7	20.9	76.8	36.1	546.1	682.1	674.3	826.5	445.2
Extended Data Fig. 1b
	BAT				PgAT				SAT				muscle
Adra1a	8.18596	8.96319	10.6048		0.99969	0.371802	1.03782		1.06146	0.74274	0.685641		0	0.0441295	1.17825	0.148445
Adra1b	0.0421165	0.000195304	0.0278312		0.038256	0.0688578	1.0484		0.0673602	0.43797	0.719263		0.0681207	0.102254	0.0769095	0.208593
Adra1d	8.50429	8.08213	4.58244		2.92065	2.63566	1.31339		3.22773	0.314022	2.87147		1.05873	0.201558	1.11234	0
Adra2a	0	0.013778	0		0.0721853	0.0653202	0		0.0626447	0.182886	0		0.189997	0.0538881	0.0236274	0
Adra2b	0	0.0235699	0.0335409		0	0	0.164362		0	0	0.539041		0.0559842	0	0	0
Adra2c	0.0860542	0.0441789	0.0204767		0.0416948	0.0734741	0		0.14656	0.213824	0		0.139461	0.666987	0	0.10339
Extended Data Fig. 1c					Extended Data Fig. 1d					Extended Data Fig. 1e
Sex	Patient #	BAT	SQ		Sex	Patient #	BAT	SQ		Sex	Patient #	BAT	SQ
M	1	6.397	6.41009		M	1	3.96168	4.47618		M	1	7.99383	6.41495
M	2	7.16313	6.60126		M	2	4.18124	4.06389		M	2	7.94418	6.44191
M	3	7.27626	5.46117		M	3	3.89676	4.03728		M	3	7.93155	7.154
M	4	6.30896	6.03175		M	4	4.23367	3.82891		M	4	7.95629	7.79736
M	5	6.49855	4.91268		M	5	4.05777	4.38171		M	5	7.18418	7.70363
F	6	6.86249	6.06494		F	6	3.92941	3.82343		F	6	8.08898	7.27128
F	7	6.33905	6.19887		F	7	3.87748	4.11694		F	7	9.28241	8.02518
F	8	6.49822	6.15654		F	8	3.85126	4.04136		F	8	7.42516	8.31739
F	9	6.02241	5.90338		F	9	4.02372	3.45464		F	9	7.5529	7.46744
F	10	6.06794	5.98916		F	10	3.88248	3.92515		F	10	7.54889	7.23643
