# Supplementary material for: ADRA1A–Gαq signalling potentiates adipocyte thermogenesis through CKB and TNAP
Source: Nat Metab. 2022 Nov 7;4(11):1459–73. doi: 10.1038/s42255-022-00667-w (PMC9684074; doi:10.1038/s42255-022-00667-w)
Supplement: Source Data Extended Data Fig. 2 — Statistical source data. [file 42255_2022_667_MOESM10_ESM.xlsx]

## Sheet: Sheet1
Extended Data Fig. 2d									Extended Data Fig. 2f
ID	Term	Pvalue	FDR	Genes						30C_Sal									30C_PBZ									30C_PZS									6C_Sal									6C_PBZ
GO:0044743	protein transmembrane import into intracellular organelle	2.70348e-06	0.0137959	CHCHD4;PEX16;TOMM40;TIMM9;TIMM17A;TIMM22;TIMM10					Ckb	0.980675	0.879731	1.13959		0.820553	0.972836	1.20661			0.595181	0.519534	1.00181							0.3541	0.511016	0.925828		1.59781	0.558421	0.358829			9.29363	9.43227	4.61429		6.01042	9.41379				2.26321	4.79846	1.65698	3.19761
GO:0033238	regulation of cellular amine metabolic process	8.79108e-06	0.0224304	PSMA6;PSMB7;PSMD6;PSMD12;PSMB5;PSMC4;ODC1					Alpl	1.06144	1.21531	0.723244		1.00572	1.13353	0.860742			1.0211	1.20526	1.11193							0.908234	1.48728	0.862614		0.908541	1.05181	2.01082			3.18351	2.70262	3.1121		4.13304	3.29151				1.49387	1.46861	1.53988	1.41274
GO:0006521	regulation of cellular amino acid metabolic process	8.79108e-06	0.0149536	PSMA6;PSMB7;PSMD6;PSMD12;PSMB5;PSMC4;ODC1					Pgc1a	1.32321	0.921414	0.755375		1.23702	0.970494	0.79249			0.559621	0.776625	1.07476							0.722068	1.22293	0.751806		0.996825	0.958738	0.726937			12.4667	12.1879	12.2039		10.6933	9.4046				3.71514	4.23476	2.1555	2.43519
GO:0010565	regulation of cellular ketone metabolic process	2.92499e-05	0.0373156	PSMA6;PSMB7;PSMD6;PSMD12;PSMB5;PSMC4;ODC1					Ucp1	1.47266	0.871232	0.656111		1.03085	0.921073	1.04808			0.645714	1.22257	0.974858							1.34775	2.19839	1.06732		2.13363	1.0033	2.74582			7.25225	6.81464	8.12833		7.75999	8.15314				9.10081	7.56444	7.89225	8.20817
GO:0006699	bile acid biosynthetic process	3.27866e-05	0.033462	CH25H;AMACR;ACOX2;ABCB11;SLC27A2
GO:0043618	regulation of transcription from RNA polymerase II promoter in response to stress	6.52695e-05	0.0555117	PSMA6;PSMB7;PSMD6;PSMD12;PSMB5;PSMC4;HMOX1;ATF3
GO:1902750	negative regulation of cell cycle G2/M phase transition	6.54897e-05	0.047742	PSMA6;PSMB7;PSMD6;PSMD12;PSMB5;PSMC4;ATF5								Extended Data Fig. 2h (Quantification of Fig. 1e)
GO:0008206	bile acid metabolic process	6.77146e-05	0.0431934	CH25H;AMACR;ACOX2;ABCB11;SLC27A2										30C						6C
GO:0072655	establishment of protein localization to mitochondrion	7.59112e-05	0.0430417	CHCHD4;TOMM40;TIMM9;TIMM17A;TIMM22;TIMM10									Anti-body	Sal			PBZ			Sal			PBZ				Mean (Sal_30C)
GO:0031146	SCF-dependent proteasomal ubiquitin-dependent protein catabolic process	8.61497e-05	0.0439622	PSMA6;PSMB7;PSMD6;PSMD12;PSMB5;PSMC4;RNF7								Raw values	CKB	747.335	672.042	93.536	33.536	55.536	96.364	9855.63	14291	15191.6	7518.92	8223.85	11256		504.304
GO:1990542	mitochondrial transmembrane transport	9.34308e-05	0.0433434	PRKAA2;TIMM9;TIMM22;TIMM10;SLC25A20									UCP1	2631.98	3730.76	1617.79	2012.28	3686.05	2510.98	10107.4	9091.85	12705.5	17157.7	10387.8	15210		2660.18
GO:0045039	protein import into mitochondrial inner membrane	0.000103225	0.0438966	TIMM9;TIMM22;TIMM10									VCL	7164.92	9081.24	7629.99	6412.27	8485.17	5770.44	9892.53	9644.12	8057.46	8677.34	8661.63	8216.92		7958.72
GO:0016579	protein deubiquitination	0.000110708	0.0434571	USP25;PSMD12;SMAD3;USP16;USP10;USP2;AXIN2;PSMA6;PSMB7;PSMD6;PSMB5;PSMC4;OTUB1								Relative to 1	CKB	1.48191	1.33261	0.185475	0.0664995	0.110124	0.191083	19.543	28.3381	30.1239	14.9095	16.3073	22.3199
GO:0070646	protein modification by small protein removal	0.000129125	0.0470659	USP25;PSMD12;SMAD3;USP16;USP10;USP2;AXIN2;PSMA6;PSMB7;PSMD6;PSMB5;PSMC4;OTUB1									UCP1	0.989401	1.40245	0.608151	0.756444	1.38564	0.943915	3.79952	3.41776	4.77617	6.44983	3.90493	5.71766
GO:0006626	protein targeting to mitochondrion	0.000131901	0.0448728	CHCHD4;TOMM40;TIMM9;TIMM17A;TIMM22;TIMM10									VCL	0.900261	1.14104	0.958696	0.805691	1.06615	0.725046	1.24298	1.21177	1.01241	1.09029	1.08832	1.03244
GO:0071456	cellular response to hypoxia	0.000141032	0.0449805	PLK3;PSMA6;PSMB7;PSMD6;PSMD12;PSMB5;PSMC4;HMOX1;AQP3
GO:0006605	protein targeting	0.000149366	0.0448361	PEX16;TOMM40;MYO1C;TIMM9;RAB3IP;TIMM17A;TIMM22;AP1S3;TIMM10
GO:0006839	mitochondrial transport	0.00016727	0.0474209	CHCHD4;TOMM40;MTX2;TIMM9;TIMM17A;TIMM22;TIMM10;SLC25A20;SLC25A45								Extended Data Fig. 2i (Quantification of Extended Data Fig. 2f)
GO:0030177	positive regulation of Wnt signaling pathway	0.000219995	0.059086	PSMA6;PSMB7;PSMD6;PSMD12;PSMB5;CSNK2A1;PSMC4;AXIN2;LGR4										30C						6C
GO:0090263	positive regulation of canonical Wnt signaling pathway	0.000255178	0.0651086	PSMA6;PSMB7;PSMD6;PSMD12;PSMB5;PSMC4;AXIN2;LGR4									Anti-body	Sal			PZC			Sal			PZC				Mean (Sal_30C)
GO:0010972	negative regulation of G2/M transition of mitotic cell cycle	0.000284789	0.0692038	PSMA6;PSMB7;PSMD6;PSMD12;PSMB5;PSMC4								Raw values	CKB	712.799	2180.86	4331.78	5209.73	1926.84	1335.82	13282.1	16617.9	10130.6	3882.95	9067.36	3532.95		2408.48
GO:2000736	regulation of stem cell differentiation	0.000304491	0.0706281	PSMA6;PSMB7;PSMD6;PSMD12;PSMB5;PSMC4;ESRRB									UCP1	8829.12	5791.46	6365.17	7095.22	5899.8	10207.5	9757.41	8851.89	10274.4	9970.48	8424.7	7931.1		6995.25
GO:0060071	Wnt signaling pathway, planar cell polarity pathway	0.000304491	0.0675574	PSMA6;PSMB7;PSMD6;PSMD12;PSMB5;PSMC4;ARHGEF19									VCL	8065.34	11263.5	9031.22	9312.05	11342.6	8751.58	9833.36	8876.53	14649.5	9778.24	10082.7	10235.4		9453.34
GO:0090175	regulation of establishment of planar polarity	0.000326421	0.0694053	PSMA6;PSMB7;PSMD6;PSMD12;PSMB5;PSMC4;ARHGEF19								Relative to 1	CKB	0.295954	0.905492	1.79855	2.16308	0.800023	0.554632	5.51472	6.89976	4.20622	1.6122	3.76476	1.46688
GO:0006006	glucose metabolic process	0.000338976	0.0691918	TPI1;KCNJ11;GOT1;GAA;PPARGC1A;FBP2									UCP1	1.26216	0.827913	0.909927	1.01429	0.843402	1.45921	1.39486	1.26542	1.46877	1.42532	1.20435	1.13378
GO:0015909	long-chain fatty acid transport	0.000442023	0.0867555	FABP3;PRKAA2;SLC25A20;SLC27A2									VCL	0.853173	1.19148	0.955346	0.985053	1.19985	0.925766	1.0402	0.938983	1.54966	1.03437	1.06657	1.08273
GO:0006071	glycerol metabolic process	0.00046596	0.0880664	COQ3;TPI1;GOT1
GO:0055085	transmembrane transport	0.000474887	0.0865481	PSMD12;SLC22A5;KCNJ11;SLC41A2;MAGT1;ABCB11;ATP1B1;PSMA6;PSMB7;PSMD6;PSMB5;PSMC4;ATP6V1H;ATP6V1D;SLC19A2
GO:0043488	regulation of mRNA stability	0.000590954	0.103987	PSMA6;PSMB7;PSMD6;PSMD12;EXOSC4;PSMB5;PSMC4;AXIN2
GO:0051436	negative regulation of ubiquitin-protein ligase activity involved in mitotic cell cycle	0.000594698	0.101158	PSMA6;PSMB7;PSMD6;PSMD12;PSMB5;PSMC4
GO:0090151	establishment of protein localization to mitochondrial membrane	0.000614584	0.101168	TIMM9;TIMM22;TIMM10
GO:0006390	transcription from mitochondrial promoter	0.000614584	0.0980069	MTERF2;TFAM;TEFM
GO:0051439	regulation of ubiquitin-protein ligase activity involved in mitotic cell cycle	0.00064093	0.0991111	PSMA6;PSMB7;PSMD6;PSMD12;PSMB5;PSMC4
GO:1901617	organic hydroxy compound biosynthetic process	0.000722719	0.108472	CH25H;AMACR;ACOX2;ABCB11;SLC27A2
GO:0002479	antigen processing and presentation of exogenous peptide antigen via MHC class I, TAP-dependent	0.000796486	0.116128	PSMA6;PSMB7;PSMD6;PSMD12;PSMB5;PSMC4
GO:1902036	regulation of hematopoietic stem cell differentiation	0.000854329	0.121101	PSMA6;PSMB7;PSMD6;PSMD12;PSMB5;PSMC4
GO:0051437	positive regulation of ubiquitin-protein ligase activity involved in regulation of mitotic cell cycle transition	0.000854329	0.117828	PSMA6;PSMB7;PSMD6;PSMD12;PSMB5;PSMC4
GO:1901532	regulation of hematopoietic progenitor cell differentiation	0.000915356	0.122923	PSMA6;PSMB7;PSMD6;PSMD12;PSMB5;PSMC4
GO:1904667	negative regulation of ubiquitin protein ligase activity	0.000915356	0.119771	PSMA6;PSMB7;PSMD6;PSMD12;PSMB5;PSMC4
GO:0042590	antigen processing and presentation of exogenous peptide antigen via MHC class I	0.000979684	0.124983	PSMA6;PSMB7;PSMD6;PSMD12;PSMB5;PSMC4
GO:0061418	regulation of transcription from RNA polymerase II promoter in response to hypoxia	0.000979684	0.121935	PSMA6;PSMB7;PSMD6;PSMD12;PSMB5;PSMC4
GO:0080090	regulation of primary metabolic process	0.0010143	0.123237	TIAM2;PSMA6;PSMB7;PSMD6;PSMD12;PSMB5;PSMC4;ODC1
GO:1901605	alpha-amino acid metabolic process	0.00102639	0.121806	DDAH1;HDC;KYAT3;CKB
GO:0015949	nucleobase-containing small molecule interconversion	0.00102639	0.119038	RRM1;AK1;TYMS;NME1
GO:0006694	steroid biosynthetic process	0.00104743	0.118779	CH25H;DHRS11;AMACR;ACOX2;ABCB11;SLC27A2
GO:1901991	negative regulation of mitotic cell cycle phase transition	0.00104743	0.116197	PSMA6;PSMB7;PSMD6;PSMD12;PSMB5;PSMC4
GO:0031145	anaphase-promoting complex-dependent catabolic process	0.00104743	0.113724	PSMA6;PSMB7;PSMD6;PSMD12;PSMB5;PSMC4
GO:0038061	NIK/NF-kappaB signaling	0.00111872	0.118934	PSMA6;PSMB7;PSMD6;PSMD12;PSMB5;PSMC4
GO:0043161	proteasome-mediated ubiquitin-dependent protein catabolic process	0.00124179	0.129324	ABTB2;PSMA6;PSMB7;PSMD6;SPSB1;PSMD12;PSMB5;HSPA5;PSMC4;DERL3;PLAA;RNF7
GO:1904668	positive regulation of ubiquitin protein ligase activity	0.0012724	0.129861	PSMA6;PSMB7;PSMD6;PSMD12;PSMB5;PSMC4
GO:2000060	positive regulation of protein ubiquitination involved in ubiquitin-dependent protein catabolic process	0.00172723	0.172824	PSMA6;PSMB7;PSMD6;PSMD12;PSMB5;PSMC4
GO:0002223	stimulatory C-type lectin receptor signaling pathway	0.00201615	0.197854	PSMA6;PSMB7;PSMD6;PSMD12;PSMB5;PSMC4;KRAS
Extended Data Fig. 2e
CPM from RNA-Seq	30C			6C
Alpl	20.2452	22.2563	19.713	120.585	87.6496	105.024
Ppargc1a	29.6939	29.9921	31.321	496.416	426.147	530.808
Ckb	73.0136	63.5492	66.9706	1308.77	1268.19	1284.12
Ckm	1.93511	0.0265651	2.36804	0.0127617	0.106148	0.0814347
Ckmt2	0.093419	0.00531303	0.0257956	0.0127617	0.00964985	0.00542898
Ckmt1	not detected	not detected	not detected	not detected	not detected	not detected
