# Supplementary material for: ADRA1A–Gαq signalling potentiates adipocyte thermogenesis through CKB and TNAP
Source: Nat Metab. 2022 Nov 7;4(11):1459–73. doi: 10.1038/s42255-022-00667-w (PMC9684074; doi:10.1038/s42255-022-00667-w)
Supplement: Source Data Extended Data Fig. 3 — Statistical source data. [file 42255_2022_667_MOESM12_ESM.xlsx]

## Sheet: Sheet1
Extended Data Fig. 3a
	Adrb1(-/+) at 30C					Adrb1(-/-) at 30C					Adrb1(-/+) at 6C					Adrb1(-/-) at 6C
Adrb1	0.949415	1.10968	1.04149	0.899407			0.000165	0.000229	0.000337		1.38391	0.21892	1.3657			0.000888		0.031633	0.000873	5.18e-05
Adrb2	0.865247	0.397017	1.7283	1.00944			1.74279	1.26906	1.46208	0.949847	0.097044	0.011917	0.101445			0.126485	0.136564	0.083309	0.025682	0.103437
Adrb3	1.59981	1.4452	0.762859	0.192133			0.583848	1.05371	0.625643	1.32839	1.06254	0.130608	2.98082			1.39639	1.51878	1.90792	0.454919	3.42719
Extended Data Fig. 3b
	Adrb1(-/+) at 30C					Adrb1(-/-) at 30C					Adrb1(-/+) at 6C					Adrb1(-/-) at 6C
Ckb	0.606781	0.584827	1.01295	1.79544			1.16951	0.343525	0.715954	0.60164	43.1599	10.1964	10.46			11.2946	10.3428		23.0475	6.49345
Alpl	1.03138	1.46616	0.815809	0.686651			0.849809	1.07963	1.28336	1.2699	5.26681	0.510728	4.06034			2.99061	2.55944	3.71593	1.38184	3.2154
Ucp1	0.558311	1.16937	0.601879	1.67044			0.446865	0.623237	0.702	1.16961	26.0465	5.99639	88.8788			70.9031	86.465	82.5495	15.225	81.5818
mPGC1a Ex 3-5	0.947792	0.793765	1.00419	1.25425			1.01557	0.672743	0.953629	0.780262	19.8081	2.13027	19.4286			10.9244	11.5365	18.17	3.69142	15.5177
Extended Data Fig. 3d (Quantification of Extended Data Fig. 3c)
		30C						6C
	Anti-body	Adrb1-/+			Adrb1-/-			Adrb1-/+			Adrb1-/-					Mean (Sal_30C)
Raw values	CKB	530.971	379.849	2335.91	1303.18	530.95	927.163	5675.66	10055.5	5157.2	6643.8	7652.1	10511.9	10721.2		1082.24
	UCP1	10651.5	9715.53	13341.3	8366.46	8389.17	5677.73	11376	13895.4	15567.9	12793.4	15803.5	14673.1	19857.5		11236.1
	VCL	11229.4	11588.4	8204.17	10128.8	10098.1	10149.9	12262.3	15093	12125.9	12999.7	9147.82	12312.6	13760.4		10340.7
Relative to 1	CKB	0.49062	0.350983	2.1584	1.20415	0.490601	0.856704	5.24434	9.2913	4.76528	6.13891	7.07058	9.7131	9.90649
	UCP1	0.947972	0.864669	1.18736	0.744604	0.746625	0.505311	1.01245	1.23667	1.38552	1.1386	1.40649	1.30589	1.76729
	VCL	1.08595	1.12066	0.793389	0.979514	0.976544	0.981557	1.18583	1.45957	1.17264	1.25715	0.884646	1.19069	1.33071
Extended Data Fig. 3f (Quantification of Extended Data Fig. 3e)
		30C						6C
	Anti-body	Sal		Prop(5mg/ml)		Prop(10mg/ml)		Sal		Prop(5mg/ml)		Prop(10mg/ml)			Mean (Sal_30C)
Raw values	CKB	382.607	399.192	709.092	14.121	748.678	3235.52	14154	24812.5	25366.6	12447.7	28630.1	21514.8		390.899
	UCP1	6043.39	9628.94	10738.9	10143.7	10000.8	13262.5	16847.2	19661.9	19390.8	17520.2	22782.3	16585.4		7836.17
	VCL	4797.66	6468.56	7767.8	9182.75	10353.7	11112.1	6889.97	9880.41	15253.8	9864.53	8063.87	6334.68		5633.11
Relative to 1	CKB	0.978786	1.02121	1.814	0.0361244	1.91527	8.27711	36.2089	63.4754	64.8929	31.8437	73.2417	55.0392
	UCP1	0.771217	1.22878	1.37043	1.29447	1.27623	1.69247	2.14992	2.50913	2.47452	2.23582	2.90733	2.11652
	VCL	0.851689	1.14831	1.37895	1.63014	1.83801	1.97264	1.22312	1.75399	2.70788	1.75117	1.43151	1.12454
		Extended Data Fig. 3g				Extended Data Fig. 3h				Extended Data Fig. 3i				Extended Data Fig. 3j				Extended Data Fig. 3k				Extended Data Fig. 3l				Extended Data Fig. 3m				Extended Data Fig. 3n				Extended Data Fig. 3o				Extended Data Fig. 3p				Extended Data Fig. 3q
		Sex/gender	CKB	ADRA1A		Sex/gender	CKB	ADRA1A		Sex	CKB	ADRA1A		Sex	CKB	ADRA1A		Sex/gender	CKB	ADRA1A		Sex	CKB	ADRB1		Sex	CKB	PTGER1		Sex	CKB	CXCR7		Sex	CKB	ADRB1		Sex/gender	CKB	ADRB1		Sex/gender	CKB	ADRB1
		M	0.007132	0.027316		M	0.007132	0.027316		F	31.62	95.46		M	7.77563	4.66919		M	0.012672	0.066308		M	8.41551	6.397		M	8.41551	3.96168		M	8.41551	7.99383		F	31.62	7.52		M	0.007132	0.00401		M	0.007132	0.00401
		M	0.00294	0.082906		M	0.00294	0.082906		F	16.33	50.29		M	7.45461	4.78028		M	0.012781	0.0106		M	7.84286	7.16313		M	7.84286	4.18124		M	7.84286	7.94418		F	16.33	17.11		M	0.00294	0.003643		M	0.00294	0.003643
		M	0.003119	0.046028		M	0.003119	0.046028		F	57.59	97.25		M	7.88364	4.62506		M	0.005157	0.023347		M	7.83637	7.27626		M	7.83637	3.89676		M	7.83637	7.93155		F	57.59	18.98		M	0.003119	0.010046		M	0.003119	0.010046
		F	0.004443	0.036418		F	0.004443	0.036418		F	29.97	69.41		M	7.34061	4.28616		F	0.011501	0.113972		M	7.33592	6.30896		M	7.33592	4.23367		M	7.33592	7.95629		F	29.97	9.47		F	0.004443	0.010019		F	0.004443	0.010019
		F	0.006842	0.08563		F	0.006842	0.08563		F	54.65	69.64		M	7.68129	4.47057		F	0.003871	0.127553		M	9.63911	6.49855		M	9.63911	4.05777		M	9.63911	7.18418		F	54.65	5.33		F	0.006842	0.007732		F	0.006842	0.007732
		F	0.002716	0.020203		F	0.002716	0.020203		F	45.34	62.52		F	7.89012	4.31338		F	0.003461	0.244791		F	8.79108	6.86249		F	8.79108	3.92941		F	8.79108	8.08898		F	45.34	26.96		F	0.002716	0.003989		F	0.002716	0.003989
		M	0.008422	0.082772		M	0.008422	0.082772		F	40.94	7.95		F	7.48541	3.95583		M	0.006926	0.035419		F	7.26466	6.33905		F	7.26466	3.87748		F	7.26466	9.28241		F	40.94	15.14		M	0.008422	0.023145		M	0.008422	0.023145
		F	0.009614	0.139922		F	0.009614	0.139922		F	31.43	62.95		F	8.90837	4.37755		F	0.000638	0.004567		F	8.86077	6.49822		F	8.86077	3.85126		F	8.86077	7.42516		F	31.43	20.92		F	0.009614	0.010858		F	0.009614	0.010858
		F	0.001414	0.008202		F	0.001414	0.008202		F	30.84	29.5		F	8.0666	4.16607		F	0.003983	0.012308		F	8.33829	6.02241		F	8.33829	4.02372		F	8.33829	7.5529		F	30.84	10.98		F	0.001414	0.004837		F	0.001414	0.004837
		F	0.001324	0.011283		F	0.001324	0.011283		F	23.16	15.23		F	7.9004	4.39278		F	0.002114	0.024827		F	8.33181	6.06794		F	8.33181	3.88248		F	8.33181	7.54889		F	23.16	14.24		F	0.001324	0.00324		F	0.001324	0.00324
		M	0.002564	0.062724		M	0.002564	0.062724		F	28.32	70.98						M	0.001865	0.11322														F	28.32	19.13		M	0.002564	0.014498		M	0.002564	0.014498
		F	0.003619	0.085808		F	0.003619	0.085808		F	18.14	76.35						F	0.005234	0.131076														F	18.14	11.88		F	0.003619	0.014385		F	0.003619	0.014385
		F	0.013396	0.170098		F	0.013396	0.170098		F	82.04	97.41						F	0.003125	0.080212														F	82.04	22.67		F	0.013396	0.091403		F	0.013396
		F	0.001898	0.015419		F	0.001898	0.015419		F	29.9	42.57						F	0.005427	0.070967														F	29.9	16.65		F	0.001898	0.001479		F	0.001898	0.001479
		F	0.001468	0.01186		F	0.001468	0.01186		F	51.09	44.26						F	0.00186	0.010886														F	51.09	21.97		F	0.001468	0.005586		F	0.001468	0.005586
		F	0.003586	0.028804		F	0.003586	0.028804		F	27.78	49.39						F	0.002232	0.03037														F	27.78	17.18		F	0.003586	0.005134		F	0.003586	0.005134
		F	0.00878	0.060849		F	0.00878	0.060849		F	28.69	27.8						F	0.004116	0.022903														F	28.69	9.67		F	0.00878	0.012656		F	0.00878	0.012656
		F	0.00332	0.011097		F	0.00332	0.011097		M	23.81	87.11						F	0.002409	0.028466														M	23.81	18.53		F	0.00332	0.003203		F	0.00332	0.003203
		M	0.004162	0.106632		M	0.004162	0.106632		M	161.38	138.96						M	0.005292	0.070173														M	161.38	12.2		M	0.004162	0.004459		M	0.004162	0.004459
		M	0.006508	0.037172		M	0.006508	0.037172		M	30.57	46.47						M	0.001974	0.046574														M	30.57	7.39		M	0.006508	0.006038		M	0.006508	0.006038
		F	0.004872	0.046102		F	0.004872	0.046102		M	20.84	106.59						F	0.003932	0.06229														M	20.84	19.2		F	0.004872	0.010912		F	0.004872	0.010912
		M	0.004017	0.034314		M	0.004017	0.034314		M	64.5	43.81						M	0.004189	0.045683														M	64.5	23.53		M	0.004017	0.004208		M	0.004017	0.004208
		F	0.008724	0.075713		F	0.008724	0.075713		M	39.25	80.24						F	0.001943	0.018622														M	39.25	17.18		F	0.008724	0.007221		F	0.008724	0.007221
		F	0.004176	0.084289		F	0.004176	0.084289										F	0.002623	0.0461																		F	0.004176	0.006337		F	0.004176	0.006337
		F	0.003088	0.029931		F	0.003088	0.029931										F	0.004177	0.027177																		F	0.003088	0.009431		F	0.003088	0.009431
		F	0.009263	0.062441		F	0.009263	0.062441										F	0.001856	0.017254																		F	0.009263	0.002149		F	0.009263	0.002149
		F	0.006759	0.087234		F	0.006759	0.087234										F	0.002646	0.071945																		F	0.006759	0.019055		F	0.006759	0.019055
		M	0.006099	0.034289		M	0.006099	0.034289										M	0.001939	0.054317																		M	0.006099	0.004527		M	0.006099	0.004527
		F	0.011405	0.159419		F	0.011405	0.159419										F	0.002478	0.020305																		F	0.011405	0.005175		F	0.011405	0.005175
		F	0.002498	0.020158		F	0.002498	0.020158										F	0.000796	0.003822																		F	0.002498	0.002092		F	0.002498	0.002092
		F	0.005926	0.023709		F	0.005926	0.023709										F	0.001816	0.043132																		F	0.005926	0.024067		F	0.005926	0.024067
		M	0.004498	0.120854		M	0.004498	0.120854										M	0.001867	0.240712																		M	0.004498	0.004572		M	0.004498	0.004572
		M	0.005458	0.090535		M	0.005458	0.090535										M	0.003446	0.094163																		M	0.005458	0.013682		M	0.005458	0.013682
		F	0.007667	0.073182		F	0.007667	0.073182										F	0.006504	0.055972																		F	0.007667	0.011124		F	0.007667	0.011124
		F	0.003849	0.023385		F	0.003849	0.023385										F	0.002953	0.027145																		F	0.003849	0.014313		F	0.003849	0.014313
		F	0.004648	0.03022		F	0.004648	0.03022										F	0.004163	0.05343																		F	0.004648	0.009456		F	0.004648	0.009456
		M	0.004353	0.043652		M	0.004353	0.043652										M	0.004875	0.062123																		M	0.004353	0.004813		M	0.004353	0.004813
		M	0.004022	0.03596		M	0.004022	0.03596										M	0.003896	0.029216																		M	0.004022	0.009177		M	0.004022	0.009177
		F	0.010978	0.025689		F	0.010978	0.025689										F	0.003569	0.030861																		F	0.010978	0.002036		F	0.010978	0.002036
		M	0.004206	0.032794		M	0.004206	0.032794										M	0.003449	0.061584																		M	0.004206	0.008376		M	0.004206	0.008376
		F	0.004531	0.058113		F	0.004531	0.058113										F	0.004636	0.026927																		F	0.004531	0.013067		F	0.004531	0.013067
		M	0.003748	0.0247		M	0.003748	0.0247										M	0.004948	0.032645																		M	0.003748	0.004884		M	0.003748	0.004884
		F	0.008551	0.152765		F	0.008551	0.152765										F	0.004032	0.050146																		F	0.008551	0.022434		F	0.008551	0.022434
		M	0.00616	0.070979		M	0.00616	0.070979										M	0.006792	0.065852																		M	0.00616	0.01501		M	0.00616	0.01501
		F	0.005995	0.015952		F	0.005995	0.015952										F	0.013782	0.112931																		F	0.005995	0.001645		F	0.005995	0.001645
		F	0.004432	0.391105		F	0.004432											F	0.006473	0.335667																		F	0.004432	0.003898		F	0.004432	0.003898
		F	0.009447	0.040433		F	0.009447	0.040433										F	0.005875	0.026784																		F	0.009447	0.004167		F	0.009447	0.004167
		M	0.002362	0.008555		M	0.002362	0.008555										M	0.005832	0.068845																		M	0.002362	0.001707		M	0.002362	0.001707
		F	0.008659	0.031526		F	0.008659	0.031526										F	0.004189	0.044307																		F	0.008659	0.008198		F	0.008659	0.008198
		M	0.002407	0.025986		M	0.002407	0.025986										M	0.004528	0.06386																		M	0.002407	0.011297		M	0.002407	0.011297
		F	0.00462	0.02163		F	0.00462	0.02163										F	0.005358	0.029432																		F	0.00462	0.006645		F	0.00462	0.006645
		F	0.009237	0.019398		F	0.009237	0.019398										F	0.002724	0.03846																		F	0.009237	0.005445		F	0.009237	0.005445
		F	0.006795	0.017982		F	0.006795	0.017982										F	0.003156	0.016664																		F	0.006795	0.001083		F	0.006795	0.001083
		M	0.003411	0.044967		M	0.003411	0.044967										M	0.00435	0.041106																		M	0.003411	0.005251		M	0.003411	0.005251
		F	0.003577	0.065194		F	0.003577	0.065194										F	0.007265	0.035374																		F	0.003577	0.010693		F	0.003577	0.010693
		M	0.005382	0.025544		M	0.005382	0.025544										M	0.005299	0.018398																		M	0.005382	0.004956		M	0.005382	0.004956
		F	0.005822	0.088722		F	0.005822	0.088722										F	0.005723	0.03165																		F	0.005822	0.012638		F	0.005822	0.012638
		M	0.001008	0.011922		M	0.001008	0.011922										M	0.003973	0.143693																		M	0.001008	0.001148		M	0.001008	0.001148
		F	0.003102	0.015002		F	0.003102	0.015002										F	0.003665	0.05025																		F	0.003102	0.00368		F	0.003102	0.00368
		M	0.005478	0.166512		M	0.005478	0.166512										M	0.007552	0.045145																		M	0.005478	0.020672		M	0.005478	0.020672
		F	0.008968	0.058801		F	0.008968	0.058801										F	0.007176	0.018772																		F	0.008968	0.003895		F	0.008968	0.003895
		M	0.004757	0.033384		M	0.004757	0.033384										M	0.004417	0.131485																		M	0.004757	0.003946		M	0.004757	0.003946
		M	0.003651	0.130129		M	0.003651	0.130129										M	0.002926	0.068135																		M	0.003651	0.006324		M	0.003651	0.006324
		F	0.0045	0.014803		F	0.0045	0.014803										F	0.00197	0.030453																		F	0.0045	0.009727		F	0.0045	0.009727
		F	0.005627	0.016181		F	0.005627	0.016181										F	0.003211	0.037618																		F	0.005627	0.005344		F	0.005627	0.005344
		F	0.012522	0.067061		F	0.012522	0.067061										F	0.002167	0.022015																		F	0.012522	0.005917		F	0.012522	0.005917
		M	0.004767	0.069628		M	0.004767	0.069628										M	0.004227	0.051313																		M	0.004767	0.006084		M	0.004767	0.006084
		F	0.005083	0.118126		F	0.005083	0.118126										F	0.006257	0.031803																		F	0.005083	0.012594		F	0.005083	0.012594
		M	0.005242	0.026387		M	0.005242	0.026387										M	0.001316	0.056152																		M	0.005242	0.009377		M	0.005242	0.009377
		F	0.005579	0.039544		F	0.005579	0.039544										F	0.005099	0.036182																		F	0.005579	0.005622		F	0.005579	0.005622
		F	0.005104	0.022584		F	0.005104	0.022584										F	0.006114	0.025589																		F	0.005104	0.012975		F	0.005104	0.012975
		M	0.005617	0.066271		M	0.005617	0.066271										M	0.003851	0.062548																		M	0.005617	0.013348		M	0.005617	0.013348
		M	0.003423	0.065251		M	0.003423	0.065251										M	0.003384	0.021398																		M	0.003423	0.011885		M	0.003423	0.011885
