# Supplementary material for: ADRA1A–Gαq signalling potentiates adipocyte thermogenesis through CKB and TNAP
Source: Nat Metab. 2022 Nov 7;4(11):1459–73. doi: 10.1038/s42255-022-00667-w (PMC9684074; doi:10.1038/s42255-022-00667-w)
Supplement: Source Data Extended Data Fig. 4 — Statistical source data. [file 42255_2022_667_MOESM14_ESM.xlsx]

## Sheet: Sheet1
Extended Data Fig. 4a				Extended Data Fig. 4b				Extended Data Fig. 4c
Sex	CKB	ADRB3		Sex	CKB	ADRB3		Sex/gender	CKB	ADRB3		Extended Data Fig. 4d (Quantification of Fig. 1h)
M	8.41551	3.61373		F	31.62	0.09		M	0.007132	0.00534				30C						CL 316,243
M	7.84286	3.19516		F	16.33	0.17		M	0.00294	0.0011			Anti-body	Sal			PBZ			Sal			PBZ				Mean (Sal_30C)
M	7.83637	3.50062		F	57.59	0.11		M	0.003119	0.00638		Raw values	CKB	5585.3	7489.15	4215.86	5433.3	3865.57	4563.69	11370.3	12402.1	12278.8	14011	12025.2	8506.7		5763.43
M	7.33592	3.60223		F	29.97	0.08		F	0.004443	0.0026			TNAP	2641.22	2810.81	3790.47	4585.46	4073.66	5370.28	15494.6	17049	15570.3	18687.2	18584.2	15520.2		3080.83
M	9.63911	3.82277		F	54.65	0.22		F	0.006842	0.0136			UCP1	6280.44	5963.97	5820.05	4415.68	4871.56	2012.1	6662.36	8377.32	2947.32	5476.81	7544.77	7991.94		6021.49
F	8.79108	5.19752		F	45.34	4.77		F	0.002716	0.00757			VCL	12249.3	11882.6	11661.9	11396.1	10891.1	13794.7	12680.1	12401.1	8971.12	10324.2	10042.1	13567.4		11931.3
F	7.26466	3.17415		F	40.94	0.11		M	0.008422	0.00823		Relative to 1	CKB	0.969092	1.29942	0.731484	0.942718	0.670706	0.791835	1.97283	2.15186	2.13047	2.43101	2.08646	1.47598
F	8.86077	3.29961		F	31.43	0		F	0.009614	0.0131			TNAP	0.857308	0.912354	1.23034	1.48838	1.32226	1.74312	5.02936	5.53388	5.05393	6.06565	6.03221	5.03767
F	8.33829	4.31611		F	30.84	0.25		F	0.001414	0.00211			UCP1	1.043	0.990449	0.966546	0.733321	0.80903	0.334154	1.10643	1.39124	0.489467	0.909545	1.25297	1.32724
F	8.33181	4.05082		F	23.16	0		F	0.001324	0.00274			VCL	1.02666	0.995921	0.977423	0.955143	0.912817	1.15618	1.06277	1.03938	0.7519	0.865305	0.84166	1.13713
				F	28.32	0.83		M	0.002564	0.00301
				F	18.14	0.24		F	0.003619	0.00307		Extended Data Fig. 4e
				F	82.04	5.69		F	0.013396	0.0163			30C								CL 316,243
				F	29.9	1.3		F	0.001898	0.00486			Sal				PBZ				Sal				PBZ
				F	51.09	0		F	0.001468	0.00277		Ckb	1.10967	1.30814	1.04298	0.539211	1.33936	1.06263	0.835757	1.17426	3.19522	1.88047	3.50942	3.62322	4.48508	3.08989	4.71442
				F	27.78	0		F	0.003586	0.00285		Alpl	1.49945	0.97298	0.948531	0.579041	0.484032	0.458134	0.679519	0.591563	7.20898	4.06387	6.55067	3.6102	5.46014	4.08122	4.80815
				F	28.69	0		F	0.00878	0.0111		Ucp1	1.40885	0.802197	1.29937	0.489585	0.203179	0.408709	0.68747	0.357021	10.0099	14.2249	15.9681	10.8908	12.3547	20.4484	9.6302
				M	23.81	0		F	0.00332	0.00504		Ppargc1a	1.41298	0.76207	1.38162	0.443335	0.901242	0.780107	0.689877	0.582472	1.6619	1.62172	2.93725	1.56762	1.71831	1.24585	1.60916
				M	161.38	14.98		M	0.004162	0.00389
				M	30.57	0.1		M	0.006508	0.00843		Extended Data Fig. 4f
				M	20.84	0		F	0.004872	0.00786			ip						op
				M	64.5	6.29		M	0.004017	0.00439			Sal			PBZ			Sal			PBZ
				M	39.25	0.08		F	0.008724	0.00381		Ckb	1.29	0.94	0.77	2.18	2.7	3.57	1.3	0.61	0.46	2.99	1.94	2.32
								F	0.004176	0.00513		Alpl	1.08	1.21	0.71	2.24	2.96	2.86	0.47	0.76	0.78	3.34	3.37	3.18
								F	0.003088	0.0024		Ucp1	1.07	1.09	0.84	14.74	16.7	17.63	1.46	2.02	1.1	20.66	14.74	14.64
								F	0.009263	0.0107
								F	0.006759	0.00913		Extended Data Fig. 4g
								M	0.006099	0.00849			30C				Saline						6C				CL 316,243
								F	0.011405	0.00537		Ckb	1.18232	0.819439	1.05633	0.941907	1.42215	0.696634	0.88122	0.992018	1.00134	1.00664	6.23749	9.94164	17.3935	15.4911	2.45707	8.2345	4.24694	3.79188	4.45426	3.77811
								F	0.002498	0.00738		Ucp1	1.097	0.952535	1.01052	0.939945	0.924073	0.743909	1.33202	1.15283	0.873345	0.973829	8.74652	8.88476	8.39724	7.88626	4.68026	5.29935	5.08307	8.25566	7.72576	7.71401
								F	0.005926	0.00512
								M	0.004498	0.00475
								M	0.005458	0.0226		Extended Data Fig. 4h
								F	0.007667	0.00514			30C				Saline					6C				CL
								F	0.003849	0.00559		Ckb	0.922344	0.918184	1.36415	0.795319	1.00806	0.900767	1.09117	0.981616	1.01838	4.60128	3.23752	2.53342	4.1334	1.02682	1.40158	1.06377	1.19867	0.972235	1.68066
								F	0.004648	0.00368		Ucp1	1.68254	0.757122	0.424342	1.136	1.15051	1.39129	0.4582	1.2943	0.705704	212.59	212.148	156.265	235.118	27.9234	68.2959	79.7185	185.951	76.5244	151.996
								M	0.004353	0.00525
								M	0.004022	0.00355		Extended Data Fig. 4i
								F	0.010978	0.0158			30C						6C
								M	0.004206	0.00271			Sal			PBZ			Sal					PBZ
								F	0.004531	0.0113		Ckb	1.04174	0.958264	0.789837	1.08863	0.747123	0.811809	11.2754	10.8686	11.2834	8.98896	10.1787	4.14445	4.31031	4.68277
								M	0.003748	0.00379		Ucp1	0.848432	1.15157	0.675317	1.33423	0.968658	1.06797	9.23105	6.10994	8.57414	11.1156	9.88108	11.273	9.29264	10.7539
								F	0.008551	0.0467
								M	0.00616	0.00239
								F	0.005995	0.000358		Extended Data Fig. 4j
								F	0.004432	0.0059			Control						I-3BO
								F	0.009447	0.0336		Ckb	0.976313	1.23577	0.779389	0.983104	0.949616	1.0758	1.01777	3.37624	2.63978	2.82924
								M	0.002362	0.00255		Alpl	1.00821	1.03656	0.927743	0.802069	1.02229	1.20313	4.42844	5.22995	12.6126	9.65849
								F	0.008659	0.0163
								M	0.002407	0.00493
								F	0.00462	0.00575		Extended Data Fig. 4k (Quantification of Fig. 1i)
								F	0.009237	0.012		BAT
								F	0.006795	0.00926			Anti-body	30C				6C					Mean (30C)
								M	0.003411	0.00449		Raw values	CKB	1011.04	1047.68	1741.56	2680.09	21679.4	26804.9	24653.7	23012.7		1620.09
								F	0.003577	0.00525			UCP1	2140.08	2987.86	4833.71	6290.2	11798	15020.5	10231	13992.2		4062.96
								M	0.005382	0.00817			VCL	5019.07	8155.39	7592.51	10922	6841.97	9359.51	7768.51	9146.05		7922.24
								F	0.005822	0.0141		Relative to 1	CKB	0.624065	0.646678	1.07497	1.65428	13.3816	16.5453	15.2175	14.2046
								M	0.001008	0.00245			UCP1	0.52673	0.73539	1.1897	1.54818	2.90379	3.69694	2.51812	3.44385
								F	0.003102	0.00845			VCL	0.633542	1.02943	0.958379	1.37865	0.863641	1.18142	0.980595	1.15448
								M	0.005478	0.0119
								F	0.008968	0.0062		Extended Data Fig. 4l (Quantification of Fig. 1i)
								M	0.004757	0.00778		SAT
								M	0.003651	0.00281			Anti-body	30C				6C					Mean (30C)
								F	0.0045	0.00801		Raw values	CKB	955.113	3102.33	2952.86	4218.05	5842.83	5240.71	5485.61	7596.85		2807.09
								F	0.005627	0.00979			UCP1	188.778	863.506	667.435	2360.62	14195.3	18917.8	11857.3	18046.1		1020.08
								F	0.012522	0.0189			VCL	7435.92	8266.46	6502.97	8208.75	7144.51	9650.24	8273.53	12131.8		7603.53
								M	0.004767	0.00605		Relative to 1	CKB	0.34025	1.10518	1.05193	1.50264	2.08146	1.86696	1.9542	2.70631
								F	0.005083	0.00577			UCP1	0.185061	0.846504	0.654294	2.31414	13.9158	18.5453	11.6238	17.6908
								M	0.005242	0.00224			VCL	0.977957	1.08719	0.855258	1.0796	0.939631	1.26918	1.08812	1.59555
								F	0.005579	0.00971
								F	0.005104	0.00623
								M	0.005617	0.00587
								M	0.003423	0.00828
Extended Data Fig. 4o (Quantification of Fig. 1m)
BAT
	Anti-body	Sal			CL 316,243				Mean (Sal_30C)
Raw values	CKB	4431.59	4999.83	5992.37	13212.9	13297.5	9205.34		5141.26
	UCP1	10602.7	12818.9	17152.5	21816.2	22537	21106.1		13524.7
	VCL	11904.4	11647.1	12684.1	11199.8	9616.17	10308.8		12078.5
Relative to 1	CKB	0.861965	0.972491	1.16554	2.56997	2.58643	1.79048
	UCP1	0.783952	0.947815	1.26823	1.61306	1.66636	1.56056
	VCL	0.985584	0.964283	1.05013	0.92725	0.796137	0.853477
Extended Data Fig. 4p (Quantification of Fig. 1n)
SAT
	Anti-body	Sal			CL 316,243				Mean (Sal_30C)
Raw values	CKB	7346.8	7412.99	5337.92	6950.68	10051	9224.05		6699.24
	UCP1	1060.34	1443.06	4636.9	12303.8	11947.9	12666.6		2380.1
	VCL	10815.4	13408.4	14330.8	15132	13190.3	12460.7		12851.5
Relative to 1	CKB	1.09666	1.10654	0.796795	1.03753	1.50032	1.37688
	UCP1	0.4455	0.606303	1.9482	5.16944	5.01993	5.32186
	VCL	0.841562	1.04333	1.1151	1.17745	1.02636	0.969591
Extended Data Fig. 4r (Quantification of Extended Data Fig. 4q)
		BAT
	Anti-body	30C		6C_2days		6C_7days		Mean (BAT_30C)
Raw values	CKB	1414.77	1518.94	11266.4	8669.58	6704.51	7586.05	1466.86
	UCP1	1155.41	2968.1	9561.12	7558.46	13972.1	14127.1	2061.76
	VCL	10883.9	11669.4	14155.3	10486.1	9088.29	7040.22	11276.7
Relative to 1	CKB	0.964492	1.03551	7.68065	5.91032	4.57067	5.17164
	UCP1	0.560399	1.4396	4.63737	3.66603	6.77679	6.85197
	VCL	0.965175	1.03482	1.25528	0.929896	0.805939	0.624318
Extended Data Fig. 4s (Quantification of Extended Data Fig. 4q)
		SAT
	Anti-body	30C		6C_2days		6C_7days		Mean (SAT_30C)
Raw values	CKB	3899.3	3321.05	7622.1	4727.2	12960.4	16795.9	3610.18
	UCP1	118.121	566.607	3271	6076.46	16715.5	14616.9	342.364
	VCL	14814.9	13719.9	14502.9	14115.9	13644.2	12346.3	14267.4
Relative to 1	CKB	1.08009	0.919915	2.11128	1.30941	3.58997	4.65237
	UCP1	0.345016	1.65498	9.55417	17.7485	48.8236	42.6941
	VCL	1.03837	0.961626	1.01651	0.989383	0.956321	0.865352
Extended Data Fig. 4t
BAT	SAT	Epi	muscle
83.7237	104.778	172.652	7.44612
66.0418	46.7359	164.396	8.63521
106.356	41.2531	169.372	27.1637
			4.58897
