# Supplementary material for: ADRA1A–Gαq signalling potentiates adipocyte thermogenesis through CKB and TNAP
Source: Nat Metab. 2022 Nov 7;4(11):1459–73. doi: 10.1038/s42255-022-00667-w (PMC9684074; doi:10.1038/s42255-022-00667-w)
Supplement: Source Data Extended Data Fig. 5 — Statistical source data. [file 42255_2022_667_MOESM16_ESM.xlsx]

## Sheet: Sheet1
Extended Data Fig. 5a
	30C_Ctrl			30C_Alpl			6C_Ctrl			6C_Alpl
saline	0.928058	0.7765	1.29544	2.51976	3.31846	2.8523	1.28667	1.09202	0.621313	2.82245	2.64559	2.78407
PBZ	0.96079	0.994262	1.04495	4.22635	2.362	2.18597	1.62321	0.614281	0.762509	1.80567	7.13255	3.1878
Extended Data Fig. 5b
	30C_Ctrl			30C_Alpl			6C_Ctrl			6C_Alpl
saline	0.928058	0.7765	1.29544	4.41767	3.89201	1.63822	1.28667	1.09202	0.621313	5.6449	5.11094	4.88106
PBZ	0.96079	0.994262	1.04495	3.75656	1.72908	3.11293	1.62321	0.614281	0.762509	3.71288	11.5869	10.074
Extended Data Fig. 5c
	30C_Ctrl			30C_Alpl			6C_Ctrl			6C_Alpl
saline	0.928058	0.7765	1.29544	2.93485	3.89201	3.39198	1.28667	1.09202	0.621313	3.82895	3.49088	3.06778
PBZ	0.96079	0.994262	1.04495	5.31257	2.65738	2.58162	1.62321	0.614281	0.762509	1.89545	5.63501	2.22308
Extended Data Fig. 5d
	30C_Ctrl			30C_Alpl			6C_Ctrl			6C_Alpl
saline	0.928058	0.7765	1.29544	2.66343	3.81191	3.39198	1.28667	1.09202	0.621313	2.15389	2.38434	2.18434
PBZ	0.96079	0.994262	1.04495	3.43286	1.59108	2.69125	1.62321	0.614281	0.762509	1.51839	5.6742	2.53601
Extended Data Fig. 5e
	30C_Ctrl			30C_Alpl			6C_Ctrl			6C_Alpl
saline	0.928058	0.7765	1.29544	2.77653	3.83842	2.14671	1.28667	1.09202	0.621313	2.84208	2.31914	3.04659
PBZ	0.96079	0.994262	1.04495	3.78269	1.89212	1.98381	1.62321	0.614281	0.762509	1.62737	4.73846	2.44962
Extended Data Fig. 5f
	30C_Ctrl			30C_Alpl			6C_Ctrl			6C_Alpl
saline	0.928058	0.7765	1.29544	5.91052	4.6284	2.99411	1.28667	1.09202	0.621313	10.3887	8.89867	7.82014
PBZ	0.96079	0.994262	1.04495	6.40594	2.88787	3.17834	1.62321	0.614281	0.762509	10.5747	21.9237	11.2555
Extended Data Fig. 5g
	30C_Ctrl			30C_Alpl			6C_Ctrl			6C_Alpl
saline	0.928058	0.7765	1.29544	2.91457	3.73346	2.26911	1.28667	1.09202	0.621313	3.54786	2.38434	3.93727
PBZ	0.96079	0.994262	1.04495	3.0725	1.95885	3.52659	1.62321	0.614281	0.762509	3.07916	5.75341	5.03699
Extended Data Fig. 5h
	30C_Ctrl			30C_Alpl			6C_Ctrl			6C_Alpl
saline	0.928058	0.7765	1.29544	4.12183	3.11777	1.78031	1.28667	1.09202	0.621313	3.93659	2.93547	3.2427
PBZ	0.96079	0.994262	1.04495	3.60353	1.72908	2.56378	1.62321	0.614281	0.762509	2.10313	7.28242	2.66209
