# Supplementary material for: ADRA1A–Gαq signalling potentiates adipocyte thermogenesis through CKB and TNAP
Source: Nat Metab. 2022 Nov 7;4(11):1459–73. doi: 10.1038/s42255-022-00667-w (PMC9684074; doi:10.1038/s42255-022-00667-w)
Supplement: Source Data Extended Data Fig. 6 — Statistical source data. [file 42255_2022_667_MOESM17_ESM.xlsx]

## Sheet: Sheet1
Extended Data Fig. 6a
	ERRa/ERRg (fl/fl)_30C					ERRa/ERRg (AdipoqCre)_30C					ERRa/ERRg (fl/fl)_6C					ERRa/ERRg (AdipoqCre)_6C
Ebf1	1.12115	1.05462	1.1915	1.03389	0.59884	1.80178	1.18969	1.53119	1.13325	1.06405	0.436735	0.338319	0.37793	0.389192	0.362857	0.935881	1.48967	1.40361	0.898819	0.973966
Ebf2	1.20494	1.10495	0.970985	0.97708	0.742046	0.817212	0.492334	0.511294	0.601918	0.525075	0.371188	0.478572	0.405078	0.408745	0.367006	0.359484	0.357181	0.414412	0.351853	0.303407
Pgc1a	1.11586	0.879628	1.2315	0.84699	0.926023	1.79683	1.01825	1.3796	1.63329	1.35897	4.21955	5.8442	9.09148	3.18192	7.38951	8.59182	15.0378	27.8232	10.872	24.9514
Esrra	1.04573	1.26985	0.886791	0.970824	0.826798	0.307159	0.141674	0.157859	0.195073	0.154934	1.02131	1.16254	1.10552	0.92632	1.34261	0.181466	0.217453	0.211904	0.239336	0.206955
Esrrg	1.08814	1.29956	1.06986	0.89338	0.64906	0.035534	0.013776	0.084436	0.052477	0.002918	0.533214	0.655991	0.807892	0.699564	0.791413	0.000119	0.008701	0.000314	0.037783	0.005792
Extended Data Fig. 6b
	EFBF1/EBF2 (fl/fl)_RT				EFBF1/EBF2 (AdipoqCre)_RT				EFBF1/EBF2 (fl/fl)_4C				EFBF1/EBF2 (AdipoqCre)_4C
Ebf1	1.60394	1.05582	0.727345	0.612894	0.359095	0.332657	0.470032	0.340602	0.511493	0.531931	1.09182	0.768593	0.560983	0.15828	0.332417
Ebf2	1.26808	0.935745	1.19664	0.599533	0.064514	0.120057	0.132094	0.132986	0.496097	0.319077	0.676544	0.514978	0.217058	0.05621	0.088352
Pgc1a	1.04365	0.89634	0.929251	1.13076	0.487462	0.205837	0.300746	0.466154		1.73901	0.64424	1.93	0.570485	0.321905	0.199015
Esrra	0.924018	0.828037	0.897803	1.35014	0.361265	0.254225	0.329834	0.754871	1.71049	1.10286	0.996529	2.03566	1.06456	0.542792	0.255413
Esrrg	1.05313	1.0457	1.05149	0.849681	0.133458	0.031658	0.130449	0.135421	0.432798	0.274133	0.769587	0.513504	0.947438	0.062751	0.072493
Extended Data Fig. 6e (Quantification of Extended Data Fig. 6c)
		ERRa/ERRg (fl/fl)					ERRa/ERRg (AdipoqCre)
	Anti-body	30C		6C			30C			6C					Mean (Ppargc1a (fl/fl)_30C)
Raw values	CKB	5623.15	6056.85	14046.6	14760	17927.6	9301.7	8139.34	4991.54	8573.34	3226.93	5173.49	2894.52		5840
	ERRa	11328.7	10869.2	16337.4	13811.3	15136.7	1438.48	473.678	1347.41	1003.09	279.192	386.021	335.607		11098.9
	UCP1	11760.5	12853.3	18742.5	17095.9	21620.5	9153.82	5292.44	6132.39	18935.6	14119.8	15330.4	15947.1		12306.9
	VCL	11659.4	13125.5	12110.4	11821.3	12660.2	15259.7	17008.3	14079.7	15766.4	15115.6	13424.5	12185.3		12392.5
Relative to 1	CKB	0.962868	1.03713	2.40523	2.52739	3.0698	1.59276	1.39372	0.854716	1.46804	0.552557	0.885871	0.495637
	ERRa	1.0207	0.979304	1.47198	1.24438	1.3638	0.129605	0.0426778	0.121399	0.0903772	0.0251548	0.03478	0.0302377
	UCP1	0.955601	1.0444	1.52293	1.38913	1.75678	0.743796	0.430039	0.498289	1.53862	1.14731	1.24567	1.29578
	VCL	0.940848	1.05915	0.977237	0.953907	1.02161	1.23137	1.37248	1.13615	1.27226	1.21974	1.08328	0.983284
Extended Data Fig. 6f (Quantification of Extended Data Fig. 6d)
		ERRa/ERRg (fl/fl)						ERRa/ERRg (AdipoqCre)
	Anti-body	30C			6C			30C			6C				Mean (Ppargc1a (fl/fl)_30C)
Raw values	CKB	7006.1	4988.78	4664.07	16041.5	12642.3	11266.2	3073.22	3423.76	4022.05	2627.86	2964.4	2426.15		5552.98
	ERRa	15268.4	12628.4	13090.7	20954.6	15811.5	11937.3	1281.75	477.435	1482.8	1113.75	470.021	259.192		13662.5
	UCP1	17031.5	15838.9	15601.2	21639.9	18120.6	19528.3	9450.07	15159.6	13549.4	17683.4	19491.8	20425.9		16157.2
	VCL	11005.2	10357.8	9555.53	11297.2	11021.2	11311.9	12782.4	14366.1	12435.1	12384.4	12332.7	11888.9		10306.2
Relative to 1	CKB	1.26168	0.898397	0.839922	2.88881	2.27667	2.02885	0.553437	0.616562	0.724305	0.473234	0.533839	0.43691
	ERRa	1.11754	0.924313	0.958149	1.53373	1.15729	0.873727	0.093815	0.0349449	0.10853	0.0815186	0.0344022	0.018971
	UCP1	1.05411	0.9803	0.965588	1.33934	1.12152	1.20865	0.584882	0.938254	0.838597	1.09446	1.20639	1.2642
	VCL	1.06783	1.00501	0.927167	1.09616	1.06938	1.09759	1.24027	1.39393	1.20657	1.20165	1.19664	1.15357
Extended Data Fig. 6g
	Ppargc1a (fl/fl)_30C				Ppargc1a (Ucp1CreERT2)_30C				Ppargc1a (fl/fl)_6C				Ppargc1a (Ucp1CreERT2)_6C
Ebf1	1.15899	0.949466	0.921282	0.970261	1.41907	1.33511	1.12802	1.75968	0.83896	0.714443	0.531758	0.638834	1.81419	1.74182	1.14449	1.84074
Ebf2	1.13215	0.91051	0.998238	0.9591	4.40719	5.42188	5.37854	4.99634	0.570453	0.420103	0.453824	0.382302	2.91347	3.14754	2.96395	3.34499
Pgc1a	0.883356	1.03502	1.10576	0.975863	0.573711	0.370192	0.262915	0.233382	15.5011	13.6807	13.0832		5.10189	1.85358	2.91581	4.5259
Esrra	0.7329	0.961424	1.22422	1.08145	1.54542	0.882391	0.860723	0.836396	1.51229	1.58867	2.94891	1.87615	1.15843	1.21042	1.39606	1.20761
Esrrg	0.971333	0.903236	1.02401	1.10142	1.11425	0.882781	0.748663	0.676214	1.02682	0.896776	1.13085	1.45608	0.626463	0.722802	1.01154	0.655778
Extended Data Fig. 6h (Quantification of Fig. 2i)
		Ppargc1a (fl/fl)						Ppargc1a (Ucp1CreERT2)
	Anti-body	30C			6C			30C			6C				Mean (Ppargc1a (fl/fl)_30C)
Raw values	CKB	2674.81	735.163	1937.03	18511.2	18862.4	18852.6	2851.72	1795.36	2060.94	4880.37	4160.49	4497.2		1782.34
	TNAP	9192.67	7879.36	7207.89	28439.3	26533.2	22057	11274.3	9986.69	13820.9	13770.5	14699.9	11878.6		8093.31
	UCP1	12536.2	9250	11699.4	19533.3	16612.4	17340.1	9288.82	8576.87	11177.1	17041.3	19006.1	21200.9		11161.9
	VCL	10826.9	10265.7	10917.7	10708.1	11331.9	10436.4	11378	11849.6	11353.8	11406.1	12693	14582.3		10670.1
Relative to 1	CKB	1.50073	0.412472	1.08679	10.386	10.583	10.5775	1.59999	1.0073	1.15631	2.73819	2.33429	2.5232
	TNAP	1.13584	0.973565	0.890599	3.51392	3.27842	2.72534	1.39304	1.23394	1.7077	1.70146	1.8163	1.4677
	UCP1	1.12313	0.828714	1.04816	1.75	1.48832	1.55351	0.832192	0.768408	1.00136	1.52674	1.70277	1.89941
	VCL	1.0147	0.9621	1.0232	1.00356	1.06202	0.978094	1.06635	1.11054	1.06408	1.06897	1.18959	1.36665
Extended Data Fig. 6j (Quantification of Extended Data Fig. 6i)
		Ppargc1a (fl/fl)						Ppargc1a (Ucp1CreERT2)
	Anti-body	30C			6C			30C			6C				Mean (Ppargc1a (fl/fl)_30C)
Raw values	CKB	1637.55	2639.98	3010.81	12725.4	13083.1	11093.2	2553.03	1155.06	1177.41	6606.68	3952.71	937.749		2429.45
	UCP1	12188.4	11671.1	11528.2	12720	14146.1	15343.5	13160.7	8389.29	7666.75	15208.2	14851.2	10763.2		11795.9
	VCL	12643.1	13436.1	11758	12548.6	14730.2	13833.5	14728.7	12044.7	11959.1	13620.7	13159.4	13180.8		12612.4
Relative to 1	CKB	0.674041	1.08666	1.2393	5.23799	5.38523	4.56614	1.05087	0.475442	0.484639	2.71942	1.627	0.385993
	UCP1	1.03328	0.989418	0.977305	1.07834	1.19924	1.30075	1.1157	0.711204	0.649951	1.28928	1.25902	0.912452
	VCL	1.00244	1.06531	0.932257	0.994937	1.16791	1.09682	1.1678	0.95499	0.948204	1.07994	1.04337	1.04507
Extended Data Fig. 6l (Quantification of Extended Data Fig. 6k)
		Ppargc1a (fl/fl)						Ppargc1a (Ucp1CreERT2)
	Anti-body	Saline			CL 316,243			Saline			CL 316,243				Mean (Ppargc1a (fl/fl)_Saline)
Raw values	CKB	7924.38	3907.2	4133.8	11366.3	12864.4	9744.43	2267.35	2490.35	3100.66	4499.85	4386.7	9150.5		5321.79
	TNAP	8157.43	6651.19	6863.82	15082.9	19467.1	17400.2	8525.84	7305.58	7489.99	15601	14393.3	16101.5		7224.15
	UCP1	14220.2	9572.31	10688.2	16744.6	16101.9	18466.9	9961.84	10287.6	9182.48	21971.6	20237.6	24141.2		11493.6
	VCL	8968.97	6673.99	8001.82	25527.9	32311.1	29168.2	7672.97	6409.12	7340.41	13762.8	12841.4	14768.8		7881.59
Relative to 1	CKB	1.48904	0.734188	0.776769	2.1358	2.41731	1.83104	0.426049	0.467953	0.582634	0.845552	0.82429	1.71944
	TNAP	1.12919	0.920688	0.950122	2.08784	2.69473	2.40862	1.18019	1.01127	1.0368	2.15957	1.99238	2.22884
	UCP1	1.23723	0.832841	0.929928	1.45686	1.40095	1.60672	0.866732	0.895075	0.798923	1.91164	1.76078	2.10041
	VCL	1.13796	0.846782	1.01525	3.23893	4.09956	3.7008	0.97353	0.813175	0.931336	1.74619	1.62929	1.87383
