# Supplementary material for: ADRA1A–Gαq signalling potentiates adipocyte thermogenesis through CKB and TNAP
Source: Nat Metab. 2022 Nov 7;4(11):1459–73. doi: 10.1038/s42255-022-00667-w (PMC9684074; doi:10.1038/s42255-022-00667-w)
Supplement: Source Data Extended Data Fig. 7 — Statistical source data. [file 42255_2022_667_MOESM19_ESM.xlsx]

## Sheet: Sheet1
Extended Data Fig. 7a
	Saline
minutes	Ckb(fl/fl)								Ckb(AdipoqCre)
Sex	M	M	M	M	M	M	M	M	M	M	M	M	M	M	M	M
-12	-0.02784	0.046734	0.094431	0.030466	0.024877	-0.01194	0.076948	-0.00169	-0.03773	0.142273	-0.06702	0.035013	-0.01571	0.029035	0.116738	0.010462
-9	-0.01814	0.0335	0.118539	0.007669	0.016492	-0.01412	0.113467	-0.02826	-0.03563	0.166644	-0.00098	0.040538	-0.00315	0.018168	0.059344	0.011231
-6	-0.05839	0.016269	0.074292	0.001248	-0.0007	-0.01325	0.152635	-0.03758	0.000125	0.13877	0.055128	0.06771	0.004766	0.021936	-0.01217	0.016002
-3	-0.07108	0.010433	0.012863	0.011485	-0.06002	-0.0127	0.13167	-0.05462	0.053491	-0.01822	0.069169	0.101978	-0.10879	0.001203	-0.03438	0.009671
0	0.070649	0.129232	0.019626	-0.04792	0.001339	0.046364	0.074712	-0.04838	0.046393	0.054774	-0.03233	0.039972	-0.15596	0.020635	-0.03191	0.003824
3	0.221411	0.258127	0.084862	-0.04498	0.21498	0.248673	0.00677	0.035613	0.078975	0.273024	-0.07391	-0.05549	0.000956	0.294927	-0.02207	0.045233
6	0.321843	0.190663	0.206889	0.206566	0.259634	0.318218	0.097319	0.090045	0.232622	0.250161	0.077147	0.094097	0.175052	0.473432	0.075013	0.095107
9	0.352342	0.151898	0.382194	0.346953	0.223117	0.193843	0.263727	0.094301	0.28704	0.196598	0.146213	0.26266	0.301651	0.329701	0.214989	0.122557
12	0.323639	0.212509	0.531607	0.286596	0.268616	0.269019	0.362231	0.189688	0.232337	0.246082	0.157277	0.288646	0.23476	0.254812	0.232496	0.15626
15	0.24543	0.255025	0.540253	0.348729	0.313273	0.382326	0.415698	0.301043	0.162668	0.285829	0.283873	0.331393	0.190628	0.25206	0.274448	0.188727
18	0.187757	0.282594	0.390623	0.426296	0.327522	0.287885	0.42084	0.320267	0.105365	0.293497	0.356214	0.380099	0.324745	0.149903	0.431582	0.19066
21	0.174489	0.311693	0.113677	0.329854	0.304386	0.197792	0.352781	0.292507	0.085132	0.242439	0.265756	0.332494	0.328601	0.091261	0.411563	0.158422
Extended Data Fig. 7b
	NA
minutes	Ckb(fl/fl)								Ckb(AdipoqCre)
Sex	M	M	M	M	M	M	M	M	M	M	M	M	M	M	M	M
-12	-0.0349	-0.00242	0.003836	0.000198	0.002708	-0.02247	-0.02041	-0.03476	0.108386	0.009552	0.018278	-0.0157	-0.04336	0.006344	0.014895	-0.00381
-9	-0.04157	-0.00045	-0.01519	0.009109	-0.00917	-0.03356	-0.06771	0.007147	0.115681	0.006803	0.033729	-0.04266	-0.05271	-0.00183	0.016944	-0.0091
-6	-0.04136	0.003463	-0.02688	0.00562	-0.00736	-0.00539	-0.08345	0.041747	0.054993	0.003672	0.065184	-0.03179	-0.06235	-0.00836	-0.00527	-0.0021
-3	-0.05058	0.0012	-0.00747	0.012473	-0.00502	0.041014	-0.08165	0.068272	0.058517	-0.02258	0.1233	-0.01632	-0.04545	-0.01118	-0.02965	0.012144
0	0.006491	0.01524	-5.3e-05	0.018316	-0.00582	0.072911	-0.07051	0.089571	0.098089	-0.02483	0.133309	-0.00212	0.020166	-0.00727	-0.04001	0.006072
3	0.140337	0.085607	-0.00416	-0.0007	-0.00785	0.095693	-0.06797	0.090249	0.154084	0.168638	0.040939	0.00026	0.08217	-0.00556	-0.03525	0.001605
6	0.176478	0.180408	0.097921	0.050063	-0.00072	0.108229	-0.07548	0.065275	0.158277	0.335217	0.034833	0.051576	0.12181	-0.01109	-0.0285	0.015841
9	0.160753	0.270814	0.23788	0.180891	0.03126	0.086292	-0.09996	0.027519	0.129424	0.296949	0.114396	0.198254	0.111857	0.033555	-0.06754	0.080887
12	0.182629	0.246615	0.311791	0.202159	0.092681	0.068593	-0.06305	-0.00026	0.184584	0.287499	0.206304	0.279801	0.09975	0.116452	-0.08785	0.163184
15	0.177383	0.173517	0.302059	0.190089	0.173754	0.116793	0.050187	0.016103	0.212845	0.319621	0.239918	0.287562	0.118287	0.166765	-0.03947	0.150904
18	0.131207	0.153277	0.216683	0.272709	0.190002	0.156351	0.075113	0.0254	0.124793	0.305461	0.169088	0.240998	0.126672	0.195985	0.051339	0.088783
21	0.10727	0.155424	0.159091	0.266926	0.173995	0.166311	0.062078	0.017332	0.063631	0.274542	0.149523	0.21885	0.121515	0.209098	0.1567	0.009678
Extended Data Fig. 7c
	Vehicle					PBZ
Ckb(fl/fl)	64.232	40.7904	48.426	21.3864	23.4108	17.7856	31.64	45.7212	34.8348
Ckb(AdipoqCre)	102.099	49.161	18.2476	31.598	44.8938	21.7868	33.1613	23.5088	44.0874
Extended Data Fig. 7d
	Vehiclle				PZS
Ckb(fl/fl)	30.9764	46.5745	45.4356	44.9417	18.2485	32.9803	96.2822	90.6696
Ckb(AdipoqCre)	115.059	74.1496	55.5156		67.2336	57.4	27.706
Extended Data Fig. 7e
	Vehicle					RS-17053
Ckb(fl/fl)	116.442	87.906	31.8998	84.3304	54.0855	127.315	76.5996	29.0108	110.782	59.2074
Ckb(AdipoqCre)	82.5524	124.543	63.0028	74.1496	55.5156	85.5372	81.6963	46.5528	49.539	44.8014
Extended Data Fig. 7f
	Vehicle					SBI-425
Ckb(fl/fl)	120.655	100.551	27.6528	27.5499	28.6748	36.4266	90.622	123.753	66.5994	60.5808
Ckb(AdipoqCre)	53.6823	36.9768	38.5056	61.7694		81.5346	32.0544	49.3976	51.849
Extended Data Fig. 7g
	Vehicle			PBZ			NA			NA+PBZ
Ckb(fl/fl)	2.16929	2.1612	3.13827	1.80751	2.40687	3.37468	5.23714	5.45317	6.93583	5.89763	6.96026	7.78818
Ckb(AdipoqCre)	2.10379	1.78913	1.72165	1.74582	1.6828	1.74875	6.31459	6.24199	6.46218	5.89926	6.12532	7.09258
Extended Data Fig. 7h
Vehicle		NA
Vehicle	SBI-425	Vehicle	NA+SBI-425
1.74413	1.60672	3.41131	3.51207
1.74413	1.64336	3.65863	3.62199
1.40519	1.4968	3.1823	3.54871
