# Supplementary material for: ADRA1A–Gαq signalling potentiates adipocyte thermogenesis through CKB and TNAP
Source: Nat Metab. 2022 Nov 7;4(11):1459–73. doi: 10.1038/s42255-022-00667-w (PMC9684074; doi:10.1038/s42255-022-00667-w)
Supplement: Source Data Extended Data Fig. 8 — Statistical source data. [file 42255_2022_667_MOESM20_ESM.xlsx]

## Sheet: Sheet1
Extended Data Fig. 8a														Extended Data Fig. 8e
Time(min)	NA			A61603			Cirazoline			Vehicle				Vehicle	YM-254890
0	-0.00066575	0.00104492	-0.000931667	-0.000321667	0.000512083	-0.000796	-0.0007695	-0.00036525	-0.00160092	0	-3.70074e-17	3.70074e-17		47.9136	66.2298
2	-0.00086375	-0.00142375	-0.00144733	-0.000468	-0.000438917	-0.000475667	-0.000891167	-0.000888917	0.000533417	-3.70074e-17	3.70074e-17	3.70074e-17		55.692	47.9136
4	-0.00014375	4.15833e-05	0.001656	-0.000729	0.000190417	0.000795667	0.0007315	0.00100808	-9.425e-05	0	-3.70074e-17	0		23.7636	46.6704
6	0.00167325	0.00033725	0.000723	0.00151867	-0.000263583	0.000476	0.000929167	0.000246083	0.00116175	3.70074e-17	3.70074e-17	-7.40149e-17		117.256	112.258
8	0.00737425	0.00417992	0.00544267	0.013777	0.0143357	0.010224	0.00945683	0.0105434	0.00629808	3.70074e-17	0	7.40149e-17		100.551	106.256
10	0.00861325	0.00461758	0.00209	0.0164483	0.0168267	0.010028	0.0108598	0.0117624	0.00482775	3.70074e-17	0	-3.70074e-17
12	0.0101232	0.00870225	0.00406433	0.0207997	0.0198478	0.0128183	0.0135965	0.0145944	0.00916942	-7.40149e-17	0	0
14	0.0101109	0.00655492	0.003571	0.0217347	0.0221128	0.011937	0.0155225	0.0143671	0.00506175	3.70074e-17	3.70074e-17	3.70074e-17		Extended Data Fig. 8f
16	0.00863958	0.00557592	0.00567567	0.0160037	0.0189218	0.0136713	0.0145758	0.0138148	0.00918575	0	7.40149e-17	-7.40149e-17		PCr (μM)	Vehicle			50μM CaCl2
18	0.0147929	0.00617758	0.00510233	0.0193667	0.0202251	0.0123343	0.0163892	0.0132151	0.00702375	0	-3.70074e-17	0		0	0	0	0	0	0	0
20	0.0119429	0.00776992	0.00752533	0.020797	0.0196284	0.0145307	0.0158058	0.0152674	0.00879942	0	-3.70074e-17	0		0.5	0.507723	0.539789	0.491689	0.986051	0.841751	0.937951
22	0.0133499	0.00542458	0.006021	0.020593	0.0220494	0.0149303	0.0132465	0.0121084	0.00907408	7.40149e-17	0	-3.70074e-17		1	0.555823	0.555823	0.571856	0.865801	0.962001	0.937951
24	0.0137833	0.00272458	0.004515	0.0216703	0.0197538	0.0167387	0.0132385	0.0144231	0.00889175	7.40149e-17	0	-7.40149e-17		2	0.913901	1.0582	1.2025	1.2025	1.0582	1.2025
26	0.0139312	0.00618525	0.00466	0.0198663	0.0202021	0.0148853	0.0143648	0.0134521	0.00961942	-7.40149e-17	-3.70074e-17	-7.40149e-17		5	1.1063	1.1063	1.1063	2.1164	1.8278	1.8278
28	0.0129296	0.00737325	0.00481733	0.022116	0.0218911	0.0129507	0.0161622	0.0165924	0.00707542	-3.70074e-17	0	-7.40149e-17		10	1.3949	1.5392	1.1063	1.8278	1.8278	2.1164
30	0.0116712	0.00897092	0.00820333	0.020152	0.0235544	0.0204947	0.0146138	0.0170058	0.0108414	-3.70074e-17	-3.70074e-17	7.40149e-17		20	1.4911	1.4911	1.4911	1.6354	1.7797	1.924
32	0.0135289	0.00464792	0.00616667	0.0191707	0.0213544	0.0196843	0.0194138	0.0136764	0.0120361	-3.70074e-17	3.70074e-17	-3.70074e-17		50	1.8278	1.6835	1.8278	1.79574	1.98813	2.18054
34	0.0159259	0.00753625	0.002733	0.020587	0.0249544	0.0167797	0.0152282	0.0147004	0.0110647	-7.40149e-17	-7.40149e-17	-3.70074e-17		75	1.67014	1.83047	1.58997	1.88027	1.924	1.96773
36	0.0120596	0.00916925	0.00477933	0.0187433	0.0242471	0.0151627	0.0151975	0.0181821	0.0110761	-3.70074e-17	-3.70074e-17	-3.70074e-17		100	1.7797	1.7797	1.6354	2.0683	1.924	1.924
38	0.0116626	0.00804758	0.00560733	0.023463	0.0217588	0.01854	0.0172042	0.0200087	0.0106321	0	3.70074e-17	7.40149e-17
40	0.00989792	0.0104202	0.004384	0.0210463	0.0266511	0.018405	0.0139005	0.0168371	0.0128251	-3.70074e-17	-3.70074e-17	3.70074e-17
42	0.00714125	0.00631125	0.00409567	0.0143927	0.0236494	0.0179473	0.0074765	0.0153044	0.0115561	7.40149e-17	0	7.40149e-17
44	0.0147186	0.00330425	0.001037	0.0194587	0.0197111	0.018969	0.0171802	0.0166474	0.00963442	1.11022e-16	0	0
46	0.0122512	0.00360058	0.00861533	0.024768	0.0209801	0.0170717	0.0199282	0.0169814	0.0136168	0	3.70074e-17	-3.70074e-17
48	0.00604458	0.00341058	0.005944	0.0158867	0.0220527	0.019674	0.0105655	0.0177857	0.0129801	-1.11022e-16	0	-7.40149e-17
50	0.00793892	0.00322725	0.003897	0.020242	0.0229458	0.0182443	0.0127462	0.0136644	0.0104641	7.40149e-17	0	0
52	0.00683558	-9.075e-05	-0.001583	0.0178497	0.0180704	0.016487	0.0134208	0.0151394	0.00644975	3.70074e-17	3.70074e-17	3.70074e-17
54	0.0131652	0.00328058	0.000942667	0.021199	0.0233724	0.019013	0.0170098	0.0184747	0.0113738	0	-3.70074e-17	-3.70074e-17
56	0.00401792	0.00400592	0.00247167	0.0161403	0.0225738	0.0215423	0.0110108	0.0168024	0.0118651	7.40149e-17	3.70074e-17	0
58	0.0118929	-0.000641417	-0.00340567	0.0197173	0.0184214	0.0167893	0.0201335	0.0139484	0.0116958	-3.70074e-17	-3.70074e-17	3.70074e-17
Extended Data Fig. 8b
Time(min)	NA			A61603			Cirazoline			Vehicle
0	0.00174667	0.00185767	0.00253558	0.00413283	0.001625	0.00293808	0.00460917	-0.000755667	0.00271217	3.70074e-17	-7.40149e-17	-9.25186e-18
2	0.008489	-0.001131	0.00019125	8.75e-05	-0.000607333	0.000446417	0.00336683	0.001227	-0.000797167	-7.40149e-17	7.40149e-17	-4.62593e-17
4	-0.00483867	0.000294333	-0.000753417	-0.00197783	-0.00181233	-0.00123125	-0.000590833	-0.000101333	0.000184833	-3.70074e-17	0	6.4763e-17
6	-0.005397	-0.001021	-0.00197342	-0.0022425	0.000794667	-0.00215325	-0.00738517	-0.00037	-0.00209983	7.40149e-17	0	-9.25186e-18
8	-0.00254233	0.00366767	0.00383458	0.0079935	0.00804533	0.00723275	0.00918483	0.006127	0.0051535	-3.70074e-17	-3.70074e-17	-4.62593e-17
10	0.012161	0.00371067	0.00567558	0.0180722	0.00850433	0.0100314	0.0156968	0.008278	0.0053525	3.70074e-17	-3.70074e-17	-9.25186e-18
12	0.00355133	0.00338333	0.00289358	0.0139222	0.01193	0.00480042	0.0126848	0.00808667	0.00637983	1.11022e-16	-3.70074e-17	-8.32667e-17
14	0.0109273	0.002759	0.00246325	0.0210982	0.0102343	0.00370508	0.0200592	0.007435	0.0044175	3.70074e-17	-7.40149e-17	-9.25186e-18
16	0.003422	0.00578133	0.00704958	0.0183452	0.0129567	0.0123261	0.0164685	0.0100943	0.00879017	1.4803e-16	7.40149e-17	6.4763e-17
18	0.0169027	0.00193233	0.00639892	0.0322005	0.011386	0.00886208	0.0175748	0.00748933	0.0053735	7.40149e-17	-3.70074e-17	-9.25186e-18
20	0.004282	0.00676867	0.00583758	0.0202425	0.016589	0.0129254	0.0176515	0.014341	0.0047255	7.40149e-17	0	2.77556e-17
22	0.008114	0.00561067	0.00658758	0.0161798	0.011079	0.0134574	0.0173495	0.0125673	0.0071285	0	3.70074e-17	-4.62593e-17
24	0.00129	0.00467433	0.00598958	0.0176672	0.012808	0.0125554	0.0121095	0.00980267	0.00902483	3.70074e-17	7.40149e-17	-8.32667e-17
26	-0.00404367	0.00530667	0.00638892	0.0160642	0.01272	0.0139481	0.0128578	0.013791	0.0087575	7.40149e-17	0	-9.25186e-18
28	0.00722233	0.00673033	0.00312858	0.0150295	0.0177027	0.0103981	0.0146978	0.015536	0.0080005	7.40149e-17	3.70074e-17	-9.25186e-18
30	0.00524033	0.00591333	0.00489025	0.00982683	0.0131547	0.0133647	0.0242105	0.013592	0.00897383	0	-7.40149e-17	-1.20274e-16
32	0.00669333	0.00757467	0.00432092	0.0121432	0.0142057	0.0138904	0.0169515	0.014347	0.0081195	0	0	-9.25186e-18
34	0.001488	0.00707933	0.00152392	0.0188468	0.017244	0.0113541	0.0222805	0.011937	0.0077915	-3.70074e-17	0	-9.25186e-18
36	-0.00317967	0.007502	0.00268592	0.0148348	0.0156123	0.0126908	0.0018395	0.017093	0.00930217	-7.40149e-17	3.70074e-17	1.0177e-16
38	0.001765	0.00477467	0.00636592	0.0280578	0.015895	0.0183154	0.0281292	0.018383	0.0124728	3.70074e-17	0	2.77556e-17
40	0.005605	0.00123667	-0.000313083	0.0144558	0.0150597	0.0115831	0.0244505	0.0151817	0.0061285	7.40149e-17	7.40149e-17	-4.62593e-17
42	-0.00282267	0.004469	0.00367525	0.0113052	0.012602	0.0154851	0.0108928	0.014003	0.00863283	3.70074e-17	0	-4.62593e-17
44	-0.00439667	0.002882	0.00398725	0.0110602	0.0171177	0.0132011	0.0141272	0.0150787	0.0083625	3.70074e-17	-3.70074e-17	-8.32667e-17
46	-0.00313033	0.00324033	0.00324625	0.0149608	0.0133013	0.0127701	0.0056095	0.0120143	0.00937617	0	-3.70074e-17	-8.32667e-17
48	-0.022229	-0.00432967	0.00078225	0.00865383	0.011166	0.0147557	0.00694417	0.0108477	0.0123095	1.4803e-16	-3.70074e-17	-8.32667e-17
50	-0.0252357	0.002083	0.000642583	0.0175545	0.014681	0.0153764	0.0143678	0.013447	0.0091955	1.4803e-16	-7.40149e-17	-9.25186e-18
52	-0.0176043	0.002045	-0.00161442	0.0071265	0.0137183	0.0156288	0.0120905	0.0118923	0.0092225	7.40149e-17	-1.11022e-16	-4.62593e-17
54	-0.0142233	0.000521667	0.00246092	0.0130172	0.0147033	0.0190127	0.0195105	0.014137	0.0111532	0	-3.70074e-17	-9.25186e-18
56	-0.011192	-0.00154067	0.000900583	0.0207712	0.0120193	0.0154494	0.0206492	0.0118217	0.0107785	3.70074e-17	7.40149e-17	-4.62593e-17
58	-0.00983633	0.00121967	-8.40833e-05	0.0178042	0.0135513	0.0185284	0.0216245	0.01356	0.0115438	1.11022e-16	3.70074e-17	-9.25186e-18
Extended Data Fig. 8c
Time(min)	NA			A61603			Cirazoline			Vehicle
0	-0.00134925	0.000557583	0.00158175	-0.00060425	0.000462333	9.775e-05	-0.00041125	-0.000156917	0.000608167	-9.25186e-18	-6.4763e-17	6.4763e-17
2	0.00201742	-9.80833e-05	0.00128308	0.000913417	-0.000251667	-0.00053325	0.00098575	0.000312083	0.0010665	-4.62593e-17	-2.77556e-17	-8.32667e-17
4	0.000538083	-0.00121475	3.975e-05	0.00208975	-0.001489	0.00186508	0.000317417	-0.00113592	-0.0004555	-4.62593e-17	8.32667e-17	2.77556e-17
6	-0.00120625	0.00075525	-0.00290458	-0.00239892	0.00127833	-0.00142958	-0.000891917	0.00098075	-0.00121917	1.0177e-16	9.25186e-18	-9.25186e-18
8	0.000909083	0.000329917	0.00038975	0.00490408	0.002115	0.00360908	0.00571475	0.000492083	0.0004095	-9.25186e-18	-1.0177e-16	-4.62593e-17
10	0.000929083	-0.000125083	0.000697083	-0.00107692	0.00172967	0.00398475	0.00501842	-0.00015325	0.00176283	-9.25186e-18	4.62593e-17	-4.62593e-17
12	0.00059375	-0.00156375	0.000694083	0.00157475	0.00226767	0.00215375	0.000172083	0.00215742	0.00275483	2.77556e-17	9.25186e-18	6.4763e-17
14	-0.00081725	-0.000896083	0.00192942	0.00563408	0.001844	0.00403275	0.00240575	0.00259775	0.00307183	1.0177e-16	-6.4763e-17	-4.62593e-17
16	0.000528083	-0.00157042	0.00148442	0.00169308	0.001671	0.00399675	0.00327708	0.000379083	-0.0006405	-9.25186e-18	4.62593e-17	1.0177e-16
18	-0.00203858	-0.00102342	-0.00103658	-0.000537583	0.003212	0.00405575	0.00321842	-0.000466917	0.00363183	-4.62593e-17	8.32667e-17	1.0177e-16
20	-0.000763917	-0.00269675	-0.000311583	0.000121083	0.00101233	0.00391508	0.00235575	-0.00107058	0.0003575	-9.25186e-18	-6.4763e-17	-9.25186e-18
22	-0.00349358	-0.00384708	0.00216208	0.00138042	0.00314333	0.00770042	0.00155375	0.00111675	0.0030345	6.4763e-17	8.32667e-17	1.0177e-16
24	-0.00361758	-0.00569175	0.00025975	0.000855417	-0.000273	0.00496242	0.00121075	-0.00300392	0.0012455	2.77556e-17	4.62593e-17	-9.25186e-18
26	-0.00522025	-0.00224042	0.000922417	0.00114842	0.000708	0.000513083	0.00217575	0.00118942	0.0027475	1.0177e-16	4.62593e-17	2.77556e-17
28	-0.000640917	-0.00269975	-0.000296917	0.00126175	0.0011	0.00440742	0.00389975	-0.000152583	0.00136017	2.77556e-17	9.25186e-18	2.77556e-17
30	-0.00552392	-0.00567642	-0.00165558	-0.00126592	0.00121567	0.00389708	0.00214175	0.000654083	0.00358817	1.38778e-16	4.62593e-17	-9.25186e-18
32	-0.00573625	-0.00595142	-0.00492125	-0.00066825	-0.000957667	0.00118608	0.00213775	-0.00218125	-0.0041065	2.77556e-17	9.25186e-18	6.4763e-17
34	-0.00652558	-0.00691075	0.000155083	-0.00376292	-0.00376233	0.00353142	0.00100575	-0.00333792	0.0015165	1.38778e-16	4.62593e-17	6.4763e-17
36	-0.00745992	-0.00220742	-0.00313958	-0.00197858	0.00214233	0.00266408	0.00138842	-0.00251858	0.0011135	1.0177e-16	-2.77556e-17	-9.25186e-18
38	-0.00817825	-0.00618675	0.000551417	0.00195508	-0.001717	0.00701042	0.000423083	-0.00335125	0.00369983	1.0177e-16	9.25186e-18	2.77556e-17
40	-0.00979525	-0.00529875	-0.000691583	0.000641417	0.00150233	0.00634508	0.000929083	0.00129808	0.000924833	-9.25186e-18	-6.4763e-17	2.77556e-17
42	-0.0122049	-0.00582675	-0.000652583	-0.00198058	-0.001569	0.00475308	0.000563417	-0.00541225	0.0077205	-9.25186e-18	4.62593e-17	2.77556e-17
44	-0.00921058	-0.0108564	-0.00661458	0.00315275	-0.00345533	0.00357508	0.00424642	-0.00722158	0.00234117	-9.25186e-18	9.25186e-18	-9.25186e-18
46	-0.0132632	-0.0113111	-0.00492225	-0.00248592	-0.000500667	0.00316142	-0.00168658	-0.00473392	0.000116833	2.77556e-17	-1.0177e-16	1.38778e-16
48	-0.00847258	-0.00983308	-0.0104026	0.000411083	-0.001025	-0.00145425	0.00486642	-0.00138558	-0.00249583	-9.25186e-18	9.25186e-18	-9.25186e-18
50	-0.0161166	-0.0117654	-0.00564525	-0.00238325	-0.001168	0.00018975	-0.00453192	-0.00266525	-0.000111833	1.0177e-16	4.62593e-17	2.77556e-17
52	-0.0128536	-0.0114278	-0.0109796	0.000980417	-0.001346	-0.00085325	1.94167e-05	-0.00437558	-0.0049315	6.4763e-17	-6.4763e-17	-9.25186e-18
54	-0.0144986	-0.00881375	-0.00953225	-0.00521625	-0.000703667	0.00202508	-1.99167e-05	-0.00337925	-0.00126017	2.77556e-17	9.25186e-18	1.0177e-16
56	-0.0151736	-0.0129291	-0.00954958	-0.00402358	-0.003005	-0.00074925	0.00244175	-0.00575025	-0.0011145	-9.25186e-18	8.32667e-17	2.77556e-17
58	-0.0219149	-0.0173857	-0.0142639	-0.00668058	-0.00464533	0.000483083	-0.00419892	-0.00479225	-0.00318683	-9.25186e-18	9.25186e-18	6.4763e-17
Extended Data Fig. 8d
Time(min)	NA			A61603			Cirazoline			Vehicle
0	0.0013055	-0.000347833	-0.0018015	-0.000205333	0.000168583	-7.73333e-05	0.00161067	-0.00194808	0.00068275	2.77556e-17	-9.25186e-17	-3.70074e-17
2	-0.0007785	-0.0017335	0.00183583	-3.2e-05	-0.000146083	0.00017	0.000188	0.000436917	0.00017975	-9.25186e-18	1.85037e-17	0
4	-0.000239833	-0.000174833	-0.00105117	0.000510667	-0.00320608	-0.000526667	-0.000398333	-0.000111417	-0.000946583	2.77556e-17	9.25186e-17	0
6	-0.000287167	0.00225617	0.00101683	-0.000273333	0.00318358	0.000434	-0.00140033	0.00162258	8.40833e-05	-4.62593e-17	-1.85037e-17	3.70074e-17
8	-0.0013155	0.000303833	-0.0017115	-0.00148967	0.000859917	-0.003479	-0.00230933	-0.000845083	-0.000824917	2.77556e-17	-5.55112e-17	3.70074e-17
10	5.88333e-05	-0.000119167	-0.000920833	-0.000829333	0.00066825	0.000161333	0.000462	-0.00221875	0.00071575	-8.32667e-17	1.85037e-17	3.70074e-17
12	-0.00301917	0.0016555	-0.0003465	-0.000238	0.00184058	0.000969667	-0.000678333	0.00031625	0.00107708	-9.25186e-18	-1.85037e-17	-1.11022e-16
14	-0.00349117	-0.000467167	-0.00419183	-0.000255333	0.00160292	-0.002724	-0.00140233	0.00069125	-0.00230892	2.77556e-17	-1.85037e-17	0
16	0.000676167	-0.0013645	-0.0017015	0.002415	-0.000664417	-0.00207967	0.00174033	-0.00161175	-0.00269458	-9.25186e-18	-5.55112e-17	7.40149e-17
18	0.000437833	0.000841833	-0.00192317	-0.00241767	0.00199592	-0.003698	0.000724333	0.000720917	-0.000614583	-4.62593e-17	-1.85037e-17	-1.11022e-16
20	-0.00174117	0.0004995	-0.00165117	-0.00184933	0.00173825	-0.000822333	0.001719	-0.000648083	-0.00075325	-8.32667e-17	1.85037e-17	0
22	-0.0023145	-0.000224167	-0.0017515	-5.46667e-05	0.00260358	-0.000633333	-0.002808	0.000535583	0.00157475	-4.62593e-17	-5.55112e-17	0
24	-0.0020305	0.0015995	-0.000424167	-0.000156333	0.00271625	-0.000383667	0.000641333	-0.00053975	-0.00078725	-4.62593e-17	-9.25186e-17	0
26	-0.0037435	0.0010205	0.000980833	-0.001437	-0.00053575	-0.000756667	0.000958	-0.00185575	0.000114417	-9.25186e-18	1.85037e-17	0
28	-0.0005275	-9.28333e-05	-0.0042845	0.00222467	-0.00026075	-0.004184	0.00253233	-0.000310083	-5.58333e-06	6.4763e-17	-1.85037e-17	7.40149e-17
30	-0.000854167	3.5e-06	-0.0057755	0.00223033	0.00032625	-0.00632867	0.00296633	-0.00239942	-0.00155525	-4.62593e-17	-5.55112e-17	-3.70074e-17
32	-0.00180817	0.0003875	-0.00665017	-0.000856667	0.00109658	-0.00211233	0.000843667	0.000834917	-0.00145925	-9.25186e-18	1.85037e-17	-7.40149e-17
34	-0.00211317	0.00118583	-0.00454883	0.00163567	0.00212558	-0.00207267	0.003017	0.00020025	0.00189442	-8.32667e-17	-5.55112e-17	-3.70074e-17
36	0.00131517	-0.00110417	-0.00207317	0.00174567	0.00220358	-0.00391933	0.002152	-0.00292942	-0.00102758	-1.20274e-16	5.55112e-17	0
38	-0.00514017	-0.00204283	-0.0021655	0.000647667	0.00281858	-0.00294233	0.000289667	-0.000995083	-0.00318358	-8.32667e-17	-5.55112e-17	3.70074e-17
40	-0.00254083	-0.000697833	-0.00304783	0.00283767	0.000364583	-0.00478767	0.00135233	-0.00276408	-0.00309858	1.0177e-16	-5.55112e-17	7.40149e-17
42	-0.0030395	0.0010485	-0.00332583	0.000827	-0.00241308	-0.00458067	-0.00238667	-0.00186408	-0.00116225	2.77556e-17	5.55112e-17	3.70074e-17
44	-0.00444483	0.000278167	-0.00857717	0.000575667	0.00276092	-0.00524267	0.00232167	-0.000401083	-0.00662358	6.4763e-17	-5.55112e-17	-3.70074e-17
46	-0.00854483	-0.00235283	-0.00876917	-0.00101333	3.69167e-05	-0.00195767	-0.00330567	-0.00234208	-0.00061925	-9.25186e-18	-5.55112e-17	3.70074e-17
48	-0.00310917	0.00107983	-0.00507017	0.000559667	0.00179992	0.000502	0.00248967	0.00109292	-5.325e-05	2.77556e-17	-9.25186e-17	0
50	-0.00478983	-0.00182917	-0.00759483	-0.000439333	0.00184825	-0.00377067	0.001251	0.000629917	-2.5e-07	-8.32667e-17	1.85037e-17	-3.70074e-17
52	-0.00946117	-0.00119883	-0.0089335	-0.00368967	-0.00141308	-0.00436767	-0.00383667	-0.000350417	-0.00403858	2.77556e-17	-9.25186e-17	3.70074e-17
54	-0.00470517	0.0002895	-0.00924083	-0.000536333	0.00115425	-0.005622	0.00309433	0.00118092	-0.00250325	-9.25186e-18	1.85037e-17	3.70074e-17
56	-0.0103195	-0.00108183	-0.00592117	-0.000445667	-0.00073175	0.000333	-0.002306	-0.00482975	-0.000276917	-9.25186e-18	1.85037e-17	3.70074e-17
58	-0.0102422	-0.00621817	-0.00828017	-0.000703667	-0.000310083	-0.00766933	-0.000438333	-0.00298108	-6.99167e-05	1.0177e-16	-5.55112e-17	3.70074e-17
