# Supplementary material for: ADRA1A–Gαq signalling potentiates adipocyte thermogenesis through CKB and TNAP
Source: Nat Metab. 2022 Nov 7;4(11):1459–73. doi: 10.1038/s42255-022-00667-w (PMC9684074; doi:10.1038/s42255-022-00667-w)
Supplement: Source Data Extended Data Fig. 9 — Statistical source data. [file 42255_2022_667_MOESM21_ESM.xlsx]

## Sheet: Sheet1
Extended Data Fig. 9b				Extended Data Fig. 9d																									Extended Data Fig. 9e
hMD3q^AdipoqCre_Ckb(fl/+)	hMD3q^AdipoqCre_Ckb(fl/fl)	Sex		AdipoqCre(pos)_hMD3q(neg)_Ckb(fl/+) or AdipoqCre(neg)_hMD3q(pos)_Ckb(fl/+)_Saline												AdipoqCre(pos)_hMD3q(neg)_Ckb(fl/+) or AdipoqCre(neg)_hMD3q(pos)_Ckb(fl/+)_Saline													hMD3q^AdipoqCre_Ckb(+/+)														hMD3q^AdipoqCre_Ckb(fl/fl)
0.768374	0.149809	M		M	M	M	M	M	M	M	M	F	F	F	F	M	M	M	M	M	M	M	M	F	F	F	F		M	M	M	M	M	M	M	M	F	F	F	F	F	F	M	M	M	M	F	F	F
1.08394	0.098721	M		0.191138	0.327356	0.268696	0.209722	0.233656	0.354409	0.20422	0.430365	0.372903	0.254981	0.422246	0.289364	0.382935	0.377548	0.201679	0.266044	0.252697	0.298497	0.245531	0.3097	0.328546	0.178207	0.204041	0.173351		0.251274	0.439109	0.39279	0.262678	0.470858	0.231504	0.222985	0.212451	0.378097	0.293693	0.252246	0.399322	0.243914	0.213961	0.316394	0.222412	0.188742	0.253236	0.27713	0.243096	0.342171
0.699994	0.102607	M		0.199943	0.281827	0.265087	0.1805	0.293022	0.271562	0.201925	0.445258	0.373391	0.327482	0.484076	0.368577	0.358464	0.316932	0.190441	0.228349	0.247996	0.41099	0.296336	0.389427	0.324427	0.194088	0.204121	0.169528		0.37529	0.434078	0.32145	0.243685	0.428367	0.229336	0.2139	0.251106	0.370006	0.293995	0.257629	0.428471	0.275171	0.215168	0.253731	0.224589	0.202013	0.274338	0.225867	0.223694	0.366437
0.426504	0.153601	M		0.212316	0.242289	0.267949	0.246223	0.432129	0.245916	0.189029	0.364435	0.369409	0.35869	0.425648	0.423409	0.358033	0.29203	0.207644	0.235043	0.247557	0.431262	0.364578	0.395734	0.305644	0.274248	0.20092	0.167863		0.401321	0.433419	0.303303	0.254286	0.37786	0.218061	0.212693	0.236557	0.360654	0.306803	0.239006	0.383906	0.286769	0.222282	0.240441	0.219906	0.193935	0.299919	0.19985	0.212964	0.336909
0.743708	0.099139	M		0.20743	0.228561	0.299128	0.302463	0.481698	0.249668	0.179101	0.313282	0.361452	0.365716	0.346981	0.43804	0.314804	0.288752	0.216476	0.267837	0.271207	0.351444	0.384649	0.323265	0.279209	0.336994	0.196969	0.176415		0.323581	0.455378	0.274149	0.277447	0.330805	0.198633	0.222762	0.203748	0.345227	0.329471	0.212807	0.349482	0.279448	0.232979	0.245677	0.204561	0.183339	0.286398	0.186476	0.215095	0.362756
1.65385	0.100513	M		0.19928	0.253514	0.298265	0.300446	0.498709	0.263731	0.17231	0.414469	0.37791	0.357066	0.418229	0.408187	0.264703	0.278984	0.216147	0.271433	0.295511	0.38543	0.384086	0.278508	0.247572	0.367571	0.201109	0.180551		0.289396	0.437722	0.241126	0.301135	0.271995	0.191158	0.23582	0.169904	0.301981	0.323051	0.202101	0.354238	0.279653	0.232129	0.249031	0.195218	0.185042	0.26934	0.182175	0.221943	0.400156
1.50139		M		0.199055	0.300277	0.261873	0.351905	0.508592	0.288338	0.174294	0.413918	0.440717	0.35359	0.44483	0.375669	0.240962	0.27241	0.205553	0.274003	0.270969	0.425412	0.439043	0.25329	0.212908	0.436212	0.205792	0.17894		0.278046	0.378329	0.224855	0.283464	0.236313	0.197394	0.236316	0.187598	0.258422	0.2865	0.242268	0.380991	0.291283	0.22232	0.253625	0.19859	0.2078	0.260313	0.183101	0.230685	0.363108
1.09493		M		0.24753	0.338073	0.244216	0.426623	0.505309	0.319297	0.269058	0.29055	0.448838	0.329309	0.374556	0.40563	0.226034	0.273175	0.180635	0.287448	0.253309	0.357156	0.44099	0.241366	0.190707	0.489263	0.20614	0.174602		0.275973	0.322937	0.212093	0.256368	0.291117	0.206498	0.22789	0.218673	0.232689	0.230603	0.296946	0.414787	0.317491	0.216507	0.25723	0.208932	0.234563	0.238545	0.180124	0.238585	0.329194
1.02731		M		0.289655	0.30074	0.238678	0.428331	0.514765	0.347369	0.397122	0.250502	0.412105	0.266291	0.373901	0.450451	0.216636	0.290178	0.159337	0.296527	0.264289	0.297026	0.345475	0.24208	0.185744	0.45443	0.255236	0.170283		0.279356	0.285415	0.198502	0.284842	0.325427	0.209415	0.213224	0.17391	0.218257	0.187949	0.348063	0.436579	0.326245	0.211776	0.252559	0.220714	0.211872	0.219636	0.1701	0.224372	0.324664
1.38951	0.206843	F		0.265002	0.252546	0.238848	0.476046	0.602655	0.357452	0.402759	0.247078	0.405976	0.220983	0.382881	0.486103	0.21513	0.30607	0.237492	0.287886	0.26207	0.265528	0.285348	0.246416	0.184208	0.387401	0.334485	0.16798		0.285491	0.277838	0.192393	0.334995	0.296213	0.196617	0.210024	0.180209	0.216582	0.179433	0.362227	0.442717	0.310882	0.2064	0.253089	0.223806	0.211252	0.230262	0.166745	0.199663	0.336701
0.985281	0.228445	F		0.237289	0.227189	0.246646	0.612684	0.642926	0.330792	0.402623	0.229846	0.408332	0.198367	0.30286	0.446535	0.217075	0.277506	0.345714	0.228676	0.24993	0.228117	0.256688	0.217282	0.183072	0.315791	0.352441	0.168235		0.28005	0.244342	0.211083	0.391635	0.282176	0.187156	0.214715	0.279715	0.223024	0.190027	0.349269	0.436932	0.259176	0.202625	0.269245	0.249972	0.279533	0.245361	0.168649	0.204288	0.349983
1.04756	0.234765	F		0.222761	0.219494	0.259988	0.561751	0.567749	0.316848	0.449806	0.233723	0.403963	0.185927	0.24137	0.389852	0.217338	0.245928	0.408748	0.186324	0.243428	0.209678	0.221093	0.198764	0.1787	0.325579	0.355374	0.170339		0.330799	0.208613	0.294593	0.462594	0.282787	0.18486	0.21878	0.329618	0.305227	0.221163	0.323447	0.488246	0.22929	0.200786	0.294528	0.305691	0.297488	0.254612	0.168785	0.227778	0.338264
0.92067	0.259195	F		0.213517	0.237388	0.271715	0.40629	0.435047	0.316186	0.448363	0.254723	0.39474	0.193508	0.233388	0.416804	0.210661	0.229	0.438726	0.1939	0.222432	0.234818	0.207294	0.233692	0.168399	0.374434	0.376646	0.170209		0.498144	0.326542	0.340534	0.484666	0.28599	0.188212	0.222612	0.339497	0.51076	0.277755	0.303931	0.501179	0.267013	0.199299	0.329413	0.35407	0.266197	0.255615	0.210619	0.264198	0.328255
1.10772	0.304667	F		0.266699	0.297953	0.263496	0.379803	0.338164	0.274708	0.391605	0.243842	0.391942	0.229156	0.234311	0.428715	0.219763	0.184287	0.425015	0.217651	0.196959	0.231443	0.224775	0.234488	0.161869	0.393609	0.390248	0.179898		0.629274	0.47613	0.314761	0.309833	0.30154	0.204711	0.228207	0.337574	0.632635	0.339189	0.311693	0.310626	0.215324	0.201571	0.376904	0.394822	0.240374	0.243704	0.301307	0.312407	0.32868
0.533698	0.292129	F		0.454194	0.400233	0.208786	0.356025	0.483266	0.240062	0.271698	0.219655	0.437619	0.282052	0.252789	0.392376	0.377315	0.189729	0.281527	0.236501	0.343317	0.218364	0.179099	0.192843	0.241614	0.383746	0.384862	0.208843		0.701348	0.542291	0.41453	0.316693	0.333112	0.239768	0.259129	0.332878	0.676588	0.390147	0.444344	0.297212	0.154649	0.213593	0.460736	0.429319	0.282687	0.203297	0.402143	0.370877	0.308414
1.0053	0.506204	F		0.522547	0.534613	0.30787	0.286456	0.609553	0.261183	0.239888	0.197529	0.476425	0.348745	0.307361	0.323802	0.539485	0.427843	0.184339	0.196539	0.541654	0.362401	0.150331	0.149655	0.355398	0.348988	0.326594	0.238986		0.766824	0.623641	0.578172	0.630526	0.396612	0.300242	0.302206	0.323095	0.755999	0.426536	0.589501	0.528684	0.355823	0.413628	0.600998	0.485305	0.42469	0.285751	0.474956	0.438889	0.31589
1.01026	0.165064	F		0.45412	0.554232	0.544936	0.383611	0.597908	0.283315	0.34992	0.305415	0.466172	0.435087	0.365412	0.275815	0.568931	0.592609	0.340564	0.246337	0.549965	0.507152	0.341003	0.210546	0.419714	0.346664	0.299369	0.276672		0.777286	0.717808	0.661584	0.76335	0.484008	0.389296	0.324972	0.212512	0.763418	0.457504	0.576558	0.546224	0.581934	0.693342	0.682454	0.562412	0.515439	0.504524	0.461305	0.493393	0.449472
				0.45131	0.505435	0.591969	0.546274	0.604723	0.292	0.401289	0.526751	0.44788	0.492819	0.411173	0.330891	0.542599	0.527886	0.471993	0.451878	0.515615	0.483358	0.506295	0.485948	0.437131	0.364995	0.367102	0.354512		0.687525	0.748586	0.698086	0.769738	0.573821	0.520193	0.40216	0.125516	0.640017	0.521457	0.502617	0.458882	0.671004	0.608121	0.711565	0.60405	0.542898	0.664429	0.416855	0.516185	0.528851
				0.458857	0.524629	0.554388	0.515945	0.613356	0.282533	0.395227	0.618086	0.432847	0.482732	0.429825	0.381917	0.483717	0.488066	0.530391	0.594987	0.501565	0.449573	0.518416	0.652423	0.415382	0.384158	0.413096	0.402817		0.572607	0.721616	0.698227	0.818714	0.722018	0.61129	0.556705	0.300585	0.519847	0.563637	0.413524	0.467393	0.631138	0.458668	0.75935	0.609056	0.55148	0.750717	0.374984	0.534025	0.495324
				0.414616	0.516041	0.541268	0.446173	0.555791	0.270784	0.372486	0.622036	0.438845	0.455415	0.429478	0.395083	0.447598	0.476344	0.543406	0.66751	0.483984	0.443348	0.516065	0.675047	0.412495	0.409937	0.425978	0.371105		0.477583	0.634777	0.664239	0.879839	0.916005	0.584302	0.637925	0.464705	0.423727	0.541847	0.409426	0.464639	0.516545	0.467726	0.736781	0.580408	0.552263	0.75552	0.443046	0.549981	0.485708
Extended Data Fig. 9c				0.395422	0.436056	0.513337	0.407386	0.573151	0.273814	0.344545	0.570788	0.436211	0.42236	0.420219	0.425429	0.423975	0.4477	0.518437	0.683249	0.475198	0.470699	0.496908	0.650546	0.412877	0.437216	0.426266	0.399897		0.533748	0.595366	0.617577	0.934614	0.764504	0.5711	0.65914	0.501784	0.344058	0.535207	0.430239	0.420893	0.489229	0.452034	0.583456	0.534247	0.555218	0.713213	0.521231	0.562681	0.480723
hMD3q^AdipoqCre_Ckb(+/+)	hMD3q^AdipoqCre_Ckb(fl/fl)	Sex		0.405777	0.367594	0.475803	0.362802	0.708614	0.305105	0.321246	0.523233	0.40352	0.389672	0.404147	0.44635	0.402872	0.405764	0.464774	0.652374	0.508069	0.499403	0.431504	0.648709	0.394417	0.427239	0.429574	0.468438		0.57455	0.599843	0.596515	0.867214	0.46928	0.583779	0.664144	0.498837	0.341349	0.530303	0.366285	0.359117	0.47796	0.407258	0.489805	0.48102	0.494446	0.641066	0.441312	0.552622	0.4377
0.676735	0.098085	M		0.373177	0.317459	0.479242	0.341515	0.643253	0.34859	0.322471	0.4947	0.383334	0.37665	0.385747	0.415427	0.392164	0.352269	0.414953	0.589867	0.508087	0.492568	0.357455	0.745232	0.357358	0.400134	0.445382	0.43077		0.447462	0.517077	0.586989	0.71841	0.437186	0.567801	0.663315	0.489345	0.449804	0.427653	0.319687	0.329789	0.438559	0.373336	0.458336	0.444567	0.394842	0.573926	0.363274	0.501702	0.404483
0.94306	0.053251	M		0.31855	0.281639	0.488773	0.41976	0.46879	0.312187	0.326531	0.47515	0.381459	0.396386	0.383201	0.389481	0.386502	0.307685	0.386981	0.532319	0.440808	0.493497	0.295372	0.73323	0.307763	0.380132	0.429589	0.392131		0.388534	0.453091	0.578218	0.568674	0.466173	0.513502	0.657837	0.527627	0.488674	0.399392	0.32532	0.397172	0.407389	0.350289	0.378219	0.417972	0.379029	0.490473	0.339313	0.479192	0.393519
0.822383	0.017015	M		0.263252	0.260994	0.464841	0.441718	0.385128	0.276042	0.286083	0.457883	0.393647	0.356046	0.392416	0.385615	0.350226	0.276731	0.43025	0.497289	0.368687	0.498427	0.265088	0.611234	0.301476	0.374715	0.393386	0.421954		0.422393	0.5088	0.489588	0.486768	0.487223	0.411174	0.565991	0.538634	0.469457	0.572677	0.360636	0.413652	0.392987	0.339375	0.388099	0.390243	0.384473	0.348959	0.321784	0.483924	0.361351
0.689327	0.048042	M		0.229135	0.255388	0.454301	0.33286	0.34468	0.325555	0.246319	0.436188	0.402775	0.275709	0.407961	0.383601	0.303086	0.262884	0.46895	0.517015	0.316817	0.448226	0.256247	0.61706	0.32363	0.384015	0.400789	0.419931		0.486077	0.556071	0.389193	0.493157	0.458089	0.395629	0.458332	0.498318	0.537769	0.546706	0.388594	0.352921	0.416272	0.374578	0.597321	0.374548	0.368034	0.309448	0.331298	0.466005	0.325102
0.829373	0.043566	M		0.218352	0.262365	0.457598	0.273505	0.328219	0.346282	0.230277	0.434414	0.396279	0.235152	0.393221	0.383606	0.266642	0.278949	0.426989	0.565685	0.325855	0.409511	0.238506	0.638271	0.355713	0.383104	0.412585	0.391513		0.538746	0.559932	0.424264	0.478779	0.428662	0.457832	0.485967	0.46482	0.538205	0.375357	0.352476	0.33423	0.42914	0.42771	0.628673	0.378383	0.379414	0.414068	0.410361	0.453458	0.316251
0.646551	0.038276	M		0.209393	0.27078	0.425373	0.258247	0.320672	0.33088	0.216739	0.442304	0.410604	0.227727	0.33967	0.388545	0.241041	0.330823	0.38612	0.624461	0.367216	0.4494	0.271645	0.558597	0.359266	0.360298	0.401155	0.389548		0.539218	0.47804	0.480099	0.476364	0.495956	0.459041	0.520408	0.427884	0.353619	0.439434	0.318921	0.340316	0.398997	0.38073	0.5105	0.438925	0.410403	0.474006	0.467233	0.466399	0.333036
1.38494	0.043723	M		0.207662	0.255041	0.37687	0.238661	0.303969	0.342126	0.210879	0.395356	0.43078	0.248386	0.291433	0.365127	0.227008	0.388081	0.357398	0.628126	0.424612	0.489704	0.374759	0.527059	0.326222	0.294191	0.389335	0.379335		0.591903	0.420617	0.506412	0.550916	0.603715	0.438254	0.503937	0.357906	0.297265	0.519856	0.311763	0.336109	0.4023	0.334589	0.569915	0.491525	0.407628	0.497981	0.462271	0.431769	0.370148
1.05553	0.058106	M		0.21998	0.24535	0.333006	0.222778	0.23537	0.374394	0.231954	0.329738	0.397896	0.245042	0.2549	0.312682	0.22427	0.427972	0.308353	0.593388	0.460324	0.50876	0.371679	0.552006	0.323173	0.242622	0.372992	0.337887		0.672059	0.493205	0.47443	0.604191	0.710554	0.422034	0.446499	0.323588	0.366911	0.46985	0.344332	0.353767	0.434037	0.357918	0.627875	0.425273	0.385485	0.515804	0.376052	0.369509	0.387071
1.70911	0.064089	F		0.214726	0.255509	0.296744	0.212578	0.231084	0.422368	0.225263	0.281418	0.367188	0.223773	0.23741	0.305103	0.22532	0.407767	0.245935	0.572199	0.459442	0.477983	0.301776	0.519327	0.331395	0.225736	0.329512	0.31875		0.584557	0.513616	0.44381	0.596166	0.59808	0.400525	0.387941	0.350403	0.427425	0.519707	0.373589	0.39358	0.449432	0.376759	0.575852	0.374351	0.354133	0.524049	0.300416	0.407598	0.392292
0.926432	0.049883	F		0.19136	0.248311	0.269157	0.203728	0.348117	0.45003	0.16853	0.257055	0.37421	0.234249	0.227948	0.326377	0.222342	0.388767	0.1762	0.554123	0.401792	0.449693	0.258448	0.446306	0.32362	0.220917	0.282596	0.324956		0.520183	0.474588	0.547767	0.552663	0.449418	0.387067	0.398665	0.415813	0.453666	0.62615	0.326205	0.385873	0.464508	0.380856	0.526621	0.378766	0.361532	0.523292	0.401328	0.464815	0.402532
1.14861	0.041794	F		0.184695	0.230194	0.245752	0.201343	0.447741	0.441335	0.165138	0.254712	0.339636	0.260112	0.222443	0.350548	0.214691	0.399284	0.195409	0.535922	0.345121	0.481396	0.23163	0.345039	0.293786	0.218583	0.25132	0.342623		0.656917	0.512843	0.588656	0.494593	0.643549	0.448821	0.498143	0.46394	0.423959	0.523057	0.305471	0.358346	0.489591	0.361896	0.511602	0.359915	0.398686	0.506718	0.471737	0.472682	0.410225
0.682453	0.039221	F		0.189655	0.221885	0.235563	0.218762	0.501205	0.369773	0.192945	0.258286	0.278593	0.289456	0.221408	0.351746	0.204484	0.41927	0.295765	0.521761	0.316302	0.467351	0.220364	0.285547	0.243435	0.204713	0.243366	0.356385		0.664496	0.545445	0.487108	0.455519	0.777854	0.512884	0.676743	0.393093	0.46539	0.402036	0.340999	0.359234	0.484489	0.348724	0.581429	0.361003	0.4114	0.504699	0.441431	0.44809	0.414398
1.24116	0.074237	F		0.201252	0.22271	0.249888	0.221156	0.4719	0.293492	0.188291	0.262249	0.262986	0.330579	0.222123	0.323873	0.204555	0.425836	0.34285	0.523169	0.293227	0.394832	0.21661	0.276002	0.21305	0.201934	0.261367	0.354229		0.530242	0.499819	0.426584	0.439134	0.695735	0.511113	0.654107	0.366429	0.532279	0.406159	0.385146	0.368575	0.459562	0.364155	0.640274	0.456394	0.417917	0.565185	0.440512	0.409454	0.412096
1.1768	0.047077	F		0.199282	0.232466	0.254306	0.195733	0.442042	0.269187	0.189863	0.260511	0.257552	0.365268	0.220626	0.282016	0.209511	0.367544	0.357371	0.574442	0.27416	0.331568	0.217636	0.25807	0.196825	0.213307	0.320941	0.32409		0.433219	0.475424	0.408164	0.448115	0.682222	0.509664	0.502991	0.441973	0.430709	0.439454	0.440212	0.380283	0.47125	0.432715	0.616462	0.525164	0.43032	0.582146	0.460268	0.41827	0.454828
0.857023	0.053128	F		0.183566	0.244628	0.249082	0.242111	0.452488	0.310092	0.211412	0.259439	0.240832	0.332446	0.218542	0.242406	0.21392	0.307208	0.362657	0.560842	0.25828	0.290534	0.220002	0.25225	0.185583	0.211109	0.371371	0.275436		0.428596	0.485892	0.403928	0.475094	0.706406	0.517206	0.392943	0.456336	0.339896	0.474702	0.518049	0.394351	0.480314	0.510449	0.494293	0.526429	0.434796	0.531252	0.47593	0.41969	0.647435
1.21052	0.064869	F		0.180003	0.26463	0.281619	0.323362	0.457477	0.39183	0.214305	0.258624	0.220551	0.277275	0.216772	0.229478	0.211437	0.278672	0.336108	0.436414	0.252029	0.286	0.218148	0.281111	0.178136	0.206214	0.37199	0.240371		0.577372	0.499851	0.459058	0.519123	0.712893	0.511887	0.391844	0.455616	0.400168	0.46007	0.534785	0.411818	0.461106	0.460421	0.347894	0.438861	0.419261	0.486675	0.458724	0.373751	0.703078
				0.180666	0.306691	0.328825	0.344684	0.445277	0.375532	0.19928	0.246566	0.203617	0.231606	0.218783	0.226112	0.206593	0.265504	0.286967	0.39909	0.256996	0.279263	0.209615	0.321915	0.17406	0.218013	0.384177	0.218508		0.554489	0.512894	0.580448	0.587317	0.627053	0.537212	0.520898	0.565157	0.446894	0.4609	0.471402	0.436128	0.467413	0.424358	0.416708	0.415921	0.344518	0.453354	0.406503	0.400096	0.539129
				0.176647	0.353324	0.366726	0.340891	0.394198	0.318518	0.164162	0.24169	0.212379	0.221763	0.221584	0.225398	0.227748	0.261344	0.283848	0.411342	0.257204	0.265437	0.20502	0.366251	0.179366	0.22196	0.395161	0.209253		0.379747	0.520175	0.599412	0.595522	0.451398	0.623142	0.512869	0.589603	0.468706	0.525533	0.455358	0.442666	0.497507	0.49298	0.510756	0.678601	0.291839	0.431175	0.381018	0.461277	0.499115
Extended Data Fig. 9h				0.210678	0.391617	0.391761	0.327824	0.340001	0.277402	0.198644	0.263816	0.222738	0.247673	0.220867	0.217229	0.272727	0.255298	0.281388	0.347505	0.254834	0.264116	0.209267	0.403077	0.184737	0.213393	0.329766	0.206275		0.434056	0.493813	0.544111	0.518367	0.513444	0.566592	0.451825	0.45803	0.498122	0.490153	0.444642	0.426032	0.523798	0.500766	0.494069	0.725703	0.325312	0.451362	0.383116	0.357475	0.503641
CL	CL + DCZ	Sex		0.274232	0.363447	0.403946	0.313434	0.302569	0.255833	0.339041	0.311938	0.215905	0.289546	0.214531	0.20947	0.342124	0.251292	0.238506	0.296734	0.257925	0.278931	0.228922	0.43048	0.175665	0.204828	0.259218	0.205881		0.563062	0.469163	0.472297	0.522242	0.665646	0.410402	0.534575	0.383791	0.557591	0.389224	0.361967	0.414248	0.542729	0.446303	0.462169	0.440591	0.361105	0.520586	0.410692	0.272749	0.419559
25.02	26.74	M		0.276323	0.300127	0.410014	0.292241	0.286551	0.254943	0.357836	0.366957	0.211232	0.329794	0.205106	0.215327	0.361859	0.25068	0.223111	0.295512	0.264299	0.315154	0.26914	0.446718	0.175911	0.202707	0.237466	0.19917		0.640211	0.593656	0.399416	0.580341	0.605969	0.468699	0.570412	0.379161	0.660113	0.401292	0.370832	0.412847	0.550074	0.40709	0.455507	0.435868	0.378718	0.617669	0.427099	0.337793	0.389537
25.35	27.02	M		0.247656	0.286707	0.411131	0.246264	0.285662	0.263314	0.294901	0.339146	0.208512	0.353538	0.215114	0.214565	0.325465	0.251528	0.237938	0.28145	0.271795	0.312124	0.326153	0.42067	0.189852	0.217504	0.231875	0.194185		0.628658	0.690875	0.340786	0.620484	0.572393	0.542023	0.488008	0.443415	0.624043	0.440499	0.487545	0.429754	0.509618	0.430036	0.581769	0.531348	0.351594	0.689506	0.416976	0.432184	0.447505
23.32	22.68	M		0.217423	0.28575	0.408869	0.217054	0.283178	0.27807	0.267983	0.288068	0.196421	0.33038	0.229346	0.202872	0.289593	0.252403	0.217391	0.270066	0.252192	0.267608	0.304514	0.358606	0.186017	0.221617	0.232325	0.195936		0.546581	0.620345	0.340284	0.635521	0.664658	0.473509	0.460881	0.466285	0.503619	0.452035	0.399113	0.447948	0.448545	0.552289	0.656435	0.417848	0.351299	0.649257	0.381121	0.50417	0.47826
26.15	26.72	M		0.202961	0.278508	0.403616	0.224219	0.343467	0.296187	0.238225	0.278344	0.191274	0.272449	0.223663	0.209152	0.281249	0.251037	0.195927	0.300134	0.234582	0.245551	0.240032	0.332315	0.175347	0.207819	0.22182	0.197696		0.496539	0.521767	0.384677	0.620412	0.788512	0.420397	0.467675	0.409443	0.560863	0.480833	0.286025	0.460082	0.481363	0.526756	0.556189	0.339882	0.426188	0.614249	0.357502	0.438951	0.478464
27.34	28.32	M		0.203061	0.251406	0.390454	0.214123	0.4808	0.308313	0.194389	0.263421	0.204854	0.234458	0.212295	0.217891	0.333501	0.24602	0.210258	0.367432	0.288992	0.241663	0.219325	0.315459	0.177529	0.205614	0.209832	0.198291		0.514049	0.443452	0.453946	0.606649	0.832818	0.40121	0.435497	0.376133	0.590983	0.526318	0.446707	0.456908	0.505547	0.388548	0.481878	0.374227	0.429227	0.61347	0.406136	0.362119	0.451692
23.94	23.54	M		0.187588	0.219309	0.340704	0.196402	0.497003	0.308081	0.183152	0.238777	0.219282	0.214913	0.201416	0.203428	0.347781	0.238178	0.211543	0.463571	0.360263	0.254725	0.210251	0.281364	0.180365	0.207286	0.203444	0.19672		0.637701	0.468736	0.444421	0.577838	0.588792	0.405908	0.488417	0.383593	0.438365	0.581758	0.550399	0.447316	0.445834	0.384434	0.44824	0.430971	0.374439	0.560958	0.457655	0.366482	0.388525
25.45	25.43	M		0.173618	0.214486	0.287602	0.20181	0.437084	0.270322	0.20505	0.226794	0.230443	0.216724	0.201276	0.193005	0.308447	0.2527	0.196254	0.535291	0.421626	0.249351	0.203461	0.255386	0.180258	0.199632	0.205672	0.195543		0.653458	0.535806	0.329629	0.490913	0.45063	0.417955	0.652698	0.45983	0.467196	0.597821	0.490696	0.445136	0.446427	0.420487	0.39741	0.471371	0.399072	0.546142	0.482818	0.368648	0.303849
21.65	22.55	M		0.180437	0.214834	0.267459	0.206855	0.431096	0.23553	0.256127	0.228958	0.233436	0.217464	0.206462	0.194108	0.266385	0.270735	0.19804	0.572434	0.470543	0.229832	0.214663	0.242905	0.177853	0.197624	0.212718	0.196707		0.565696	0.596575	0.462466	0.449772	0.543125	0.422016	0.569573	0.517137	0.617679	0.537422	0.431387	0.454251	0.506496	0.432529	0.383195	0.444871	0.441635	0.702159	0.444349	0.36005	0.371531
21.46	21.98	F		0.182334	0.210095	0.252884	0.200668	0.489593	0.250901	0.281449	0.246156	0.245535	0.213193	0.207247	0.19695	0.231872	0.247246	0.208326	0.56179	0.482521	0.244088	0.239257	0.239917	0.175482	0.204516	0.207097	0.194814		0.596208	0.595227	0.66492	0.493613	0.612012	0.406163	0.377453	0.514042	0.524703	0.497345	0.411011	0.472927	0.547277	0.429562	0.447165	0.414378	0.457282	0.687899	0.389453	0.348159	0.498596
18.59	20.88	F		0.175796	0.220582	0.240099	0.196948	0.60575	0.272255	0.255455	0.252078	0.279402	0.203892	0.215266	0.198668	0.216507	0.227068	0.217968	0.563312	0.398729	0.277955	0.270078	0.24409	0.176899	0.201811	0.221119	0.190776		0.635563	0.55553	0.541581	0.634081	0.620559	0.388761	0.392852	0.479965	0.413779	0.493764	0.484244	0.471406	0.556317	0.413163	0.535759	0.398121	0.411739	0.446254	0.396543	0.353983	0.506218
19.95	22.56	F		0.175499	0.237976	0.239682	0.198504	0.503463	0.282362	0.226478	0.247682	0.286536	0.195574	0.231046	0.195284	0.205667	0.231077	0.217797	0.599398	0.318036	0.319335	0.268192	0.253335	0.175423	0.194443	0.279885	0.188872		0.587687	0.64395	0.410973	0.752281	0.512945	0.45606	0.51638	0.447046	0.430721	0.536361	0.503051	0.458597	0.521871	0.389999	0.625735	0.359606	0.338701	0.438132	0.397751	0.396842	0.44631
18.68		F		0.175948	0.240614	0.242179	0.210582	0.294807	0.236866	0.204673	0.270046	0.270109	0.193208	0.223006	0.191953	0.19813	0.234044	0.212578	0.522724	0.29364	0.313748	0.218912	0.265281	0.170055	0.189292	0.307003	0.191882		0.558723	0.718583	0.402589	0.619594	0.488126	0.526295	0.681828	0.471289	0.447302	0.57868	0.440711	0.444749	0.517542	0.373281	0.684315	0.363588	0.376854	0.557462	0.380167	0.40713	0.354173
20.39		F		0.171025	0.237715	0.236941	0.21604	0.238561	0.215961	0.205448	0.277002	0.271709	0.194965	0.209878	0.190312	0.205916	0.234381	0.233404	0.406485	0.275276	0.265285	0.197747	0.274662	0.169481	0.191348	0.312054	0.201729		0.569306	0.665952	0.399233	0.515059	0.618107	0.530632	0.583085	0.510047	0.470709	0.583458	0.463966	0.514028	0.535758	0.374601	0.665404	0.532273	0.405157	0.5983	0.425124	0.386439	0.43107
				0.169884	0.232799	0.233921	0.2063	0.240708	0.313789	0.203853	0.22758	0.248296	0.200489	0.219801	0.186794	0.215157	0.233751	0.265638	0.422657	0.261903	0.251299	0.202028	0.260139	0.176558	0.200984	0.353557	0.206862		0.615223	0.584345	0.407736	0.554007	0.699802	0.466451	0.373086	0.536828	0.598404	0.58615	0.514626	0.663025	0.51158	0.411926	0.527708	0.593868	0.329497	0.575633	0.477685	0.39257	0.54609
				0.180106	0.218844	0.234897	0.198503	0.259508	0.397832	0.187848	0.24262	0.173954	0.209496	0.248491	0.186604	0.210432	0.229937	0.29333	0.495078	0.257737	0.243965	0.211759	0.244707	0.195362	0.200843	0.373983	0.206998		0.648694	0.51755	0.460983	0.561729	0.690944	0.378102	0.39667	0.473282	0.662344	0.602229	0.493457	0.657554	0.504401	0.459311	0.449064	0.459166	0.301957	0.502768	0.432908	0.394062	0.437457
Extended Data Fig. 9i				0.230327	0.206066	0.237159	0.195153	0.312437	0.428854	0.179581	0.320825	0.183292	0.217181	0.291774	0.197641	0.204685	0.222925	0.331316	0.578803	0.281912	0.222092	0.217073	0.253447	0.229483	0.201144	0.334819	0.202849		0.624156	0.586575	0.465723	0.536863	0.522812	0.46321	0.479014	0.39503	0.533404	0.674782	0.489436	0.540986	0.558746	0.428362	0.461621	0.342276	0.322067	0.480543	0.394321	0.369236	0.372322
CL	CL + DCZ	Sex		0.288532	0.217471	0.239043	0.198315	0.368932	0.370439	0.180451	0.360735	0.265758	0.219994	0.320528	0.204982	0.199833	0.234092	0.367061	0.51404	0.336548	0.23708	0.212329	0.258232	0.275304	0.216865	0.313081	0.213131		0.581846	0.678244	0.397464	0.496485	0.480283	0.567528	0.542862	0.452645	0.443208	0.709325	0.512754	0.361242	0.592822	0.38668	0.575463	0.275811	0.284651	0.474614	0.397381	0.372438	0.425206
5.76	2.15	M		0.320054	0.226099	0.238854	0.205963	0.371543	0.290416	0.190555	0.378798	0.33126	0.220566	0.339114	0.203817	0.189894	0.249681	0.316227	0.363716	0.322821	0.283679	0.214424	0.252998	0.305979	0.257708	0.304582	0.250103		0.541388	0.688686	0.531601	0.523302	0.666107	0.568642	0.502434	0.474165	0.418717	0.638093	0.397255	0.289648	0.598394	0.384884	0.660216	0.296496	0.322221	0.428146	0.391149	0.398039	0.416873
3.23	1.16	M		0.301131	0.219182	0.231401	0.216041	0.350231	0.263003	0.205479	0.39044	0.368817	0.218704	0.35666	0.194008	0.180707	0.229733	0.244619	0.297614	0.271222	0.270871	0.21794	0.238699	0.320483	0.322226	0.257487	0.279838		0.554284	0.670788	0.748016	0.635754	0.664698	0.529981	0.463811	0.396779	0.459918	0.580901	0.274621	0.368986	0.578856	0.396107	0.624937	0.465173	0.538982	0.4397	0.400073	0.389249	0.388089
1.71	2.1	M		0.238367	0.212377	0.218873	0.211892	0.319211	0.272021	0.220873	0.402393	0.366202	0.212291	0.368038	0.183813	0.178664	0.244334	0.216874	0.266672	0.266556	0.245355	0.207446	0.229005	0.319255	0.37077	0.218653	0.2998		0.559344	0.625356	0.779864	0.600661	0.568227	0.46293	0.673058	0.39144	0.468611	0.557969	0.334557	0.47176	0.583572	0.405149	0.543379	0.746997	0.630225	0.533137	0.473722	0.373105	0.412376
2.05	2.37	M		0.195986	0.219421	0.219104	0.196695	0.297006	0.298279	0.215293	0.408293	0.375632	0.203953	0.372591	0.185386	0.181534	0.325121	0.200021	0.254717	0.258445	0.2546	0.191309	0.239297	0.306007	0.388039	0.223825	0.314589		0.495362	0.515751	0.692407	0.502751	0.578489	0.362951	0.708358	0.435243	0.372944	0.571246	0.444674	0.53646	0.652408	0.372274	0.469427	0.640585	0.570903	0.636491	0.509445	0.370792	0.464075
1.47	2.62	M		0.172649	0.269008	0.2226	0.175973	0.281926	0.263952	0.196956	0.362892	0.392239	0.195907	0.382053	0.189328	0.187759	0.352275	0.191386	0.260899	0.225355	0.270147	0.175918	0.23243	0.282481	0.354922	0.217302	0.323786		0.528122	0.468634	0.520472	0.544942	0.544595	0.36682	0.415203	0.463983	0.410145	0.601646	0.551551	0.467925	0.666487	0.3355	0.54768	0.380294	0.451332	0.662568	0.47162	0.3667	0.522285
1	1.45	M		0.167361	0.32102	0.219591	0.188688	0.265099	0.227055	0.181639	0.329105	0.368714	0.195586	0.372987	0.192552	0.193211	0.331244	0.202034	0.270287	0.232948	0.285922	0.197955	0.207837	0.244406	0.334183	0.19669	0.327189		0.652075	0.600151	0.419634	0.563354	0.431959	0.59418	0.366056	0.471467	0.540262	0.633193	0.553527	0.421798	0.623683	0.323335	0.618314	0.36542	0.392695	0.451815	0.46146	0.364676	0.485232
1.61	1.33	M		0.176803	0.35298	0.215951	0.249733	0.255817	0.240379	0.172597	0.374725	0.356357	0.201228	0.304997	0.197257	0.192436	0.296329	0.197937	0.250408	0.261527	0.295917	0.244746	0.204151	0.204765	0.341954	0.183007	0.299107		0.728902	0.596572	0.386505	0.500407	0.440878	0.631036	0.462342	0.449817	0.530141	0.559484	0.496329	0.448644	0.57234	0.338486	0.571711	0.405159	0.479312	0.399397	0.458394	0.388986	0.409622
2.68	1.13	M		0.192123	0.353963	0.214595	0.289578	0.259134	0.248651	0.171288	0.363788	0.388835	0.204349	0.245492	0.20159	0.17764	0.263628	0.144384	0.228467	0.258758	0.311146	0.282254	0.208968	0.184058	0.331126	0.17837	0.247579		0.715661	0.457158	0.393806	0.522402	0.51667	0.476977	0.472712	0.366842	0.559131	0.426716	0.455839	0.504068	0.566155	0.369872	0.51537	0.441634	0.460533	0.591972	0.413925	0.401889	0.382172
2.41	5.71	F		0.17406	0.337	0.223587	0.311946	0.285749	0.243771	0.170984	0.28228	0.375571	0.200088	0.216065	0.202871	0.207607	0.243276	0.14486	0.218197	0.253034	0.344463	0.303371	0.210507	0.176422	0.30078	0.184468	0.211135		0.567706	0.468375	0.423571	0.590599	0.523866	0.511171	0.495611	0.304459	0.754021	0.414224	0.483654	0.531796	0.645245	0.389039	0.497806	0.428296	0.36149	0.623965	0.417523	0.371651	0.382728
5.04	2.86	F		0.152788	0.330751	0.234716	0.339151	0.317681	0.241531	0.172388	0.221355	0.322128	0.184335	0.201926	0.19999	0.282613	0.234701	0.203022	0.217555	0.257742	0.340177	0.302106	0.229225	0.178571	0.247562	0.186645	0.193343		0.5184	0.555534	0.458324	0.625294	0.584176	0.582343	0.557964	0.426422	0.77634	0.492327	0.580036	0.449142	0.612387	0.405783	0.642795	0.380916	0.336251	0.613925	0.487864	0.35546	0.407641
1.71	4.88	F		0.161945	0.347262	0.239694	0.368689	0.314875	0.238716	0.17883	0.196792	0.269636	0.185477	0.200428	0.194355	0.326764	0.232784	0.208928	0.222995	0.26354	0.297081	0.279522	0.258235	0.175037	0.231454	0.184869	0.196401		0.578712	0.650725	0.41646	0.611591	0.721941	0.551351	0.542154	0.517223	0.648913	0.644581	0.590189	0.429974	0.508605	0.426693	0.760554	0.320679	0.32778	0.761593	0.480079	0.355909	0.477235
2.66		F		0.173194	0.391557	0.243989	0.399029	0.29114	0.232124	0.178629	0.22927	0.235266	0.201296	0.207771	0.197705	0.352769	0.226839	0.19617	0.228399	0.264587	0.264452	0.242519	0.239167	0.170749	0.267099	0.185611	0.196485		0.590284	0.566586	0.34633	0.546237	0.633331	0.501736	0.514549	0.486188	0.571514	0.662085	0.52516	0.514833	0.534204	0.412844	0.697545	0.300789	0.297431	0.870217	0.431336	0.351069	0.541789
3.01		F		0.179641	0.424918	0.246985	0.422775	0.256298	0.231692	0.167706	0.235154	0.232906	0.210309	0.210498	0.203323	0.373052	0.221828	0.194777	0.229386	0.249649	0.244875	0.20279	0.213801	0.17539	0.300557	0.188061	0.191386		0.595046	0.36777	0.351713	0.523139	0.490291	0.458795	0.617821	0.493794	0.516458	0.558217	0.403166	0.490034	0.566236	0.374059	0.606014	0.34322	0.352461	0.878932	0.418058	0.348483	0.511917
				0.180906	0.433469	0.239714	0.416338	0.265062	0.237513	0.188092	0.207104	0.234293	0.20933	0.20391	0.201727	0.381232	0.220387	0.195942	0.223784	0.23848	0.244224	0.182511	0.226297	0.177196	0.320867	0.191649	0.18281		0.630237	0.355574	0.395817	0.535368	0.62844	0.466612	0.65929	0.521895	0.472753	0.505628	0.359323	0.453898	0.525837	0.365782	0.547106	0.432779	0.443072	0.771941	0.413053	0.353878	0.468421
				0.175739	0.390113	0.233108	0.328957	0.305212	0.238644	0.218424	0.203509	0.236336	0.194375	0.197954	0.196465	0.373966	0.227296	0.200056	0.219226	0.238972	0.261913	0.1932	0.221023	0.17328	0.313744	0.190429	0.179672		0.61587	0.440204	0.465681	0.570042	0.670343	0.48024	0.576098	0.527215	0.506165	0.461846	0.419124	0.576493	0.521854	0.365512	0.664688	0.499449	0.347308	0.64442	0.41182	0.352287	0.440689
Extended Data Fig. 9j				0.162191	0.358653	0.239527	0.254513	0.343776	0.231136	0.202895	0.206841	0.242756	0.183339	0.194889	0.189683	0.339054	0.238112	0.216772	0.223318	0.223257	0.282355	0.198877	0.199427	0.177399	0.29068	0.185964	0.188211		0.575796	0.56788	0.600623	0.575183	0.50478	0.458458	0.606165	0.463414	0.576761	0.401306	0.454644	0.630545	0.549506	0.35726	0.737018	0.427181	0.279102	0.659505	0.459635	0.344056	0.428784
CL	CL + DCZ	Sex		0.158255	0.369595	0.240605	0.239022	0.379207	0.207742	0.186312	0.198678	0.250089	0.18232	0.198004	0.186588	0.295318	0.24342	0.223482	0.254292	0.208601	0.247745	0.194858	0.210767	0.182803	0.25764	0.187381	0.191024		0.686157	0.60979	0.695335	0.54027	0.530625	0.44345	0.661899	0.328883	0.533257	0.427453	0.479359	0.548188	0.541982	0.362219	0.609837	0.357943	0.384545	0.729739	0.501627	0.333481	0.449473
31.8	29.6	M		0.165486	0.336402	0.234396	0.227245	0.407665	0.260496	0.190006	0.201553	0.255433	0.204836	0.197728	0.195545	0.263844	0.244163	0.199603	0.264629	0.238919	0.218623	0.177906	0.248972	0.177366	0.226746	0.187369	0.190643		0.769377	0.558695	0.526114	0.620373	0.609594	0.441906	0.532766	0.384808	0.462458	0.520664	0.524519	0.483361	0.524245	0.380381	0.51052	0.345919	0.386175	0.796672	0.437362	0.376711	0.534906
28	29.4	M		0.169399	0.289769	0.233798	0.216567	0.411103	0.380563	0.19479	0.213606	0.244392	0.219912	0.192425	0.229267	0.235196	0.240474	0.190052	0.232423	0.287867	0.25651	0.174028	0.306028	0.17261	0.203066	0.180642	0.200008		0.667509	0.522049	0.450588	0.715485	0.513028	0.454851	0.412573	0.511929	0.421294	0.564539	0.538079	0.446012	0.515485	0.403356	0.469613	0.365766	0.290124	0.600065	0.380338	0.511429	0.544457
26.2	27	M		0.169179	0.31743	0.234324	0.210646	0.394456	0.413982	0.195334	0.201575	0.224558	0.203543	0.192871	0.290606	0.209976	0.236678	0.19754	0.240479	0.338096	0.268672	0.194743	0.378018	0.172235	0.193163	0.172802	0.205825		0.592086	0.491826	0.601376	0.59773	0.506354	0.445514	0.386965	0.446468	0.483636	0.562815	0.504738	0.437594	0.608077	0.419063	0.475487	0.39099	0.277102	0.34865	0.370709	0.514339	0.448229
28	30.3	M		0.163627	0.333218	0.230962	0.212583	0.373335	0.419283	0.180821	0.188748	0.230494	0.193704	0.198565	0.368747	0.199332	0.232735	0.190567	0.268377	0.337162	0.243842	0.201152	0.443907	0.171332	0.194895	0.168081	0.19834		0.579043	0.463813	0.729691	0.492861	0.651371	0.37763	0.446899	0.414097	0.583643	0.514692	0.453405	0.461336	0.730956	0.417709	0.501289	0.383973	0.288041	0.417313	0.374262	0.396445	0.453814
29.6	30.2	M		0.164964	0.297088	0.228806	0.222955	0.341775	0.458077	0.176298	0.198786	0.23887	0.194598	0.208487	0.361945	0.200382	0.226934	0.18337	0.254147	0.297992	0.238015	0.197075	0.42214	0.173106	0.204621	0.175877	0.194027		0.612596	0.461984	0.760783	0.505457	0.552823	0.405534	0.528362	0.489794	0.498736	0.501066	0.422711	0.514083	0.609117	0.389072	0.5257	0.380743	0.284776	0.50789	0.38618	0.363284	0.499413
26.4	28.4	M		0.173317	0.251666	0.228864	0.223598	0.298799	0.451966	0.193942	0.221339	0.234621	0.198816	0.21296	0.324003	0.210624	0.225557	0.192112	0.23373	0.260208	0.239134	0.197733	0.360206	0.183886	0.19479	0.186862	0.192949		0.641026	0.48721	0.556744	0.641067	0.353017	0.50964	0.504909	0.451497	0.411121	0.511308	0.477331	0.556633	0.53308	0.360988	0.583257	0.385558	0.318102	0.537259	0.402016	0.358331	0.493578
28.4	27.2	M		0.172431	0.217667	0.23052	0.214104	0.267486	0.398523	0.197866	0.248132	0.233608	0.218715	0.209066	0.345515	0.207162	0.231569	0.197621	0.223744	0.241522	0.234191	0.199047	0.295578	0.188398	0.181631	0.195012	0.186712		0.612357	0.519202	0.451563	0.781986	0.378767	0.483831	0.49459	0.372492	0.446001	0.471188	0.496286	0.549037	0.702326	0.42542	0.633285	0.360525	0.372606	0.68258	0.4045	0.336604	0.474765
25.7	24.2	M		0.167579	0.237676	0.2298	0.194293	0.253729	0.375713	0.199027	0.254569	0.236036	0.262979	0.196937	0.365319	0.190136	0.234874	0.205137	0.224861	0.250404	0.222712	0.199576	0.257701	0.181847	0.194027	0.194239	0.184758		0.619403	0.586344	0.582979	0.689178	0.494969	0.436868	0.541377	0.410854	0.534623	0.478221	0.448328	0.437273	0.740231	0.452916	0.535611	0.323479	0.379359	0.783431	0.39	0.325886	0.455352
28.6	28.2	F		0.163495	0.241931	0.222136	0.194852	0.263755	0.35564	0.222648	0.238651	0.235605	0.297939	0.190389	0.366669	0.18482	0.234469	0.26072	0.226047	0.260672	0.210205	0.194659	0.247324	0.17307	0.200102	0.187895	0.193022		0.656119	0.709721	0.6279	0.618198	0.63083	0.46376	0.51235	0.443675	0.619018	0.59478	0.45201	0.396668	0.651712	0.354279	0.460184	0.301737	0.351663	0.568819	0.397718	0.329228	0.418938
32.5	25.9	F		0.195876	0.198517	0.214576	0.227605	0.270602	0.31034	0.253829	0.196405	0.24339	0.321796	0.210577	0.375913	0.186466	0.2295	0.313071	0.200998	0.262412	0.220172	0.197509	0.231496	0.168107	0.193311	0.189084	0.191933		0.625793	0.71942	0.575877	0.667641	0.581238	0.501328	0.475421	0.42212	0.525674	0.600616	0.485975	0.47205	0.620202	0.308822	0.534983	0.285114	0.29664	0.488137	0.411098	0.346558	0.385032
27.3	28.6	F		0.260623	0.220277	0.214996	0.209965	0.26223	0.269336	0.286342	0.174902	0.267523	0.3458	0.215633	0.377962	0.190235	0.230135	0.313736	0.185017	0.235928	0.235617	0.240348	0.222154	0.174706	0.206446	0.188124	0.183466		0.588123	0.608038	0.427243	0.750868	0.440723	0.519571	0.584893	0.402215	0.42179	0.508571	0.518276	0.489966	0.597781	0.319621	0.539375	0.279382	0.271558	0.678476	0.399519	0.359774	0.383408
23.1		F		0.29623	0.274564	0.25014	0.16811	0.269128	0.241521	0.315841	0.180079	0.282119	0.367958	0.19489	0.34488	0.19935	0.239919	0.352344	0.197661	0.209041	0.238891	0.272645	0.232292	0.206445	0.218737	0.179264	0.18372		0.596173	0.494027	0.396138	0.823532	0.422418	0.433706	0.621266	0.382413	0.432101	0.468569	0.506797	0.496606	0.553466	0.329763	0.473609	0.364697	0.293879	0.722389	0.416231	0.352829	0.462804
25		F		0.31205	0.262887	0.303562	0.176439	0.286177	0.238433	0.349205	0.198703	0.284601	0.386966	0.192392	0.340759	0.212751	0.237651	0.416147	0.262436	0.195789	0.239011	0.269634	0.243209	0.254532	0.195161	0.181238	0.186374		0.590708	0.409181	0.559802	0.81973	0.442099	0.386285	0.508438	0.351221	0.478841	0.469375	0.445436	0.574583	0.527612	0.351298	0.465605	0.452204	0.398133	0.649634	0.477784	0.333384	0.61724
				0.31876	0.236939	0.360421	0.201145	0.297854	0.236724	0.409708	0.217216	0.277507	0.396141	0.198806	0.379048	0.226943	0.228316	0.40174	0.360282	0.209392	0.239771	0.249745	0.25025	0.242995	0.183228	0.19007	0.187167		0.5685	0.383078	0.520201	0.749996	0.470509	0.497441	0.496561	0.347256	0.52163	0.503516	0.394951	0.586965	0.520522	0.389611	0.474587	0.415689	0.457932	0.538868	0.549053	0.31477	0.536675
Extended Data Fig. 9k				0.297494	0.223471	0.380953	0.226341	0.291904	0.211309	0.41962	0.221522	0.275008	0.388133	0.198956	0.366535	0.2282	0.225748	0.347151	0.451825	0.234246	0.251246	0.224943	0.25845	0.205381	0.19515	0.182051	0.185682		0.564633	0.40776	0.414313	0.626052	0.533859	0.602055	0.525287	0.382862	0.459407	0.504803	0.371672	0.510453	0.518073	0.402299	0.472041	0.381661	0.376233	0.444824	0.568654	0.346795	0.357869
CL	CL + DCZ	Sex		0.251791	0.242042	0.358382	0.235598	0.264614	0.206277	0.340545	0.224311	0.285525	0.339877	0.198954	0.317353	0.200768	0.229843	0.281276	0.484046	0.232353	0.26223	0.218388	0.246006	0.188373	0.19252	0.211725	0.182973		0.562935	0.452586	0.563197	0.586755	0.575732	0.656652	0.451162	0.387982	0.444469	0.488721	0.398404	0.612141	0.528515	0.39112	0.473154	0.384184	0.330309	0.40407	0.417101	0.375223	0.356918
24.61	24.69	M		0.215998	0.269168	0.311383	0.230606	0.260032	0.222821	0.279017	0.225407	0.248552	0.288921	0.200212	0.256873	0.182967	0.239091	0.235791	0.430852	0.230334	0.260553	0.211762	0.186592	0.180696	0.184261	0.319593	0.182863		0.548681	0.399473	0.704188	0.593209	0.480769	0.592329	0.405405	0.372258	0.588435	0.548677	0.4516	0.729438	0.558742	0.37613	0.489033	0.374132	0.328418	0.492545	0.331988	0.352863	0.429458
24.83	26.53	M		0.191401	0.247414	0.261547	0.219235	0.267104	0.227617	0.236919	0.208841	0.190752	0.261763	0.200782	0.217078	0.18126	0.238648	0.216975	0.409367	0.238076	0.242659	0.197164	0.192025	0.179033	0.184585	0.353014	0.185022		0.54842	0.36179	0.717767	0.561894	0.409997	0.527725	0.441163	0.363816	0.605512	0.585944	0.514307	0.595975	0.706544	0.366323	0.555082	0.367115	0.304826	0.602958	0.390476	0.328298	0.524548
22.57	23.64	M		0.179925	0.24333	0.233344	0.206842	0.260237	0.23127	0.198794	0.205535	0.228987	0.233198	0.200211	0.208909	0.183585	0.231988	0.215458	0.402467	0.230491	0.218002	0.19107	0.259964	0.176787	0.188372	0.320593	0.189258		0.563357	0.447723	0.602183	0.561525	0.437887	0.568284	0.505636	0.359658	0.516783	0.526934	0.518858	0.48368	0.87275	0.369539	0.590961	0.386523	0.281415	0.590263	0.400342	0.310481	0.555723
27.04	23.6	M		0.176142	0.280853	0.216543	0.197199	0.252861	0.245006	0.178735	0.248264	0.270122	0.206866	0.196346	0.202938	0.186422	0.230253	0.212533	0.341728	0.21836	0.232984	0.189012	0.245196	0.173753	0.193466	0.322567	0.191768		0.574804	0.436567	0.467402	0.606642	0.514219	0.535096	0.564402	0.360923	0.515383	0.448009	0.489246	0.476756	0.694244	0.394636	0.536247	0.404164	0.273815	0.553968	0.384557	0.30439	0.533859
18.91	16.09	F		0.176281	0.262824	0.209002	0.196872	0.251055	0.251136	0.18013	0.316357	0.253924	0.202606	0.213233	0.201297	0.185727	0.22907	0.189209	0.287771	0.218457	0.250741	0.176829	0.210238	0.169536	0.194232	0.33541	0.191567		0.583899	0.340465	0.529893	0.592752	0.580815	0.428878	0.560445	0.389773	0.518044	0.386607	0.464845	0.484089	0.500697	0.425451	0.484859	0.415692	0.28276	0.524459	0.393345	0.298807	0.476579
19.52	17.82	F		0.171011	0.215639	0.209762	0.195342	0.252989	0.2503	0.179186	0.388714	0.248894	0.205938	0.256837	0.210461	0.185907	0.227094	0.175079	0.2653	0.279687	0.24134	0.173094	0.213308	0.167711	0.194333	0.34697	0.186562		0.591431	0.355412	0.588076	0.537563	0.535642	0.403802	0.516375	0.417356	0.464266	0.415229	0.485926	0.511246	0.504718	0.402793	0.465812	0.454031	0.313621	0.514888	0.392549	0.283984	0.447255
18.09	15.14	F		0.164952	0.209153	0.218923	0.166103	0.260039	0.268597	0.175823	0.395803	0.254099	0.205477	0.298816	0.214496	0.188247	0.235731	0.176297	0.245965	0.412644	0.232186	0.183169	0.219262	0.16891	0.199309	0.350775	0.184601		0.598684	0.382976	0.569928	0.477887	0.450915	0.409199	0.448585	0.385723	0.50086	0.494926	0.551824	0.579999	0.513256	0.3733	0.542573	0.501517	0.392376	0.525958	0.374853	0.284956	0.464995
18.6	18.55	F		0.163151	0.223624	0.237475	0.148445	0.277861	0.280702	0.17234	0.376655	0.239852	0.199202	0.324846	0.208646	0.194737	0.245376	0.188801	0.237176	0.434266	0.247857	0.1851	0.221644	0.170012	0.195526	0.338565	0.190926		0.607614	0.341808	0.629081	0.484224	0.368857	0.400605	0.444652	0.35284	0.573529	0.601169	0.504985	0.593055	0.514588	0.36953	0.589644	0.529424	0.439774	0.564601	0.376385	0.30032	0.448979
25.67	25.48	M		0.165277	0.254439	0.243468	0.16228	0.281387	0.259262	0.172405	0.363731	0.222945	0.192003	0.313055	0.199146	0.202811	0.23167	0.196342	0.262282	0.388414	0.379118	0.180941	0.218601	0.171219	0.187128	0.285813	0.190239		0.631469	0.32985	0.669635	0.573817	0.385099	0.437087	0.486062	0.3464	0.431356	0.611029	0.425828	0.524339	0.545604	0.384777	0.504341	0.504009	0.396241	0.518938	0.38532	0.314101	0.425322
26.05	24.95	M		0.170556	0.36349	0.234962	0.188749	0.260502	0.261603	0.177381	0.377006	0.214612	0.203759	0.317055	0.192303	0.21011	0.22951	0.182692	0.270102	0.385599	0.478742	0.177613	0.216218	0.173166	0.226779	0.234382	0.185078		0.625244	0.353955	0.510576	0.549933	0.447722	0.491078	0.532666	0.408462	0.329024	0.537619	0.438026	0.459774	0.6008	0.402834	0.434064	0.426791	0.320902	0.380523	0.377682	0.321126	0.434593
25.63	27.55	M		0.176303	0.473752	0.23207	0.210709	0.249413	0.28481	0.178227	0.405691	0.220559	0.211169	0.346116	0.196308	0.204102	0.256695	0.180966	0.235795	0.391922	0.403326	0.191832	0.221832	0.172447	0.295899	0.216376	0.190031		0.546419	0.367432	0.373361	0.468968	0.447691	0.384783	0.544963	0.463119	0.464171	0.481403	0.416089	0.423182	0.677763	0.369974	0.409811	0.39924	0.248241	0.393505	0.370316	0.31597	0.440051
17.76	18.8	F		0.175754	0.404411	0.230539	0.193541	0.248134	0.24685	0.182091	0.363237	0.23841	0.195837	0.321344	0.210953	0.186662	0.30847	0.192169	0.22581	0.396352	0.375849	0.228203	0.201022	0.168587	0.371766	0.207974	0.192267		0.507484	0.369978	0.359414	0.463695	0.453148	0.314231	0.504772	0.357489	0.483095	0.461344	0.338229	0.4464	0.734762	0.339633	0.449255	0.399422	0.257216	0.474485	0.368089	0.302491	0.429363
18.96	20	F		0.160675	0.311396	0.22589	0.17453	0.251148	0.203153	0.208309	0.300518	0.25935	0.195546	0.270588	0.233399	0.184918	0.363303	0.191148	0.235748	0.41906	0.423212	0.227338	0.158962	0.168922	0.397166	0.202293	0.183044		0.526468	0.360268	0.50625	0.532185	0.481073	0.465185	0.442633	0.334604	0.408608	0.496829	0.367028	0.47925	0.745551	0.351172	0.461846	0.385509	0.290684	0.478203	0.362028	0.297274	0.414793
18.19	18.83	F		0.15313	0.273845	0.221109	0.172251	0.247772	0.207055	0.217817	0.269129	0.269221	0.20741	0.240468	0.233734	0.184756	0.372242	0.190122	0.242388	0.433013	0.413338	0.202359	0.163112	0.169268	0.35885	0.188265	0.217922		0.583632	0.340191	0.666647	0.648139	0.429546	0.512425	0.38874	0.477936	0.461401	0.499537	0.43688	0.504478	0.642838	0.362151	0.379675	0.383276	0.306626	0.462133	0.345906	0.361685	0.406602
				0.156625	0.226377	0.218031	0.175931	0.233783	0.220247	0.193051	0.258377	0.259192	0.211747	0.218683	0.236332	0.171529	0.403033	0.203219	0.244825	0.374123	0.390041	0.18262	0.184106	0.161359	0.339678	0.177117	0.280523		0.599312	0.321426	0.542643	0.528614	0.348456	0.443478	0.396097	0.464377	0.524783	0.469774	0.451643	0.540854	0.543123	0.374152	0.411412	0.393627	0.308939	0.449425	0.305912	0.42988	0.423331
Extended Data Fig. 9l				0.158842	0.184879	0.223139	0.18331	0.226151	0.232558	0.187803	0.266821	0.258194	0.210283	0.203346	0.282579	0.168522	0.483044	0.200091	0.241256	0.30886	0.395669	0.18877	0.193196	0.182173	0.319099	0.177177	0.29268		0.495797	0.347844	0.414179	0.380705	0.342725	0.40244	0.448632	0.363722	0.515964	0.446342	0.454514	0.552084	0.528282	0.416594	0.541896	0.372133	0.301836	0.486759	0.296375	0.443953	0.435805
CL	CL + DCZ	Sex		0.162153	0.197904	0.228212	0.191713	0.237058	0.227313	0.193523	0.293178	0.26504	0.20387	0.201064	0.303721	0.177347	0.488374	0.181171	0.22394	0.272038	0.390963	0.233068	0.191828	0.23785	0.265232	0.181656	0.301969		0.569685	0.393389	0.39971	0.616192	0.402316	0.436004	0.52925	0.332084	0.487889	0.447635	0.457053	0.475373	0.53333	0.443254	0.605135	0.339945	0.302845	0.523068	0.336301	0.415319	0.432016
1.31	1.48	M		0.169301	0.221361	0.22387	0.194583	0.291811	0.236827	0.187334	0.288032	0.26195	0.196825	0.206103	0.280133	0.178243	0.447054	0.186224	0.204133	0.260486	0.379979	0.28796	0.193671	0.272367	0.229844	0.187597	0.342495		0.780998	0.436097	0.428391	0.712764	0.515463	0.586235	0.53102	0.351286	0.461932	0.489541	0.453878	0.443542	0.541738	0.424	0.585766	0.326912	0.304891	0.467098	0.431939	0.362013	0.41333
1.89	1.45	M		0.170103	0.231575	0.218872	0.188708	0.366594	0.295431	0.179951	0.193696	0.258436	0.191895	0.210107	0.248249	0.177345	0.453992	0.194809	0.209049	0.263785	0.425886	0.33999	0.278871	0.275427	0.226886	0.189384	0.352748		0.670811	0.423669	0.46733	0.490087	0.526783	0.66588	0.4715	0.408199	0.487374	0.479994	0.443449	0.486479	0.524004	0.413083	0.473031	0.324421	0.30299	0.450299	0.497341	0.343251	0.399156
1.32	1.35	M		0.167582	0.234837	0.215354	0.176924	0.44311	0.344806	0.176511	0.159606	0.261406	0.196239	0.214343	0.217755	0.180753	0.426633	0.187354	0.221497	0.258788	0.454498	0.367687	0.36688	0.230798	0.214105	0.189508	0.341262		0.506629	0.371562	0.460634	0.508413	0.477341	0.645539	0.395958	0.352023	0.537621	0.430671	0.42192	0.561632	0.522174	0.409167	0.397838	0.331761	0.321937	0.505622	0.375669	0.346551	0.42408
1.67	0.96	M		0.18712	0.237761	0.212859	0.178127	0.439702	0.368971	0.178912	0.202589	0.284535	0.199349	0.217444	0.201033	0.187999	0.332324	0.184218	0.232246	0.253324	0.400765	0.373456	0.372635	0.191484	0.198779	0.189629	0.370257		0.544519	0.357161	0.451168	0.629701	0.467513	0.56315	0.341477	0.251268	0.590076	0.416993	0.419363	0.612883	0.564946	0.379994	0.382498	0.354278	0.351973	0.483463	0.328226	0.362067	0.437826
2.26	1.99	F		0.22173	0.254719	0.21297	0.230363	0.390363	0.354062	0.183444	0.233859	0.328705	0.194528	0.208952	0.198835	0.205267	0.279363	0.187196	0.230305	0.250467	0.331736	0.358057	0.375428	0.174607	0.191737	0.196161	0.384561		0.571566	0.355208	0.454636	0.526725	0.424068	0.461358	0.32799	0.254124	0.556025	0.426733	0.437369	0.559813	0.56836	0.356625	0.430293	0.363071	0.349886	0.436841	0.44409	0.383319	0.430084
1.13	1.04	F		0.265942	0.26842	0.21752	0.305671	0.386651	0.343526	0.183257	0.240362	0.407849	0.190583	0.196642	0.209287	0.267715	0.262376	0.182525	0.219499	0.243467	0.26795	0.328376	0.384516	0.172595	0.19075	0.204452	0.34737		0.569664	0.342875	0.456014	0.442886	0.327654	0.382304	0.333296	0.277106	0.46724	0.454221	0.398564	0.532648	0.543072	0.356918	0.47069	0.319711	0.333406	0.456659	0.50965	0.410624	0.491292
1.84	1.17	F		0.296347	0.269261	0.220791	0.38418	0.382544	0.385021	0.189506	0.203682	0.422188	0.188917	0.191677	0.215536	0.331783	0.251629	0.174786	0.207495	0.244707	0.24319	0.299015	0.37543	0.176419	0.193433	0.197204	0.326946		0.65738	0.349593	0.445567	0.466582	0.315608	0.363501	0.349602	0.287758	0.447383	0.473163	0.353067	0.562495	0.554611	0.355434	0.454272	0.297938	0.313767	0.48747	0.515229	0.460851	0.549682
1.83	2.39	F		0.302232	0.245377	0.221904	0.38385	0.360495	0.431123	0.204413	0.232406	0.310244	0.191148	0.191348	0.213256	0.354055	0.243784	0.168716	0.210014	0.282439	0.243832	0.299643	0.34325	0.172237	0.188353	0.188819	0.317796		0.696994	0.367067	0.400311	0.450985	0.363295	0.39016	0.368426	0.290018	0.452361	0.481444	0.39107	0.516901	0.562427	0.350008	0.442265	0.315748	0.28685	0.504821	0.449957	0.463556	0.46573
1.5	1.14	M		0.260201	0.2166	0.223865	0.347281	0.32724	0.470755	0.193074	0.319815	0.244015	0.1898	0.195674	0.197216	0.344794	0.236221	0.166059	0.231254	0.297554	0.258507	0.3122	0.279842	0.171332	0.182849	0.189724	0.273509		0.559285	0.32662	0.413076	0.45594	0.417466	0.359775	0.375039	0.289278	0.45634	0.482572	0.40514	0.458949	0.538243	0.341658	0.447946	0.330653	0.26289	0.458743	0.411223	0.369967	0.408888
1.17	1.47	M		0.207572	0.230725	0.225426	0.385454	0.29014	0.518531	0.170268	0.281214	0.232614	0.180455	0.208208	0.190054	0.319143	0.235544	0.167056	0.23659	0.263798	0.262693	0.326196	0.241057	0.176201	0.189915	0.192462	0.229575		0.489363	0.317563	0.509889	0.606689	0.41956	0.371581	0.367244	0.295452	0.549908	0.473103	0.371723	0.48727	0.505282	0.340702	0.499877	0.334036	0.278036	0.394652	0.428776	0.331937	0.442638
1.64	2.26	M		0.184411	0.243701	0.22399	0.386099	0.262979	0.511179	0.176461	0.211861	0.221707	0.185312	0.219769	0.197993	0.333458	0.24015	0.168256	0.22904	0.239713	0.253154	0.322716	0.232859	0.172824	0.193102	0.195292	0.209975		0.505836	0.427475	0.486822	0.626592	0.358049	0.511438	0.408258	0.302873	0.684865	0.450089	0.394065	0.533725	0.474786	0.355513	0.527174	0.312826	0.303592	0.386612	0.416953	0.351492	0.494762
1.24	1.93	F		0.175521	0.234343	0.270915	0.296028	0.252209	0.372777	0.181231	0.216831	0.213166	0.201706	0.216121	0.203765	0.380303	0.246412	0.174961	0.219242	0.229033	0.248914	0.297066	0.233722	0.166386	0.188862	0.19674	0.201764		0.509322	0.437385	0.419141	0.420768	0.423953	0.516055	0.457463	0.308614	0.65716	0.418262	0.431799	0.566799	0.46823	0.351126	0.47975	0.298973	0.317178	0.392985	0.374258	0.342561	0.52816
1.37	1.73	F		0.175316	0.223952	0.360519	0.238966	0.261051	0.279131	0.171203	0.229271	0.207122	0.212629	0.208096	0.205886	0.46028	0.244505	0.193215	0.21423	0.230645	0.241182	0.237654	0.234254	0.166057	0.18699	0.193877	0.199245		0.491688	0.344732	0.492907	0.365915	0.527503	0.398604	0.428328	0.306102	0.565102	0.396773	0.414901	0.524613	0.483253	0.33318	0.497755	0.303588	0.343105	0.406203	0.303335	0.322479	0.487893
1.55	1.68	F		0.167237	0.217295	0.415252	0.21453	0.257681	0.261532	0.166672	0.237136	0.237622	0.210203	0.199821	0.20381	0.437592	0.230071	0.184624	0.221904	0.248745	0.222542	0.19552	0.224201	0.165376	0.187837	0.184479	0.191736		0.441127	0.332002	0.513172	0.430511	0.495271	0.406609	0.407444	0.298798	0.473827	0.450322	0.402157	0.457467	0.519415	0.338833	0.559094	0.322891	0.375014	0.480383	0.270938	0.301884	0.449647
				0.159129	0.219997	0.442019	0.194355	0.249428	0.236581	0.169933	0.243811	0.27903	0.187111	0.194154	0.197404	0.306845	0.226216	0.153671	0.286757	0.283519	0.219361	0.193081	0.217995	0.162789	0.192382	0.180342	0.182049		0.453422	0.345875	0.414596	0.5126	0.440766	0.458143	0.428844	0.293383	0.39534	0.502934	0.411438	0.446376	0.534691	0.352364	0.501971	0.333253	0.37835	0.535494	0.296272	0.294058	0.441089
Extended Data Fig. 9m				0.159747	0.231386	0.447601	0.188027	0.254743	0.223422	0.184058	0.281409	0.236644	0.179803	0.190702	0.18874	0.220279	0.231524	0.169977	0.363675	0.29363	0.229168	0.206773	0.217986	0.162727	0.192071	0.180962	0.172106		0.519019	0.337786	0.400111	0.523009	0.408574	0.482293	0.437394	0.289792	0.377931	0.4984	0.420686	0.474605	0.529495	0.363629	0.428872	0.292812	0.363654	0.444332	0.348615	0.298322	0.437436
CL	CL + DCZ	Sex		0.161888	0.251533	0.432982	0.198081	0.26623	0.237499	0.187687	0.39038	0.220268	0.188919	0.188497	0.191018	0.188509	0.242794	0.196503	0.361599	0.300472	0.225532	0.219789	0.221334	0.164163	0.18588	0.179074	0.171413		0.541454	0.328983	0.440777	0.430049	0.399288	0.43362	0.401454	0.292069	0.594339	0.542554	0.43667	0.526986	0.523441	0.354034	0.407805	0.290551	0.338733	0.362282	0.393481	0.306107	0.419905
26.5	27	M		0.163263	0.278702	0.405666	0.198571	0.2784	0.236967	0.170829	0.42147	0.307929	0.195492	0.194104	0.195193	0.227832	0.243965	0.195472	0.386765	0.363336	0.220666	0.199601	0.227527	0.164889	0.183895	0.177788	0.177325		0.512749	0.317199	0.456363	0.393044	0.400535	0.337629	0.252705	0.347646	0.727053	0.596575	0.476088	0.541637	0.531787	0.330462	0.401908	0.345154	0.29918	0.349829	0.374031	0.314116	0.348797
28	29.8	M		0.161137	0.311738	0.397608	0.191239	0.273498	0.228395	0.164956	0.362965	0.349417	0.19536	0.207318	0.188365	0.232853	0.229282	0.185613	0.47637	0.377748	0.225162	0.184735	0.236564	0.169445	0.184516	0.179171	0.175775		0.422874	0.276765	0.435609	0.393154	0.389603	0.331083	0.190066	0.42215	0.527751	0.504185	0.454333	0.537288	0.566903	0.324563	0.404734	0.334728	0.255532	0.395416	0.34924	0.319172	0.353131
26.2	26.2	M		0.159071	0.352255	0.398751	0.185472	0.25638	0.295371	0.17849	0.283228	0.33436	0.185077	0.206476	0.213321	0.191672	0.223851	0.173203	0.518021	0.296614	0.22229	0.191212	0.233389	0.177997	0.185471	0.179847	0.17286		0.460756	0.244639	0.380913	0.374813	0.354418	0.377101	0.29792	0.444596	0.430768	0.407106	0.360323	0.542457	0.589287	0.331751	0.403806	0.289834	0.240593	0.44523	0.341751	0.316586	0.447879
27.5	25.4	M		0.160959	0.368946	0.399038	0.182632	0.235358	0.346848	0.222126	0.213569	0.298406	0.177764	0.203442	0.274313	0.172986	0.242475	0.170875	0.502276	0.251212	0.218663	0.192176	0.219412	0.174207	0.192729	0.180669	0.172762		0.595538	0.255468	0.42825	0.431771	0.295941	0.444502	0.40944	0.423642	0.454486	0.394682	0.387811	0.516259	0.596139	0.349518	0.431401	0.258328	0.269974	0.414204	0.343449	0.308374	0.421714
21.9	19.7	F		0.163149	0.348219	0.361243	0.18385	0.233701	0.294232	0.2881	0.190147	0.26649	0.17572	0.217037	0.329167	0.173131	0.318764	0.179169	0.427023	0.239631	0.254059	0.190115	0.217348	0.195284	0.205499	0.186577	0.1785		0.499609	0.276539	0.515972	0.587177	0.293302	0.417149	0.475748	0.368222	0.461226	0.436956	0.459157	0.452527	0.599886	0.357763	0.513266	0.274406	0.355022	0.391746	0.346535	0.306519	0.356808
22.9	21.5	F		0.165325	0.33389	0.289907	0.189708	0.261526	0.257033	0.367028	0.213702	0.257284	0.174415	0.217497	0.367788	0.191105	0.385342	0.198371	0.351195	0.235625	0.29288	0.194158	0.221297	0.302083	0.204852	0.188933	0.186322		0.387495	0.296954	0.518046	0.598996	0.323964	0.315555	0.42275	0.373891	0.461311	0.507011	0.444938	0.385878	0.590499	0.36351	0.497505	0.339371	0.376797	0.406586	0.338411	0.299084	0.414031
20.1	18	F		0.170894	0.317402	0.251538	0.195539	0.260152	0.251122	0.361626	0.261418	0.255669	0.198385	0.19709	0.37518	0.17718	0.406327	0.200757	0.30646	0.234229	0.305011	0.191004	0.224802	0.355506	0.197518	0.181221	0.18256		0.463938	0.298738	0.469881	0.53874	0.333477	0.304075	0.351498	0.401836	0.457987	0.525419	0.42066	0.405442	0.561144	0.399515	0.404306	0.341538	0.337176	0.41487	0.335571	0.277498	0.457771
22.7	20.8	F		0.173566	0.267088	0.232567	0.189501	0.243894	0.245129	0.314859	0.227875	0.255927	0.267882	0.181626	0.380086	0.141652	0.375456	0.186345	0.265873	0.231999	0.281087	0.179317	0.230235	0.316762	0.193928	0.177659	0.177146		0.505151	0.295793	0.39031	0.576747	0.336415	0.353795	0.309107	0.357047	0.419455	0.504488	0.408879	0.65863	0.542895	0.409247	0.398581	0.310846	0.310704	0.433636	0.341951	0.309346	0.44616
27.1	26.5	M		0.166889	0.232523	0.220086	0.189735	0.256616	0.238809	0.336277	0.182339	0.24163	0.324734	0.1838	0.391821	0.214209	0.313119	0.186639	0.24133	0.241826	0.23373	0.198547	0.23277	0.300821	0.190319	0.177996	0.17732		0.482801	0.301058	0.35365	0.532107	0.337697	0.444127	0.316994	0.35795	0.38989	0.449957	0.403474	0.73838	0.539795	0.349754	0.411989	0.29833	0.338077	0.500862	0.334319	0.369749	0.417893
26.5	27	M		0.162428	0.236305	0.214134	0.203631	0.276536	0.231591	0.342775	0.189023	0.244939	0.354289	0.224355	0.400742	0.296442	0.264883	0.190183	0.26848	0.253535	0.229102	0.22536	0.203522	0.296148	0.190104	0.17466	0.171746		0.469736	0.300249	0.34914	0.353826	0.340904	0.494273	0.341698	0.444264	0.528555	0.427163	0.411043	0.538858	0.550525	0.332288	0.396182	0.306921	0.455826	0.494347	0.324212	0.340677	0.370965
26.3	29.5	M		0.162482	0.223476	0.212575	0.199563	0.292305	0.22335	0.300252	0.225106	0.285166	0.336498	0.28347	0.399689	0.291717	0.238245	0.185196	0.289623	0.245826	0.240101	0.208862	0.183864	0.280926	0.224242	0.17399	0.164014		0.463027	0.294056	0.344658	0.311832	0.35374	0.499221	0.313006	0.424918	0.60656	0.43872	0.445839	0.445424	0.552798	0.351753	0.397706	0.332692	0.493559	0.38704	0.334714	0.30835	0.294808
19.9	19.8	F		0.163649	0.20181	0.209488	0.184045	0.285837	0.215401	0.247801	0.27412	0.282035	0.29193	0.347841	0.376396	0.258447	0.237623	0.16831	0.278073	0.227865	0.240638	0.222905	0.222065	0.272568	0.282505	0.18	0.17022		0.461162	0.295569	0.335168	0.362124	0.389986	0.526903	0.300913	0.35105	0.459447	0.477873	0.424119	0.433385	0.528905	0.360531	0.411626	0.336019	0.45148	0.354494	0.341118	0.337709	0.303183
21	21.9	F		0.167359	0.198036	0.205535	0.174518	0.264951	0.213316	0.199494	0.279918	0.242494	0.237803	0.382653	0.36264	0.214836	0.230474	0.149486	0.239774	0.204628	0.232511	0.297971	0.253396	0.276972	0.353024	0.182939	0.176847		0.478302	0.305613	0.323221	0.37883	0.425596	0.5117	0.332509	0.348868	0.44559	0.53573	0.33478	0.447444	0.49766	0.353194	0.400749	0.323151	0.437864	0.364167	0.337601	0.318411	0.412061
20.6	20.7	F		0.175181	0.2115	0.201136	0.169583	0.249806	0.216416	0.177353	0.263153	0.22617	0.206683	0.383698	0.366563	0.205702	0.218737	0.177116	0.200648	0.206472	0.221644	0.339104	0.272268	0.297937	0.367469	0.185045	0.1757		0.51131	0.326016	0.397265	0.449123	0.448576	0.390731	0.377672	0.344697	0.532441	0.60063	0.367995	0.53394	0.484047	0.323343	0.389261	0.300992	0.422937	0.372476	0.346707	0.264434	0.377975
				0.182835	0.24036	0.203815	0.168434	0.246847	0.224186	0.17602	0.239221	0.238459	0.201865	0.348238	0.353672	0.209688	0.212637	0.235093	0.218595	0.222234	0.233176	0.343155	0.321882	0.30856	0.316296	0.19562	0.184313		0.543916	0.318917	0.478752	0.593182	0.446907	0.343032	0.411082	0.312396	0.423115	0.572738	0.441017	0.676262	0.576143	0.312364	0.396008	0.289152	0.390236	0.390828	0.355346	0.291788	0.298508
Extended Data Fig. 9n				0.187158	0.247468	0.212969	0.161467	0.25828	0.244221	0.191761	0.228321	0.285236	0.215873	0.301078	0.320783	0.206228	0.221153	0.309534	0.241132	0.227115	0.245233	0.325049	0.365931	0.270026	0.268409	0.228325	0.197743		0.534832	0.289599	0.390982	0.617487	0.433819	0.370203	0.382714	0.300299	0.347394	0.475722	0.425242	0.676464	0.62398	0.324079	0.444962	0.294965	0.327474	0.412527	0.337274	0.327613	0.361775
CL	CL + DCZ	Sex		0.176945	0.237794	0.215297	0.15422	0.25647	0.269533	0.209846	0.22953	0.274121	0.222703	0.25416	0.26525	0.200203	0.247384	0.356954	0.24672	0.229472	0.239095	0.288188	0.369735	0.228434	0.229792	0.293319	0.191078		0.44178	0.294618	0.348122	0.535925	0.430149	0.360476	0.369237	0.301288	0.470465	0.431867	0.395634	0.57967	0.524322	0.351193	0.523148	0.305419	0.249171	0.379302	0.321362	0.309619	0.418533
24.4	26.55	M		0.165587	0.228327	0.214689	0.160579	0.250734	0.260055	0.221759	0.208078	0.215815	0.201813	0.227125	0.223032	0.192825	0.24559	0.372704	0.244916	0.23168	0.240195	0.237368	0.339652	0.199264	0.206521	0.344573	0.177469		0.41411	0.306751	0.435361	0.37743	0.499238	0.377709	0.40081	0.29582	0.538239	0.469247	0.378142	0.460979	0.518103	0.360858	0.588561	0.320653	0.202881	0.339518	0.321271	0.288369	0.413081
28.86	27.55	M		0.167957	0.232017	0.21534	0.16727	0.2654	0.252446	0.213235	0.223478	0.198308	0.18611	0.212362	0.205868	0.187909	0.226049	0.401037	0.241782	0.225179	0.246633	0.214161	0.286402	0.180129	0.201158	0.373581	0.166281		0.454467	0.30149	0.45984	0.300426	0.641228	0.473449	0.398198	0.291629	0.537913	0.613397	0.386659	0.429055	0.585642	0.334176	0.597344	0.343708	0.191753	0.373177	0.362586	0.273425	0.402122
26.41	26.88	M		0.168778	0.254656	0.217092	0.167568	0.30189	0.28238	0.195744	0.33767	0.193621	0.179737	0.195875	0.190786	0.185781	0.219179	0.409996	0.250156	0.216201	0.220107	0.212331	0.253722	0.169102	0.210629	0.378868	0.163991		0.42554	0.32639	0.427127	0.360066	0.559816	0.531164	0.374094	0.291307	0.564821	0.637523	0.404255	0.509277	0.561082	0.322094	0.518767	0.348385	0.22468	0.381417	0.4071	0.265618	0.402648
22.83	24.02	M		0.167972	0.253725	0.219677	0.161273	0.357588	0.327584	0.1757	0.429785	0.182762	0.183218	0.211316	0.185	0.186908	0.219225	0.362999	0.257537	0.21744	0.242321	0.211226	0.231931	0.163315	0.206303	0.373983	0.16951		0.406247	0.382522	0.353516	0.388081	0.37747	0.531331	0.360728	0.289782	0.596071	0.55388	0.404757	0.523942	0.530205	0.326944	0.558204	0.330388	0.26038	0.334633	0.380836	0.263686	0.444102
17.94	20.96	F		0.178439	0.23499	0.221195	0.154918	0.354717	0.379231	0.17026	0.469772	0.203837	0.191738	0.258385	0.203354	0.191398	0.224054	0.332071	0.257535	0.226924	0.378779	0.216474	0.211534	0.163729	0.19491	0.36813	0.175145		0.473841	0.441544	0.395775	0.400853	0.381805	0.458164	0.332584	0.2908	0.616492	0.489582	0.422484	0.516548	0.549969	0.333815	0.692441	0.325431	0.287435	0.314648	0.36503	0.26735	0.424978
19.64	20.15	F		0.205761	0.21915	0.221942	0.160865	0.335476	0.427887	0.171788	0.460911	0.246436	0.201746	0.270015	0.212601	0.196739	0.227658	0.322484	0.247549	0.241493	0.42391	0.228609	0.212812	0.168564	0.184752	0.386584	0.177122		0.46736	0.479181	0.605834	0.449637	0.398739	0.415008	0.286025	0.30242	0.58438	0.509121	0.463863	0.568613	0.549829	0.350021	0.718641	0.32768	0.294581	0.32427	0.380928	0.287911	0.320977
20.54	20.6	F		0.257921	0.214523	0.220458	0.197473	0.404058	0.432292	0.161385	0.430594	0.26678	0.19898	0.25343	0.203064	0.191219	0.229396	0.262724	0.235638	0.22978	0.373615	0.222076	0.232318	0.167104	0.216393	0.410765	0.172252		0.389246	0.472114	0.649672	0.515594	0.359907	0.493051	0.311982	0.311923	0.519044	0.6607	0.478434	0.573465	0.547051	0.379719	0.671126	0.326304	0.295726	0.370916	0.368296	0.319064	0.302474
17.51	18.97	F		0.304288	0.224683	0.27484	0.270282	0.467797	0.344858	0.157817	0.406414	0.271542	0.186486	0.222416	0.195063	0.179829	0.229066	0.201481	0.238558	0.221794	0.415985	0.223375	0.234035	0.161791	0.291902	0.374329	0.174315		0.390397	0.471374	0.55663	0.593886	0.343176	0.547911	0.388742	0.313714	0.511164	0.675956	0.478754	0.508769	0.635111	0.363832	0.577195	0.337111	0.301527	0.392342	0.34478	0.334675	0.356704
				0.328093	0.220335	0.376023	0.302444	0.48165	0.278229	0.167459	0.439597	0.265331	0.182324	0.198013	0.192611	0.166951	0.227274	0.190177	0.260419	0.292205	0.466009	0.290567	0.229835	0.155875	0.325112	0.319327	0.180705		0.420224	0.469359	0.420631	0.732135	0.32877	0.564084	0.467646	0.311861	0.504678	0.571686	0.48216	0.4903	0.670105	0.320914	0.530031	0.363186	0.305643	0.372537	0.342616	0.32659	0.443994
Extended Data Fig. 9o				0.28898	0.209727	0.399495	0.315704	0.48074	0.255074	0.157032	0.504798	0.257904	0.18712	0.187589	0.202084	0.196772	0.225288	0.190974	0.304689	0.375836	0.429799	0.334807	0.230406	0.15581	0.336855	0.2728	0.177404		0.432415	0.399569	0.358737	0.806409	0.267704	0.602195	0.495935	0.308481	0.457945	0.52549	0.463315	0.520433	0.547746	0.34234	0.524307	0.380946	0.31301	0.381852	0.334016	0.287191	0.544419
CL	CL + DCZ	Sex
5.12	2.36	M
2.46	1.96	M
1.87	2.47	M
1.43	3.82	M
2.02	1.82	F
2.89	4.75	F
1.91	5.98	F
2.23	2.21	F
Extended Data Fig. 9p				Extended Data Fig. 9g
CL	CL + DCZ	Sex		hMD3q^AdipoqCre_Ckb(fl/+)_Saline																hMD3q^AdipoqCre_Ckb(fl/+)_CL 316,243 (0.5 mg/kg)								hMD3q^AdipoqCre_Ckb(fl/+)_DCZ (0.5 mg/kg)								hMD3q^AdipoqCre_Ckb(fl/+)_DCZ (1 mg/kg each)
28.4	29	M		M	M	M	M	M	M	M	M	M	M	M	M	M	M	M	M	M	M	M	M	M	M	M	M	M	M	M	M	M	M	M	M	M	M	M	M	M	M	M	M
32	31.9	M		0.366213	0.298538	0.394998	0.380369	0.460489	0.265398	0.308032	0.388518	0.259305	0.341554	0.431873	0.421995	0.228507	0.301538	0.340068	0.341208	0.280499	0.226751	0.374003	0.312947	0.241884	0.272803	0.217859	0.358975	0.233783	0.269605	0.364084	0.350982	0.300926	0.197285	0.214132	0.317504	0.3023	0.355816	0.238377	0.264359	0.334949	0.23954	0.23676	0.324061
30	29	M		0.315307	0.275232	0.419778	0.280408	0.407604	0.258001	0.30485	0.414522	0.268381	0.422639	0.352834	0.431757	0.247176	0.29605	0.251581	0.388128	0.294453	0.24928	0.39348	0.322775	0.22571	0.324699	0.225678	0.312626	0.260485	0.265423	0.343583	0.30518	0.315181	0.204695	0.205706	0.312328	0.282609	0.320399	0.241009	0.235578	0.348743	0.321275	0.229552	0.297968
25.6	28	M		0.277307	0.257635	0.484088	0.229945	0.334114	0.275599	0.298243	0.416293	0.2653	0.446651	0.303232	0.405975	0.263149	0.294178	0.244972	0.408493	0.333537	0.276011	0.337186	0.311461	0.210674	0.316109	0.246874	0.297137	0.24626	0.260746	0.338112	0.281104	0.325022	0.210935	0.209611	0.28926	0.254836	0.287623	0.231133	0.217661	0.299907	0.35076	0.211633	0.274542
32.1	25	F		0.276728	0.242433	0.448368	0.255866	0.303906	0.321525	0.302128	0.383672	0.261368	0.36991	0.269245	0.343681	0.265797	0.320742	0.250987	0.368787	0.401501	0.3006	0.289173	0.269439	0.248383	0.270982	0.239442	0.3049	0.230301	0.255231	0.326817	0.305597	0.299018	0.212458	0.236238	0.269441	0.237195	0.272347	0.223647	0.261554	0.264373	0.324866	0.212754	0.258085
26.2	24.4	F		0.300454	0.242085	0.333765	0.241629	0.300221	0.387624	0.297119	0.290535	0.258065	0.263219	0.250006	0.381009	0.251299	0.369975	0.246279	0.343323	0.483894	0.317343	0.27586	0.277886	0.272392	0.259343	0.218028	0.313511	0.240205	0.253597	0.296478	0.310787	0.278904	0.20492	0.273217	0.276223	0.238749	0.266875	0.226885	0.275549	0.250449	0.286981	0.223287	0.254959
23.2	31.9	F		0.288972	0.24672	0.281351	0.219815	0.278727	0.4222	0.229173	0.214731	0.259403	0.185916	0.244896	0.425475	0.233223	0.417198	0.223626	0.34843	0.440406	0.325001	0.247112	0.334341	0.219796	0.25445	0.198268	0.320655	0.23213	0.256214	0.265423	0.282027	0.282698	0.202693	0.311043	0.306243	0.241094	0.267288	0.210949	0.250347	0.266775	0.247095	0.221893	0.270866
22.4	24.1	F		0.270588	0.240655	0.255878	0.241274	0.258499	0.365924	0.194106	0.236832	0.257792	0.214552	0.25304	0.351907	0.216895	0.370764	0.203391	0.403251	0.341773	0.325324	0.217525	0.424212	0.220986	0.247006	0.193752	0.322161	0.210781	0.251557	0.235049	0.272321	0.283001	0.208917	0.309422	0.342603	0.24017	0.263386	0.20534	0.248824	0.276465	0.215771	0.216549	0.311155
				0.263679	0.2377	0.236581	0.254965	0.248213	0.310547	0.236973	0.260243	0.249637	0.238614	0.273044	0.342716	0.209124	0.305643	0.22505	0.470121	0.300516	0.311343	0.207133	0.456231	0.28915	0.245417	0.203691	0.297304	0.210701	0.245508	0.200906	0.276131	0.292546	0.220832	0.275494	0.318695	0.229451	0.258247	0.308	0.262126	0.264515	0.19843	0.213595	0.316464
				0.258588	0.241355	0.241196	0.246052	0.24746	0.286017	0.252902	0.265248	0.271644	0.232477	0.290724	0.42286	0.216902	0.285799	0.24157	0.514262	0.277965	0.277645	0.217996	0.361576	0.344566	0.247546	0.205513	0.266457	0.215864	0.248277	0.188707	0.282683	0.344744	0.234874	0.229818	0.2739	0.219627	0.255373	0.379572	0.278978	0.255376	0.19334	0.246616	0.288006
				0.251636	0.247964	0.260179	0.24479	0.250332	0.328408	0.252437	0.265935	0.314269	0.2336	0.298073	0.433771	0.238913	0.257734	0.237085	0.427902	0.261352	0.253385	0.243784	0.290157	0.372431	0.246028	0.21517	0.271721	0.217001	0.247897	0.216656	0.31321	0.371877	0.247887	0.248552	0.252576	0.217144	0.252735	0.33346	0.357064	0.251891	0.190462	0.296062	0.275062
				0.231156	0.250601	0.255688	0.251117	0.24563	0.3765	0.276827	0.279447	0.347178	0.243634	0.274139	0.420594	0.253027	0.233814	0.241354	0.258347	0.217903	0.237798	0.235286	0.26499	0.354053	0.257509	0.250522	0.28408	0.217116	0.242355	0.229007	0.364187	0.349116	0.228653	0.356823	0.239742	0.217138	0.251521	0.290527	0.480956	0.256496	0.188733	0.324936	0.27077
				0.225081	0.238038	0.247686	0.264141	0.239508	0.371463	0.311483	0.320351	0.332387	0.264632	0.280541	0.443756	0.252971	0.294729	0.251932	0.226123	0.182722	0.214403	0.220486	0.30043	0.352251	0.290074	0.271945	0.290639	0.21714	0.245604	0.224915	0.366165	0.520019	0.191603	0.358724	0.231706	0.220649	0.262174	0.270238	0.446262	0.271532	0.187058	0.359405	0.270918
				0.254621	0.234031	0.250763	0.273678	0.234971	0.32738	0.34734	0.356752	0.247856	0.262071	0.349039	0.432659	0.226196	0.389449	0.263439	0.245853	0.216722	0.201922	0.248181	0.320073	0.375108	0.356568	0.276689	0.285943	0.220079	0.253532	0.220249	0.342949	0.72643	0.246637	0.289565	0.220699	0.233144	0.269971	0.295202	0.356664	0.293814	0.204282	0.40143	0.264515
				0.245851	0.24371	0.238563	0.274616	0.233433	0.260291	0.33242	0.384695	0.240613	0.23412	0.350015	0.378867	0.204104	0.47774	0.265742	0.257434	0.252338	0.212599	0.246492	0.265569	0.37735	0.432758	0.301989	0.279873	0.219476	0.259881	0.213296	0.324833	0.580363	0.322674	0.256895	0.223602	0.236073	0.25799	0.301933	0.337168	0.286915	0.230725	0.361174	0.252311
				0.216532	0.237837	0.229052	0.260943	0.236557	0.253303	0.286299	0.413972	0.283766	0.236727	0.300746	0.350122	0.199913	0.515638	0.256142	0.279243	0.266953	0.211172	0.202748	0.25848	0.391284	0.467324	0.330021	0.29487	0.211429	0.268646	0.203599	0.294685	0.402955	0.342542	0.240834	0.255567	0.219071	0.253679	0.254473	0.324941	0.262503	0.223168	0.278169	0.243715
				0.263597	0.225547	0.292005	0.236486	0.250438	0.261961	0.261688	0.426177	0.28179	0.2489	0.268928	0.337104	0.210888	0.506455	0.251373	0.299526	0.272124	0.200433	0.191908	0.287137	0.452167	0.478693	0.341409	0.311326	0.20074	0.278447	0.196577	0.256554	0.340756	0.348579	0.235189	0.263543	0.202928	0.263117	0.236858	0.305943	0.243632	0.208078	0.228849	0.233416
				0.341702	0.223003	0.387169	0.205142	0.246811	0.239578	0.252089	0.403416	0.265879	0.244632	0.275924	0.326852	0.229074	0.508131	0.247202	0.267964	0.27109	0.205693	0.201698	0.27785	0.427923	0.470259	0.344514	0.31758	0.203513	0.271725	0.197229	0.256528	0.384526	0.344233	0.240279	0.248459	0.210468	0.27663	0.245959	0.28262	0.240804	0.20845	0.241661	0.217303
				0.418004	0.22088	0.482716	0.202826	0.212803	0.251754	0.25626	0.392219	0.252016	0.236886	0.336884	0.308862	0.243987	0.495343	0.231138	0.241921	0.265955	0.208856	0.209022	0.254744	0.331837	0.400507	0.341571	0.271247	0.27638	0.257476	0.223041	0.284776	0.461553	0.296789	0.247844	0.28469	0.303233	0.283513	0.251316	0.263222	0.253868	0.212011	0.317054	0.242616
				0.407351	0.223062	0.497039	0.234861	0.206375	0.299026	0.26219	0.399266	0.244545	0.226561	0.362877	0.282393	0.249031	0.445977	0.243465	0.272309	0.288686	0.19721	0.209339	0.233935	0.349547	0.323319	0.335773	0.219674	0.345344	0.250356	0.238414	0.326373	0.433028	0.271232	0.237536	0.309358	0.375292	0.269877	0.245751	0.258153	0.254408	0.214249	0.298289	0.295549
				0.331142	0.298124	0.439778	0.237076	0.218175	0.315867	0.262753	0.405599	0.247111	0.200971	0.350184	0.262493	0.240361	0.367938	0.290735	0.283247	0.341742	0.180461	0.204519	0.248523	0.347783	0.370878	0.324205	0.271414	0.352895	0.245975	0.216825	0.423399	0.339357	0.338697	0.252928	0.257642	0.358646	0.25249	0.224381	0.27119	0.231628	0.204656	0.238165	0.279355
				0.267324	0.362456	0.360597	0.223188	0.212699	0.273158	0.246527	0.415225	0.262736	0.179265	0.311957	0.244674	0.195307	0.269882	0.271635	0.267528	0.324908	0.176083	0.236616	0.284564	0.195566	0.337881	0.30342	0.334673	0.279773	0.240363	0.201993	0.567534	0.211341	0.294677	0.314131	0.260095	0.276497	0.242218	0.218174	0.290197	0.160481	0.194532	0.241684	0.242454
				0.281961	0.267996	0.308468	0.218487	0.251441	0.135611	0.221953	0.432133	0.321049	0.185362	0.288466	0.220017	0.181295	0.156773	0.202342	0.260903	0.324799	0.23288	0.26428	0.291061	0.228154	0.144431	0.289583	0.366273	0.18572	0.199648	0.197524	0.579024	0.239355	0.163273	0.364767	0.303222	0.199503	0.277311	0.221525	0.244789	0.166708	0.19303	0.206447	0.227528
				0.430102	0.245013	0.322543	0.211085	0.361073	0.200342	0.200957	0.481415	0.437382	0.232678	0.30966	0.256186	0.32654	0.169377	0.111678	0.225868	0.483968	0.345488	0.219747	0.278981	0.463058	0.248855	0.292228	0.384914	0.275829	0.190068	0.194584	0.489997	0.357774	0.288448	0.389187	0.219132	0.32258	0.316556	0.208978	0.202061	0.291226	0.249555	0.116661	0.192465
				0.526972	0.355799	0.397023	0.211531	0.415609	0.470466	0.289749	0.562027	0.476523	0.310002	0.427872	0.353768	0.414721	0.425982	0.13148	0.135153	0.639193	0.504524	0.25262	0.257089	0.628723	0.51226	0.325667	0.41972	0.365248	0.321676	0.213098	0.335558	0.380986	0.451653	0.368463	0.176589	0.420587	0.310966	0.250281	0.244015	0.334578	0.344696	0.211506	0.163538
				0.546548	0.422888	0.496108	0.339586	0.423403	0.580327	0.424134	0.657669	0.453155	0.339311	0.586621	0.416672	0.377229	0.562907	0.294395	0.219784	0.718875	0.582096	0.400496	0.368904	0.6631	0.563105	0.392426	0.525637	0.326462	0.426363	0.262861	0.306725	0.394803	0.408771	0.3592	0.329572	0.366048	0.293085	0.382957	0.30606	0.337122	0.361987	0.368885	0.279456
				0.506978	0.451756	0.499947	0.489425	0.41141	0.594707	0.458583	0.710156	0.451029	0.353749	0.627577	0.449807	0.357768	0.54176	0.402943	0.448161	0.636541	0.574546	0.512223	0.59008	0.48798	0.595577	0.496328	0.638969	0.303787	0.447261	0.27533	0.439097	0.432353	0.352577	0.385048	0.414822	0.344487	0.27658	0.394508	0.363632	0.395898	0.336724	0.378881	0.405025
				0.463032	0.460785	0.48927	0.48932	0.416999	0.573141	0.465693	0.656219	0.439356	0.398053	0.598184	0.460434	0.350355	0.499913	0.44652	0.52788	0.506416	0.545103	0.57469	0.795065	0.408519	0.680202	0.568206	0.732666	0.305198	0.390377	0.25682	0.464602	0.39973	0.326249	0.387623	0.411187	0.347332	0.305459	0.32238	0.383248	0.410332	0.297277	0.354282	0.424732
				0.457298	0.439126	0.522898	0.472863	0.457011	0.545683	0.478372	0.587646	0.403219	0.397934	0.526169	0.462462	0.329506	0.468105	0.424245	0.528782	0.49084	0.520916	0.575863	0.813874	0.447234	0.662894	0.584833	0.804701	0.292122	0.306758	0.262012	0.433653	0.334561	0.318008	0.370985	0.436692	0.289565	0.329677	0.32556	0.378585	0.348509	0.303266	0.335413	0.371021
				0.454683	0.393699	0.506568	0.4774	0.447086	0.519675	0.458563	0.537569	0.412135	0.353622	0.464418	0.4588	0.30156	0.478363	0.405821	0.495923	0.563551	0.523297	0.560436	0.540244	0.42408	0.581089	0.49624	0.869625	0.271038	0.277572	0.263794	0.438148	0.332012	0.336035	0.354444	0.430061	0.253983	0.281541	0.316204	0.36667	0.311317	0.339896	0.297213	0.271894
				0.449116	0.394346	0.45287	0.424953	0.419336	0.471933	0.433666	0.557649	0.442375	0.385489	0.431736	0.436666	0.270552	0.50196	0.417338	0.503628	0.697059	0.525778	0.540939	0.480947	0.401613	0.545113	0.399879	0.972772	0.246258	0.271556	0.242383	0.414083	0.337574	0.393397	0.334456	0.335343	0.289042	0.246787	0.246568	0.352442	0.294779	0.298304	0.264257	0.227363
				0.435664	0.402628	0.444971	0.346401	0.45007	0.442082	0.461049	0.594495	0.40722	0.433292	0.464687	0.39504	0.251877	0.519908	0.424694	0.539399	0.732782	0.519635	0.491465	0.590881	0.43071	0.5485	0.399772	0.96844	0.239439	0.27794	0.223408	0.351995	0.330538	0.395081	0.312258	0.30459	0.28913	0.248422	0.224576	0.342709	0.280929	0.27089	0.282078	0.224717
				0.43042	0.354169	0.428279	0.288481	0.480225	0.473255	0.462272	0.589465	0.360512	0.414814	0.455992	0.331248	0.242331	0.474389	0.418282	0.468503	0.653647	0.49409	0.430631	0.592322	0.459867	0.583588	0.404608	0.796359	0.246878	0.281577	0.210203	0.355979	0.39197	0.342371	0.321334	0.349002	0.263391	0.275562	0.245708	0.365226	0.269025	0.340277	0.294627	0.255379
				0.445576	0.303021	0.363123	0.25513	0.479774	0.513519	0.411055	0.54861	0.33453	0.405149	0.340108	0.29462	0.233506	0.435421	0.382622	0.418241	0.424607	0.436791	0.378166	0.629592	0.466264	0.525279	0.405384	0.737535	0.24596	0.298806	0.199991	0.398873	0.454075	0.332571	0.349702	0.356509	0.271839	0.278846	0.264618	0.384905	0.257978	0.36336	0.280395	0.290453
				0.425005	0.268074	0.311113	0.250471	0.458873	0.532315	0.423539	0.484849	0.360654	0.411561	0.277419	0.294797	0.230555	0.467763	0.361554	0.497424	0.30632	0.342974	0.389872	0.801835	0.401759	0.428107	0.456926	0.751143	0.240542	0.359153	0.1951	0.436391	0.34096	0.334331	0.366014	0.355136	0.281321	0.197273	0.269753	0.35593	0.246202	0.333475	0.272037	0.3171
				0.372061	0.244259	0.279397	0.274208	0.426904	0.454158	0.463487	0.464387	0.416047	0.348328	0.267689	0.288651	0.233376	0.456772	0.372483	0.532504	0.37669	0.380337	0.476609	0.791485	0.322876	0.422031	0.495071	0.676317	0.232893	0.385524	0.197425	0.40682	0.272878	0.313775	0.366631	0.373794	0.27289	0.177718	0.25357	0.327387	0.242799	0.344143	0.26998	0.312812
				0.324204	0.23869	0.257858	0.321371	0.398703	0.365101	0.434245	0.459277	0.436245	0.269421	0.256268	0.281518	0.224896	0.400813	0.422699	0.503894	0.395464	0.50618	0.536372	0.61416	0.279668	0.460693	0.446833	0.648135	0.256969	0.354758	0.235647	0.308657	0.347882	0.289374	0.34814	0.368482	0.263155	0.24348	0.273548	0.313738	0.267519	0.346212	0.273902	0.293434
				0.292332	0.263072	0.251746	0.388144	0.407505	0.345205	0.40857	0.438829	0.429114	0.246927	0.247585	0.281193	0.213466	0.369358	0.464359	0.446612	0.384098	0.507419	0.540384	0.484001	0.338153	0.520459	0.439473	0.719009	0.293867	0.323029	0.282932	0.319821	0.3369	0.267318	0.317614	0.33702	0.255956	0.260086	0.308697	0.312293	0.280844	0.298582	0.269203	0.273316
				0.286251	0.296148	0.264246	0.428392	0.459459	0.338434	0.419328	0.433575	0.397168	0.245557	0.242498	0.264455	0.215292	0.352079	0.411971	0.391926	0.392852	0.46101	0.449458	0.431393	0.464027	0.516817	0.480876	0.632298	0.264948	0.303952	0.23739	0.371493	0.281135	0.257356	0.279592	0.322126	0.253734	0.246531	0.282644	0.310764	0.268519	0.277277	0.251817	0.250728
				0.276512	0.32432	0.266521	0.422602	0.423519	0.331964	0.423192	0.445204	0.344215	0.254253	0.24802	0.233354	0.223714	0.34073	0.386297	0.369423	0.390365	0.410028	0.370277	0.487872	0.451948	0.47172	0.474054	0.502055	0.230233	0.316709	0.180351	0.353327	0.324132	0.257003	0.236294	0.326363	0.274226	0.227131	0.254372	0.291921	0.270087	0.288901	0.248596	0.23094
				0.256669	0.306247	0.260686	0.354147	0.335098	0.32053	0.416297	0.451218	0.288888	0.261223	0.257028	0.25043	0.234387	0.349445	0.424134	0.385214	0.381418	0.40806	0.347778	0.517562	0.388878	0.453838	0.479648	0.603163	0.230547	0.313319	0.166002	0.336563	0.350943	0.264508	0.238847	0.353783	0.32641	0.221112	0.258681	0.30406	0.307839	0.301074	0.256824	0.226575
				0.21787	0.264645	0.270553	0.283407	0.302417	0.312105	0.395436	0.457555	0.281881	0.261124	0.247721	0.267776	0.229603	0.368796	0.386115	0.425031	0.471459	0.442086	0.434985	0.528993	0.357307	0.446503	0.566606	0.703534	0.239171	0.282257	0.171904	0.341486	0.306859	0.277167	0.313596	0.378193	0.335027	0.233812	0.255958	0.352251	0.431144	0.304853	0.269439	0.271141
				0.200354	0.233725	0.279618	0.300787	0.282299	0.315748	0.395291	0.471366	0.263896	0.246943	0.240049	0.222457	0.217154	0.35448	0.308829	0.432074	0.559068	0.421689	0.519772	0.638605	0.367115	0.446917	0.569496	0.689134	0.247914	0.273728	0.198889	0.330347	0.272821	0.29977	0.401963	0.398428	0.304085	0.257566	0.254567	0.384757	0.456431	0.290566	0.280605	0.396052
				0.23324	0.204407	0.276389	0.35255	0.258352	0.316846	0.429181	0.460609	0.204778	0.222483	0.24608	0.207297	0.213027	0.325032	0.265361	0.404426	0.484006	0.463409	0.425129	0.648132	0.414096	0.516226	0.481544	0.6019	0.239461	0.28891	0.265867	0.338002	0.256352	0.366882	0.464888	0.450749	0.269169	0.275348	0.287526	0.394551	0.333009	0.300049	0.285539	0.427534
				0.231638	0.180092	0.282403	0.412076	0.263248	0.313075	0.400268	0.429641	0.190032	0.19801	0.249036	0.238084	0.212829	0.294861	0.248294	0.339436	0.399353	0.655207	0.379786	0.416551	0.46026	0.594376	0.457204	0.548799	0.243984	0.325835	0.301862	0.425226	0.259203	0.413343	0.423762	0.495503	0.234784	0.266124	0.307749	0.371613	0.290435	0.327152	0.263644	0.356701
				0.205621	0.203302	0.292883	0.410406	0.279762	0.310303	0.350274	0.444841	0.20966	0.224703	0.248682	0.249973	0.215979	0.298926	0.255094	0.297413	0.370153	0.675225	0.444229	0.37586	0.460127	0.535932	0.530123	0.74402	0.28372	0.402245	0.253344	0.492692	0.270444	0.370967	0.380784	0.491799	0.207267	0.255651	0.286132	0.331178	0.296034	0.31149	0.236584	0.275572
				0.224626	0.240321	0.27781	0.360907	0.264076	0.306706	0.397028	0.447065	0.219947	0.252799	0.249077	0.252279	0.226563	0.325332	0.279169	0.284503	0.478412	0.547065	0.468811	0.490656	0.356708	0.468201	0.742731	0.845373	0.31528	0.508872	0.223938	0.508035	0.284967	0.329298	0.392483	0.433623	0.231812	0.253522	0.247651	0.286965	0.27566	0.282871	0.248237	0.230125
				0.240354	0.242433	0.281632	0.289024	0.244581	0.30008	0.434724	0.377101	0.229395	0.218396	0.253775	0.257702	0.259224	0.300049	0.299154	0.282446	0.636896	0.528568	0.458825	0.412918	0.382256	0.451444	0.753187	0.725649	0.332047	0.515081	0.225197	0.505328	0.327365	0.310674	0.457382	0.349188	0.288537	0.27567	0.22859	0.290627	0.262762	0.267607	0.269455	0.262739
				0.22098	0.229213	0.33752	0.236494	0.234363	0.293389	0.411192	0.322553	0.240678	0.20174	0.265102	0.261084	0.348307	0.281538	0.274459	0.286538	0.723773	0.526936	0.429596	0.377117	0.542357	0.441663	0.547792	0.650487	0.335223	0.46185	0.242851	0.477081	0.375815	0.319848	0.528574	0.399749	0.30698	0.296395	0.326376	0.303204	0.270605	0.25507	0.287762	0.28588
				0.220289	0.212873	0.388859	0.220123	0.22996	0.295106	0.368554	0.29992	0.229493	0.221304	0.282475	0.257976	0.390916	0.321292	0.253524	0.291316	0.638135	0.481828	0.423654	0.552454	0.564617	0.446184	0.497853	0.613475	0.335841	0.409767	0.250236	0.405383	0.379754	0.330757	0.508142	0.462196	0.330655	0.278538	0.401579	0.278254	0.300616	0.24714	0.304249	0.286219
				0.234585	0.248936	0.416918	0.223501	0.23072	0.346611	0.327508	0.289448	0.208481	0.242047	0.292664	0.225133	0.355633	0.316771	0.253848	0.274286	0.413483	0.435647	0.448849	0.538689	0.524582	0.492461	0.529967	0.551387	0.342514	0.420933	0.228426	0.344321	0.388952	0.316844	0.454264	0.40472	0.38223	0.311333	0.367636	0.259699	0.346371	0.259499	0.302177	0.276618
				0.22322	0.298935	0.391178	0.246523	0.235534	0.403939	0.328285	0.284547	0.220811	0.263652	0.260387	0.210042	0.359469	0.274473	0.250265	0.244579	0.502354	0.41255	0.422548	0.381784	0.49041	0.517785	0.587218	0.50781	0.360576	0.49638	0.222162	0.314169	0.421148	0.294241	0.396173	0.358967	0.386293	0.39552	0.371758	0.258751	0.402205	0.26622	0.24827	0.262947
				0.212185	0.302006	0.338779	0.295559	0.239355	0.417916	0.332648	0.277881	0.227611	0.288207	0.236277	0.275904	0.386286	0.263568	0.243494	0.239318	0.675596	0.479617	0.394332	0.420599	0.462791	0.49029	0.585144	0.512706	0.382533	0.482571	0.232045	0.306704	0.407248	0.269577	0.415185	0.34466	0.364517	0.38104	0.393623	0.270746	0.415533	0.244054	0.204856	0.250782
				0.220661	0.298171	0.280769	0.320777	0.239736	0.402545	0.322143	0.276339	0.207424	0.262867	0.250824	0.303735	0.395122	0.265362	0.237508	0.247245	0.540967	0.552306	0.433051	0.472114	0.443847	0.486235	0.521727	0.719148	0.380171	0.418046	0.236724	0.31248	0.366434	0.259084	0.475295	0.312046	0.389918	0.333946	0.348156	0.291331	0.370163	0.242955	0.198688	0.250127
				0.223236	0.304359	0.255547	0.304382	0.244389	0.370253	0.330158	0.279211	0.206262	0.191603	0.303011	0.269196	0.398089	0.267472	0.222576	0.258652	0.468609	0.567635	0.533139	0.411769	0.431206	0.481359	0.506633	0.931236	0.379059	0.346861	0.242474	0.32012	0.353997	0.259136	0.486263	0.291574	0.399921	0.343895	0.299946	0.315964	0.32038	0.268475	0.219549	0.264516
				0.218686	0.361973	0.257614	0.270724	0.250879	0.374215	0.331618	0.274935	0.218437	0.18465	0.366808	0.255161	0.398337	0.280761	0.198821	0.260136	0.556138	0.556357	0.670269	0.433971	0.438524	0.395063	0.531446	0.72264	0.39602	0.286048	0.253151	0.319944	0.32075	0.265778	0.456582	0.315383	0.360613	0.344495	0.286534	0.315349	0.290236	0.306432	0.257172	0.301767
				0.215302	0.410624	0.243099	0.243374	0.252445	0.367437	0.262566	0.278776	0.213435	0.206955	0.375091	0.249855	0.385276	0.298984	0.215708	0.25305	0.561272	0.524557	0.627041	0.507471	0.482329	0.363098	0.589131	0.600553	0.388595	0.250739	0.232042	0.310199	0.249735	0.305327	0.391974	0.329166	0.353257	0.322757	0.271895	0.294367	0.322957	0.355904	0.298435	0.328929
				0.213428	0.353696	0.231114	0.256103	0.254059	0.298299	0.213327	0.30831	0.207748	0.213032	0.359082	0.235822	0.378478	0.290321	0.244423	0.258179	0.526136	0.473558	0.492136	0.494935	0.523396	0.448722	0.57328	0.779613	0.358336	0.297493	0.193004	0.30584	0.286695	0.362103	0.372964	0.325667	0.361738	0.305238	0.266533	0.325285	0.340096	0.416	0.293568	0.316981
				0.213554	0.281624	0.235362	0.253175	0.257231	0.289334	0.225956	0.305786	0.210371	0.207274	0.336878	0.223147	0.416644	0.266867	0.225868	0.249697	0.526945	0.447291	0.408349	0.474948	0.550993	0.483508	0.497829	0.752517	0.328864	0.362836	0.19941	0.318862	0.376698	0.325615	0.379567	0.339167	0.31314	0.291087	0.313197	0.371549	0.311953	0.435158	0.227989	0.333448
				0.214004	0.228744	0.252619	0.222104	0.248902	0.342712	0.241471	0.269615	0.213362	0.193566	0.298692	0.214	0.447681	0.239348	0.209846	0.202912	0.513421	0.479841	0.400548	0.501745	0.56627	0.469005	0.541108	0.605618	0.302464	0.345693	0.241409	0.366503	0.38225	0.269032	0.35837	0.35479	0.26015	0.27856	0.337221	0.387314	0.307396	0.416084	0.216134	0.378084
				0.213975	0.218797	0.273482	0.216546	0.233841	0.315295	0.246954	0.259982	0.215413	0.195814	0.260138	0.203621	0.44828	0.236552	0.214977	0.231913	0.472664	0.491419	0.46887	0.53972	0.569082	0.438978	0.591055	0.635926	0.281748	0.288829	0.312484	0.425042	0.344162	0.271946	0.325497	0.354552	0.234707	0.273097	0.294489	0.396391	0.304758	0.40728	0.233806	0.405345
				0.211792	0.230203	0.269591	0.223157	0.222333	0.267843	0.222443	0.264738	0.215266	0.206275	0.265925	0.198483	0.421021	0.260383	0.206801	0.315975	0.424723	0.468418	0.464209	0.562493	0.559298	0.438581	0.521954	0.689911	0.269088	0.218863	0.325672	0.476152	0.286167	0.286533	0.28946	0.399256	0.224744	0.273959	0.25821	0.406071	0.248404	0.408809	0.223488	0.392831
				0.208243	0.228162	0.256454	0.218492	0.222214	0.26792	0.20616	0.271506	0.212569	0.214496	0.271334	0.207199	0.378163	0.288973	0.193641	0.279796	0.405622	0.396233	0.445238	0.479307	0.522683	0.492719	0.523402	0.701976	0.262291	0.254608	0.287208	0.436901	0.283199	0.300646	0.278517	0.477694	0.226494	0.264514	0.236645	0.426144	0.245953	0.421771	0.232837	0.316639
				0.204118	0.219234	0.24546	0.200522	0.236667	0.266911	0.215987	0.271923	0.207227	0.220356	0.251954	0.220952	0.341561	0.341999	0.193883	0.244863	0.46979	0.379243	0.512549	0.481135	0.459585	0.556834	0.600501	0.754723	0.25019	0.328373	0.268099	0.365645	0.325638	0.302212	0.283529	0.476967	0.233038	0.266845	0.22853	0.449041	0.337115	0.387136	0.278942	0.302873
				0.230019	0.205199	0.268862	0.173877	0.234666	0.262505	0.213898	0.266675	0.200733	0.22025	0.236388	0.230731	0.306133	0.435105	0.203264	0.317758	0.503196	0.487794	0.548273	0.709315	0.380659	0.597253	0.551731	0.820713	0.255268	0.326228	0.255616	0.356593	0.381686	0.301007	0.277672	0.454617	0.23839	0.312841	0.239341	0.464136	0.409578	0.314923	0.339731	0.348912
				0.270403	0.189379	0.304144	0.194494	0.221794	0.291758	0.207402	0.275277	0.199707	0.190662	0.23536	0.194562	0.272326	0.418516	0.219167	0.367142	0.467734	0.513377	0.52223	0.799654	0.355629	0.548566	0.495239	0.842779	0.29483	0.345467	0.242479	0.344812	0.434845	0.30784	0.284852	0.462395	0.23823	0.332412	0.271173	0.492759	0.45712	0.285073	0.380958	0.352505
				0.256175	0.184676	0.270527	0.224946	0.215966	0.3351	0.223291	0.282197	0.21878	0.168509	0.275571	0.164342	0.255995	0.311791	0.228094	0.377856	0.400373	0.451346	0.529594	0.730197	0.464039	0.498825	0.544228	0.769172	0.347577	0.404746	0.236044	0.313998	0.476883	0.307083	0.314249	0.437012	0.234585	0.319236	0.27052	0.531844	0.481061	0.269571	0.337661	0.337606
				0.228719	0.212761	0.236074	0.203339	0.215194	0.371354	0.223652	0.270114	0.268622	0.205191	0.293982	0.204065	0.253468	0.303458	0.22997	0.394725	0.373837	0.38919	0.521705	0.591496	0.533214	0.492344	0.584338	0.58422	0.399668	0.397901	0.235055	0.296786	0.562567	0.293789	0.308828	0.380589	0.230519	0.357079	0.248052	0.53549	0.486739	0.244919	0.292539	0.323975
				0.219019	0.226814	0.249118	0.186243	0.219063	0.407858	0.192943	0.261629	0.350513	0.233123	0.255459	0.332527	0.258659	0.340768	0.22728	0.390086	0.490402	0.376065	0.415691	0.514259	0.548644	0.498079	0.591641	0.549908	0.420413	0.35768	0.230987	0.291014	0.635816	0.25517	0.291197	0.34722	0.23414	0.410558	0.250753	0.509275	0.479335	0.246875	0.28002	0.305627
				0.256076	0.212902	0.253039	0.191802	0.217643	0.442751	0.190426	0.260227	0.344193	0.234364	0.237928	0.51521	0.258474	0.379319	0.207613	0.338776	0.507479	0.440196	0.385247	0.594812	0.634975	0.497425	0.58065	0.617228	0.419341	0.341696	0.238766	0.293402	0.557277	0.232713	0.319732	0.33367	0.235988	0.433783	0.259777	0.459113	0.476806	0.26948	0.273991	0.286821
				0.331968	0.201598	0.245576	0.208434	0.220608	0.469386	0.206085	0.255854	0.288752	0.220304	0.242581	0.508731	0.247599	0.457564	0.170286	0.299421	0.381636	0.445728	0.468109	0.633353	0.694356	0.450752	0.57096	0.631313	0.402938	0.321529	0.269489	0.295746	0.508485	0.271292	0.333729	0.337356	0.23046	0.408244	0.264575	0.397334	0.47375	0.266002	0.269055	0.282468
				0.420706	0.196691	0.246753	0.221611	0.252476	0.454494	0.199647	0.251225	0.303144	0.204883	0.249571	0.429281	0.238181	0.556377	0.161814	0.282141	0.427379	0.401956	0.416273	0.611157	0.611927	0.414831	0.584149	0.617035	0.360624	0.291007	0.267147	0.299283	0.575086	0.2975	0.304371	0.333171	0.228596	0.338773	0.262741	0.335017	0.458148	0.259483	0.256487	0.290374
				0.453193	0.201985	0.255955	0.207931	0.293505	0.362462	0.245499	0.248818	0.332836	0.205362	0.25478	0.422746	0.234603	0.586899	0.185528	0.278448	0.530759	0.414592	0.337391	0.548649	0.577533	0.425294	0.603867	0.587193	0.30763	0.268069	0.240219	0.33623	0.549544	0.297618	0.283044	0.3212	0.23565	0.294772	0.255392	0.306869	0.428496	0.268017	0.251558	0.308843
				0.378777	0.211462	0.272698	0.219559	0.332496	0.303874	0.372662	0.263146	0.347478	0.214386	0.255487	0.398482	0.245118	0.586404	0.243167	0.282357	0.514559	0.421852	0.414726	0.484619	0.603953	0.61394	0.622054	0.607014	0.28599	0.259465	0.247659	0.42024	0.455212	0.296301	0.279573	0.332406	0.264632	0.267671	0.245859	0.296948	0.386527	0.302865	0.258676	0.312248
				0.365247	0.221676	0.278544	0.264672	0.364006	0.297911	0.394465	0.289005	0.350061	0.229011	0.277153	0.347116	0.249509	0.583825	0.299193	0.288291	0.490023	0.381531	0.509184	0.450775	0.585984	0.798783	0.618383	0.630902	0.281406	0.277028	0.256859	0.581738	0.380409	0.292204	0.307433	0.370223	0.289341	0.244878	0.239357	0.284953	0.361996	0.346243	0.253121	0.29981
				0.416848	0.222739	0.272628	0.284848	0.373684	0.294416	0.3446	0.277178	0.339243	0.237873	0.302817	0.35026	0.240073	0.547226	0.333363	0.302935	0.496578	0.45381	0.566304	0.446441	0.546377	0.515013	0.605593	0.540712	0.284812	0.277693	0.245459	0.666445	0.334595	0.283746	0.326289	0.444029	0.291694	0.239265	0.239523	0.270783	0.349583	0.318502	0.248773	0.289456
				0.463258	0.218283	0.259755	0.282438	0.327073	0.29866	0.339609	0.280559	0.310654	0.260895	0.281369	0.376312	0.237544	0.478203	0.310663	0.320406	0.53814	0.579666	0.555588	0.457018	0.502455	0.272311	0.597144	0.53379	0.280006	0.2548	0.260009	0.623778	0.325625	0.278625	0.316003	0.397724	0.247363	0.253789	0.241267	0.258523	0.335689	0.278952	0.27677	0.283037
				0.463703	0.212901	0.255067	0.260696	0.278658	0.313622	0.325555	0.357502	0.281518	0.327631	0.249292	0.382326	0.235995	0.40078	0.260538	0.312969	0.585745	0.516815	0.496552	0.442604	0.480451	0.313101	0.56948	0.697706	0.267307	0.284324	0.291854	0.554874	0.31398	0.277759	0.298707	0.254099	0.186482	0.290266	0.245342	0.28023	0.327372	0.280006	0.285751	0.282848
				0.388057	0.226379	0.269724	0.239381	0.257043	0.394139	0.281625	0.42303	0.263531	0.360774	0.228268	0.395941	0.222038	0.34497	0.239484	0.299798	0.60413	0.462846	0.414965	0.453821	0.490878	0.380137	0.534496	0.726805	0.257005	0.340587	0.288036	0.47716	0.320581	0.276941	0.284496	0.361189	0.199784	0.315185	0.254555	0.304928	0.326451	0.282225	0.2577	0.283582
				0.3347	0.258684	0.27937	0.226453	0.23813	0.520307	0.27185	0.45398	0.26487	0.34588	0.220936	0.411812	0.216476	0.33694	0.230612	0.298057	0.508568	0.561305	0.39821	0.524806	0.555734	0.44085	0.575152	0.691552	0.253155	0.379226	0.286863	0.409352	0.406156	0.270863	0.292885	0.482492	0.231737	0.283363	0.274583	0.295292	0.323693	0.280446	0.241386	0.280644
				0.30804	0.257419	0.283915	0.218404	0.226096	0.507017	0.28079	0.435745	0.272944	0.351163	0.232412	0.356054	0.226419	0.328187	0.228126	0.287429	0.314087	0.576763	0.470389	0.58583	0.594839	0.463236	0.631569	0.826895	0.259074	0.423853	0.315496	0.356507	0.482266	0.251442	0.287594	0.377071	0.248262	0.253957	0.30685	0.228259	0.313616	0.282818	0.234649	0.256579
				0.266927	0.238112	0.299917	0.214082	0.235434	0.464123	0.25934	0.422579	0.251622	0.357601	0.27842	0.288765	0.235259	0.313352	0.227419	0.270533	0.380022	0.507483	0.524249	0.619718	0.511976	0.490147	0.638958	0.900258	0.266973	0.478833	0.305845	0.327822	0.502832	0.283042	0.252848	0.311383	0.24314	0.246264	0.288901	0.122472	0.285329	0.280783	0.227524	0.245682
				0.239294	0.227841	0.291792	0.212024	0.241865	0.506907	0.236616	0.476116	0.227044	0.340309	0.301445	0.288961	0.236999	0.303374	0.225569	0.269829	0.504974	0.437454	0.542579	0.615274	0.529989	0.53677	0.599002	0.803357	0.270634	0.525263	0.264148	0.361333	0.470358	0.365228	0.261771	0.318746	0.223548	0.264302	0.249477	0.131925	0.281944	0.266822	0.224854	0.27944
				0.243544	0.222987	0.236078	0.206672	0.233772	0.483897	0.226333	0.496581	0.215472	0.313617	0.267634	0.281949	0.220964	0.321383	0.219552	0.285343	0.359648	0.390765	0.502857	0.553432	0.626842	0.491901	0.533984	0.717309	0.252162	0.544828	0.242606	0.423011	0.406131	0.411483	0.294849	0.315486	0.209699	0.306578	0.291981	0.19441	0.31631	0.278462	0.228519	0.26667
				0.264609	0.222688	0.206717	0.200927	0.227673	0.39463	0.211686	0.463916	0.22926	0.2822	0.30197	0.249228	0.213349	0.39052	0.193002	0.318033	0.312538	0.386583	0.460093	0.419232	0.513744	0.418442	0.544191	0.675695	0.241201	0.512554	0.240769	0.468309	0.35767	0.433275	0.293536	0.315888	0.205667	0.374532	0.323365	0.230506	0.315264	0.309139	0.23889	0.218597
				0.283081	0.224794	0.208296	0.234096	0.225069	0.357786	0.203016	0.393424	0.253884	0.252556	0.379672	0.181183	0.223625	0.400001	0.147585	0.366105	0.431177	0.383383	0.434547	0.372763	0.41121	0.458374	0.568191	0.731548	0.258205	0.507051	0.260272	0.425884	0.327308	0.443431	0.28498	0.332935	0.21485	0.398863	0.289478	0.252423	0.295917	0.300559	0.250246	0.253752
				0.240744	0.225803	0.218217	0.26569	0.225916	0.347109	0.229301	0.327378	0.245521	0.228738	0.398924	0.121715	0.220918	0.351763	0.186931	0.414766	0.4509	0.394689	0.429642	0.400777	0.524164	0.513947	0.549977	0.737821	0.262793	0.531584	0.252188	0.296716	0.317446	0.412799	0.279707	0.425902	0.229387	0.367224	0.258772	0.261516	0.297895	0.279641	0.252156	0.298317
				0.219659	0.220807	0.225577	0.232318	0.232752	0.340412	0.246098	0.313537	0.232765	0.216236	0.393893	0.123312	0.213933	0.298542	0.27655	0.411499	0.405674	0.501113	0.416461	0.371656	0.591821	0.536948	0.557842	0.623202	0.254713	0.452391	0.223415	0.273163	0.316372	0.34928	0.25496	0.565743	0.243328	0.342732	0.240168	0.262938	0.30487	0.269941	0.247658	0.288701
				0.274996	0.218386	0.22111	0.204055	0.245566	0.330742	0.231586	0.31012	0.2327	0.207621	0.381732	0.236318	0.220508	0.269273	0.346251	0.375724	0.352601	0.542866	0.340436	0.377198	0.566948	0.544114	0.589315	0.578782	0.252609	0.340608	0.221708	0.30575	0.316569	0.306245	0.225488	0.552238	0.238624	0.32312	0.234144	0.261444	0.309116	0.293997	0.238885	0.284081
				0.276614	0.220305	0.22788	0.202356	0.239765	0.321303	0.235347	0.309225	0.236804	0.20403	0.371352	0.43306	0.225107	0.288786	0.384383	0.323427	0.44159	0.404162	0.378324	0.481682	0.507742	0.529923	0.558149	0.5693	0.251524	0.318012	0.225826	0.307401	0.302588	0.285651	0.22855	0.463403	0.273375	0.303739	0.256083	0.262641	0.292518	0.354681	0.23593	0.288771
				0.231697	0.224477	0.244044	0.202056	0.224887	0.344815	0.24843	0.321729	0.241049	0.230838	0.374671	0.437629	0.22236	0.297319	0.381929	0.286796	0.669699	0.408876	0.534819	0.682315	0.444659	0.473923	0.502402	0.460376	0.248633	0.315697	0.222396	0.31016	0.290513	0.291685	0.248387	0.36615	0.37978	0.292702	0.313637	0.264037	0.272655	0.452015	0.237112	0.275542
				0.232879	0.223973	0.251021	0.206356	0.228834	0.360671	0.240178	0.340337	0.238162	0.245453	0.42164	0.36489	0.220397	0.292669	0.338613	0.270171	0.655978	0.52837	0.499202	0.874586	0.409968	0.436547	0.46239	0.575777	0.257145	0.313548	0.215316	0.320547	0.28759	0.270959	0.275754	0.322399	0.379141	0.290591	0.320755	0.2806	0.286465	0.516516	0.238653	0.281881
				0.243056	0.206329	0.256843	0.220466	0.231232	0.323503	0.231512	0.357627	0.230284	0.192135	0.46562	0.368999	0.217896	0.313317	0.301477	0.259064	0.515639	0.51072	0.382725	0.718782	0.475319	0.449597	0.480604	1.02841	0.271045	0.334159	0.207979	0.322094	0.288124	0.222191	0.290876	0.33773	0.317675	0.283961	0.313006	0.414441	0.274361	0.482106	0.236579	0.343046
				0.23649	0.209286	0.266465	0.256187	0.223008	0.307826	0.2305	0.344121	0.218803	0.160802	0.476864	0.358529	0.210409	0.322707	0.362346	0.259623	0.449672	0.506085	0.365275	0.579323	0.612383	0.458272	0.549211	0.992379	0.265064	0.346792	0.210884	0.316784	0.288635	0.207832	0.289608	0.366275	0.382611	0.277342	0.415458	0.541177	0.223661	0.435054	0.22951	0.383245
				0.210774	0.234833	0.255788	0.313131	0.220448	0.317625	0.199939	0.302376	0.216179	0.171677	0.47264	0.316009	0.211412	0.287239	0.358027	0.277446	0.414323	0.61121	0.385192	0.684036	0.573256	0.476828	0.583076	0.695502	0.253044	0.296835	0.21653	0.307105	0.280249	0.2316	0.264644	0.375978	0.461565	0.27656	0.491065	0.504414	0.295113	0.390375	0.223596	0.383954
				0.189798	0.218735	0.234384	0.35593	0.223062	0.30096	0.165121	0.282547	0.219496	0.192711	0.452527	0.27653	0.227658	0.282093	0.247079	0.275307	0.403447	0.55085	0.424146	0.622195	0.490923	0.558057	0.619639	0.803849	0.245371	0.29189	0.219173	0.317756	0.285415	0.302362	0.251627	0.329663	0.488308	0.276265	0.463323	0.447608	0.418836	0.333828	0.227003	0.329997
				0.253991	0.189554	0.241624	0.38339	0.227926	0.290266	0.194564	0.273571	0.216998	0.213093	0.405327	0.252028	0.261658	0.297293	0.219947	0.253947	0.438556	0.36333	0.418925	0.434098	0.509343	0.594571	0.702697	0.862659	0.24353	0.3563	0.216923	0.351147	0.313632	0.320177	0.267888	0.324551	0.478421	0.275463	0.434941	0.418275	0.442912	0.290239	0.256264	0.277975
				0.367468	0.189866	0.276253	0.395939	0.227949	0.322396	0.219322	0.263589	0.211417	0.219848	0.39803	0.255563	0.305427	0.22998	0.25254	0.248186	0.472737	0.301006	0.41887	0.425591	0.52664	0.528927	0.692071	0.677992	0.246008	0.350598	0.209076	0.353954	0.322823	0.276949	0.265767	0.365569	0.439146	0.27749	0.418134	0.452742	0.468981	0.282978	0.274223	0.280412
				0.502237	0.19463	0.337267	0.398752	0.219833	0.318903	0.206202	0.262665	0.205088	0.207385	0.467916	0.246444	0.349652	0.190424	0.282791	0.248345	0.42956	0.323487	0.513017	0.440444	0.523848	0.409362	0.579617	0.566082	0.24641	0.309789	0.192424	0.339	0.318631	0.25917	0.24977	0.368694	0.37753	0.27766	0.424402	0.552787	0.530522	0.280598	0.267267	0.287339
				0.492163	0.195277	0.372456	0.390237	0.209052	0.276081	0.203866	0.267324	0.229457	0.180363	0.481687	0.222115	0.350881	0.278222	0.282417	0.246241	0.408687	0.418266	0.53506	0.400594	0.509416	0.33022	0.504587	0.531319	0.246716	0.279575	0.183646	0.324176	0.316933	0.249538	0.239756	0.348067	0.334162	0.269313	0.423406	0.72853	0.549689	0.274202	0.262481	0.287722
				0.368042	0.17613	0.383772	0.339634	0.214566	0.269459	0.212299	0.247474	0.274203	0.181214	0.449677	0.240283	0.299682	0.376089	0.24121	0.248941	0.423911	0.493517	0.453564	0.417768	0.505746	0.5036	0.474711	0.543058	0.248234	0.300759	0.195748	0.317666	0.369542	0.229783	0.23106	0.314935	0.334746	0.269906	0.395943	0.700645	0.527088	0.249664	0.275751	0.273662
				0.323891	0.165521	0.405701	0.277055	0.281751	0.293283	0.222425	0.232913	0.300068	0.197669	0.43043	0.265381	0.262962	0.446102	0.231095	0.256621	0.352602	0.534396	0.501425	0.46889	0.537536	0.668556	0.502041	0.63545	0.249579	0.37568	0.204416	0.318505	0.495212	0.226896	0.223891	0.313503	0.315285	0.280747	0.354819	0.464795	0.47268	0.243266	0.334215	0.257996
				0.302198	0.20977	0.422529	0.247484	0.344055	0.341782	0.233528	0.256942	0.329539	0.216183	0.411441	0.249552	0.241792	0.422937	0.239076	0.266764	0.27472	0.544048	0.58068	0.442663	0.533197	0.686664	0.553922	0.812205	0.255051	0.358238	0.206927	0.279626	0.534905	0.241803	0.25147	0.345024	0.280331	0.272173	0.309606	0.292281	0.390707	0.288026	0.414602	0.252293
				0.269072	0.229731	0.423792	0.232698	0.368046	0.388922	0.24355	0.259588	0.374943	0.213119	0.388432	0.228782	0.232113	0.399824	0.232488	0.269885	0.308919	0.526294	0.519459	0.45614	0.491909	0.652874	0.613075	0.846542	0.277519	0.303854	0.205899	0.238149	0.51033	0.247922	0.283583	0.354293	0.258378	0.277759	0.279626	0.213835	0.29654	0.298277	0.495007	0.239589
				0.244964	0.205215	0.415256	0.225817	0.382677	0.426774	0.229845	0.246197	0.415855	0.185554	0.400915	0.219141	0.22414	0.463888	0.232909	0.257539	0.367806	0.484037	0.434328	0.594159	0.48948	0.596847	0.633489	0.76226	0.318673	0.307555	0.202936	0.256447	0.502844	0.253659	0.249241	0.347099	0.253473	0.344632	0.266512	0.276786	0.323663	0.272329	0.465031	0.222849
				0.232744	0.197281	0.407855	0.214264	0.379699	0.453061	0.21002	0.326163	0.43616	0.164199	0.422191	0.261727	0.215474	0.491946	0.245834	0.268008	0.431295	0.427399	0.370593	0.529489	0.49483	0.569349	0.673442	0.657363	0.380266	0.312282	0.199993	0.292056	0.510144	0.268074	0.219069	0.329213	0.26812	0.379225	0.271041	0.327532	0.410105	0.262478	0.384169	0.220997
				0.236079	0.214053	0.436057	0.204252	0.338625	0.4689	0.226323	0.413652	0.395833	0.162003	0.368397	0.299162	0.227716	0.472875	0.239731	0.296687	0.580125	0.391296	0.357702	0.348859	0.47892	0.519084	0.800353	0.568089	0.430475	0.301011	0.223441	0.330178	0.530695	0.270724	0.227893	0.274124	0.263764	0.362005	0.265811	0.322794	0.43061	0.266106	0.369547	0.241843
				0.241223	0.26446	0.464942	0.205677	0.296542	0.473684	0.272662	0.421637	0.348012	0.198207	0.30491	0.25364	0.255154	0.462183	0.228457	0.298714	0.713372	0.479721	0.38641	0.503409	0.525623	0.433797	0.738029	0.52341	0.460519	0.282075	0.256077	0.368012	0.507114	0.259677	0.243991	0.201959	0.244923	0.328794	0.256552	0.303157	0.41449	0.281744	0.351677	0.294376
				0.237207	0.333578	0.468085	0.209452	0.271186	0.543943	0.341741	0.390571	0.326232	0.216628	0.269523	0.23858	0.283845	0.435084	0.240414	0.272607	0.682767	0.527563	0.443688	0.635404	0.616574	0.507478	0.51254	0.63722	0.457817	0.263666	0.23374	0.42915	0.448781	0.250235	0.251802	0.230423	0.237517	0.293103	0.270975	0.282608	0.374602	0.289	0.307074	0.396943
				0.230314	0.405008	0.404323	0.212452	0.241481	0.651175	0.352014	0.340764	0.295529	0.202031	0.257485	0.26587	0.335556	0.371905	0.238785	0.21426	0.584795	0.416187	0.497731	0.474218	0.600405	0.650888	0.436079	0.764042	0.439207	0.257428	0.202664	0.562029	0.380551	0.244905	0.216226	0.286999	0.234567	0.272034	0.278679	0.278688	0.367579	0.280265	0.277109	0.519185
				0.225425	0.389863	0.298089	0.215235	0.215872	0.582341	0.326484	0.337414	0.261281	0.154211	0.259526	0.210819	0.411893	0.335951	0.215959	0.22003	0.481615	0.398969	0.528261	0.377425	0.559783	0.621911	0.451911	0.530775	0.418216	0.25862	0.19547	0.592816	0.333338	0.247839	0.21602	0.292554	0.232445	0.267337	0.264528	0.2701	0.369238	0.240273	0.262169	0.545445
				0.235981	0.359092	0.248072	0.214151	0.21725	0.494786	0.327257	0.336377	0.245167	0.134082	0.251921	0.177083	0.439182	0.332905	0.272557	0.28168	0.617982	0.487065	0.471124	0.389933	0.567643	0.545541	0.499474	0.470313	0.40259	0.265969	0.193108	0.485172	0.320902	0.214759	0.287958	0.305919	0.227881	0.275302	0.251173	0.257386	0.328029	0.220729	0.258821	0.518279
				0.253019	0.437776	0.227946	0.202817	0.225231	0.558741	0.346507	0.289677	0.237396	0.220595	0.241785	0.308249	0.441564	0.333249	0.344572	0.285817	0.801282	0.61934	0.397559	0.502991	0.539777	0.482055	0.57953	0.774418	0.405398	0.285327	0.198129	0.505337	0.299163	0.156799	0.364965	0.332585	0.224136	0.267174	0.241667	0.285958	0.300478	0.269254	0.271913	0.474348
				0.269546	0.476877	0.2208	0.198824	0.229317	0.550609	0.379136	0.276784	0.233077	0.356051	0.233002	0.388308	0.478193	0.334471	0.296246	0.267809	0.703185	0.679079	0.425348	0.575686	0.483271	0.412046	0.659953	0.800291	0.473698	0.302588	0.231798	0.590184	0.281241	0.178881	0.414287	0.34018	0.231878	0.253441	0.23842	0.31993	0.306188	0.25524	0.29893	0.415228
				0.263209	0.435454	0.214135	0.206409	0.234868	0.440505	0.36438	0.305573	0.249108	0.497517	0.230429	0.369421	0.465927	0.333505	0.246242	0.254767	0.574227	0.579497	0.431822	0.523762	0.505912	0.390458	0.624517	0.64328	0.498542	0.294421	0.247615	0.650697	0.309183	0.223509	0.373804	0.333948	0.241127	0.247227	0.238269	0.312022	0.303929	0.192654	0.289339	0.355674
				0.252447	0.430327	0.208851	0.202043	0.244642	0.355994	0.344482	0.317481	0.270866	0.485537	0.232307	0.36259	0.376401	0.335798	0.242295	0.252275	0.501272	0.462718	0.386436	0.487086	0.543778	0.562916	0.545179	0.632715	0.4015	0.286899	0.209605	0.600745	0.325755	0.229658	0.318255	0.319652	0.245427	0.2549	0.239539	0.297668	0.303876	0.228093	0.263253	0.342542
				0.312192	0.417914	0.217037	0.195853	0.26462	0.304901	0.425705	0.319216	0.252945	0.412258	0.231404	0.369841	0.306559	0.335682	0.246874	0.266767	0.460964	0.387286	0.392185	0.465138	0.532192	0.658382	0.480596	0.649288	0.348808	0.285811	0.196622	0.442803	0.306513	0.235621	0.286884	0.2838	0.242941	0.273881	0.253874	0.287291	0.330977	0.271994	0.262622	0.340919
				0.376917	0.325103	0.231384	0.205849	0.286355	0.296123	0.490528	0.317447	0.238336	0.399214	0.237632	0.396156	0.270661	0.303934	0.254099	0.312489	0.439129	0.476284	0.429071	0.382114	0.529041	0.546282	0.512346	0.644687	0.356761	0.26675	0.208055	0.405923	0.341501	0.24442	0.263777	0.247818	0.236427	0.272956	0.270665	0.283543	0.342943	0.246988	0.274611	0.32336
				0.397688	0.258096	0.246516	0.211282	0.303987	0.305492	0.479611	0.303659	0.252617	0.405778	0.256172	0.370974	0.285405	0.278775	0.256767	0.368121	0.413	0.563629	0.469905	0.357164	0.525176	0.478635	0.621465	0.534252	0.394859	0.255549	0.200977	0.451647	0.393748	0.232003	0.249148	0.344545	0.233312	0.265361	0.258159	0.283883	0.322549	0.253401	0.291648	0.305935
				0.351621	0.248573	0.266755	0.207899	0.298137	0.325915	0.420401	0.28329	0.253414	0.414602	0.25302	0.292567	0.284179	0.294901	0.259128	0.416417	0.417552	0.526198	0.472026	0.479004	0.434424	0.47437	0.592807	0.422948	0.451423	0.298061	0.200609	0.511171	0.351611	0.215375	0.245666	0.450628	0.230917	0.268898	0.243563	0.285265	0.291549	0.287149	0.274473	0.291064
				0.276725	0.23164	0.286794	0.217445	0.275419	0.360031	0.365356	0.29185	0.239512	0.364517	0.234894	0.267401	0.242698	0.32116	0.261859	0.433257	0.452589	0.494179	0.425299	0.523405	0.383277	0.528546	0.523218	0.586709	0.513213	0.310363	0.223573	0.485566	0.376165	0.213788	0.244391	0.425322	0.227976	0.268207	0.242402	0.278646	0.262819	0.258079	0.248839	0.278614
				0.308007	0.217762	0.289682	0.251471	0.253346	0.368576	0.437418	0.288465	0.217716	0.297071	0.231014	0.269155	0.233843	0.34132	0.250806	0.437842	0.465202	0.468743	0.370946	0.469867	0.504167	0.50855	0.5092	0.733501	0.470552	0.269601	0.235016	0.35604	0.542807	0.211849	0.240492	0.412142	0.229477	0.262875	0.241161	0.264521	0.257008	0.228735	0.268123	0.267434
				Extended Data Fig. 9q																									Extended Data Fig. 9r
				hMD3q^AdipoqCre_Ckb(+/+)_CL 316,243													hMD3q^AdipoqCre_Ckb(+/+)_CL 316,243+DCZ												Time (hours)	hM3Dq^AdipoqCre (CKBfl/fl)_CL 316,243														hM3Dq^AdipoqCre (CKBfl/fl)_CL 316,243+DCZ
				M	M	M	M	M	M	M	M	F	F	F	F	F	M	M	M	M	M	M	M	M	F	F	F		Sex	M	M	M	M	F	F	F	F	M	M	M	F	F	F	M	M	M	M	F	F
				0.01149	0.005122	0.004028	0.007631	0.011235	0.009971	0.013169	0.014159	0.013592	0.005112	0	0.0162121	0.0164386	0.010133	0.009828	0.009923	0.008342	0.007207	0.010965	0.007798	0.01247	0.019055	0.014505	0.018029		2022/04/03 09:11:42	0.011783	0.012593	0.012565	0.009002	0.018476	0	0	0.011998	0.010736	0.010381	0.005651	0.0174451	0	0.00481033	0.010295	0.014346	0.011498	0.016244	0.019164	0.0192078
				0.012071	0.011766	0.004089	0.010959	0.012787	0.008437	0.008038	0	0	0.010118	0.015469	0.0153503	0	0	0.011056	0.011141	0	0.009873	0.002747	0.010293	0.015302	0	0.009604	0.004781			0.003601	0.015501	0.008916	0.00856	0	0.0202834	0.013564	0.0155482	0.014472	0.015706	0.01238	0.0182859	0.0127048	0.0147884	0.017276	0.011141	0.013174	0.010653	0	0.0150304
				0.006204	0.005945	0	0.008094	0.013716	0.00819	0.01592	0.015632	0	0.010096	0.014955	0.0155202	0.0172831	0.013327	0.009111	0.009949	0	0.006104	0.003357	0.003662	0	0.019704	0.009715	0.014425			0.013387	0.013092	0.011724	0.014503	0.0155576	0.0192688	0.0121161	0.0108227	0.00988	0.009898	0.006578	0	0	0.0111311	0.017392	0.013391	0.007635	0	0.017146	0
				0.013505	0.004785	0.009736	0.01175	0.010653	0.011656	0.011677	0.011907	0.014795	0.004506	0.017597	0.0077041	0.0092623	0.010349	0.007412	0.014201	0.008665	0	0.005156	0.004045	0.011277	0	0.012752	0.010559			0.015036	0.006183	0.011249	0.01124	0.0239849	0	0	0.0173604	0.006494	0.011035	0.003834	0.0130039	0.0107217	0	0	0.013266	0.006705	0	0.020779	0
				0.010583	0.00484	0	0.005139	0.0107	0.007243	0	0.009663	0	0.012783	0	0.0190222	0	0.015069	0.01169	0.015328	0.018379	0	0.011334	0.008071	0.011549	0.01605	0.007201	0.008097			0.013191	0.007569	0.012572	0.008293	0.0054932	0	0	0	0.002949	0.010962	0.004667	0	0.0034431	0.0110262	0.012994	0.009622	0.010168	0.010229	0	0.0177368
				0.015133	0.006009	0.012972	0.003813	0.008616	0.009396	0.004924	0.012855	0	0.011707	0.014828	0.0130332	0.0139746	0	0.012275	0	0	0.011566	0.011132	0.004191	0	0	0.013961	0.015147			0.013998	0.007733	0.00907	0	0.0160335	0.0197705	0.0132494	0.0030975	0.009066	0.010366	0.014745	0	0.0069822	0	0	0.013273	0.00789	0	0.016608	0
				0	0.012048	0.017292	0.015816	0.008374	0.007847	0.007865	0.020014	0.012875	0.005209	0	0.0168066	0	0.01215	0.010132	0.010679	0.011255	0	0.002747	0.003052	0.012777	0	0.011097	0.011381			0.011773	0.01326	0.012043	0	0.0133093	0	0.0110376	0.0189319	0.007015	0.006885	0.010787	0.0155691	0.0066961	0.0169597	0	0.019045	0.011308	0.009145	0.012868	0.0158686
				0.011663	0	0.017752	0.012643	0.012642	0.010259	0.00868	0.013108	0	0.007491	0.004965	0.0138593	0.0138567	0.010301	0.014994	0.023364	0	0.008263	0.016451	0.007553	0.011783	0.01418	0.011462	0.022434			0.003952	0.003799	0.010887	0	0.0128974	0	0.0037137	0.0126784	0.00454	0.015224	0.012273	0	0.0027161	0.00850641	0.022123	0.011303	0.007607	0.010549	0	0
				0.010834	0.012081	0.013483	0.015544	0.0103	0.008746	0.010629	0.01552	0.012749	0.00883	0.01133	0.016311	0	0.014493	0.012542	0.014088	0	0.012555	0.013999	0.009408	0.010033	0.021976	0.014395	0.021495			0.012402	0.019688	0.009836	0.01157	0.0148382	0.0213864	0.0132094	0	0.004064	0.02089	0.005964	0.0140936	0.0043459	0.0153151	0.016756	0.018126	0.007444	0.008563	0.017918	0
				0.015089	0.013454	0.017514	0.01066	0.012392	0.010872	0.013505	0.020357	0.010526	0.007997	0.017307	0.0157433	0.0126553	0.013201	0.015434	0.012772	0.015009	0.012713	0.019376	0.012022	0.0133	0.014385	0.014448	0.02047			0.015366	0.009342	0.011464	0.004908	0.0191437	0	0.0095731	0.0046934	0.011022	0.021193	0.010483	0.0136703	0.0120473	0.00271606	0.018627	0.015959	0.009887	0.016282	0	0.0153072
				0.015135	0.019377	0.015735	0.015165	0.018515	0.019561	0.017905	0.020392	0.020106	0.006639	0.018977	0.0178917	0.0203269	0.021451	0.020058	0.017171	0.014443	0.017067	0.020136	0.019435	0.023136	0.016395	0.021922	0.013254		2022/04/03 19:11:42	0.015639	0.021101	0.020127	0.017554	0.0205378	0.02229	0.0172625	0.0211932	0.019785	0.01577	0.021738	0.0228323	0.017594	0.0202051	0.021299	0.017316	0.016534	0.017547	0.022866	0.0204819
				0.014306	0.018679	0.014637	0.013419	0.013321	0.016203	0.012908	0.017314	0.019644	0.007644	0.018627	0.0147854	0.0177723	0.016388	0.018932	0.016304	0.01162	0.014202	0.013704	0.014969	0.021029	0.015084	0.019077	0.011934			0.013824	0.022236	0.018969	0.015505	0.0223397	0.02259	0.0171931	0.0181013	0.02302	0.014565	0.022267	0.0230319	0.0174454	0.019124	0.016128	0.014152	0.010674	0.017739	0.024414	0.0170038
				0.014755	0.018312	0.015455	0.01152	0.014547	0.016952	0.014646	0.017896	0.020006	0.006206	0.018725	0.016773	0.0187571	0.014729	0.014084	0.014726	0.012417	0.016426	0.016324	0.013986	0.020093	0.019185	0.016976	0.015213			0.015209	0.019765	0.01646	0.013544	0.023914	0.0221036	0.0158912	0.0196834	0.01908	0.014039	0.019395	0.0215809	0.0162579	0.0179107	0.015737	0.014357	0.011697	0.018577	0.022148	0.017178
				0.016094	0.016625	0.011979	0.011501	0.017904	0.016265	0.016788	0.016602	0.018391	0.007676	0.019516	0.0199464	0.0189157	0.017858	0.015762	0.014939	0.012178	0.015712	0.010829	0.015131	0.019655	0.01706	0.011885	0.012967			0.013401	0.020778	0.014394	0.014825	0.0218688	0.0215336	0.0153328	0.0185223	0.01218	0.015404	0.02138	0.0250757	0.01456	0.0169905	0.016809	0.015366	0.011926	0.013754	0.023879	0.0180636
				0.015044	0.017964	0.012388	0.012369	0.014122	0.017048	0.016379	0.018088	0.018439	0.006106	0.017844	0.0156355	0.0184396	0.018103	0.015756	0.016121	0.01286	0.013685	0.016816	0.015632	0.020612	0.018675	0.017057	0.012137			0.013741	0.01862	0.019225	0.01473	0.0216715	0.0216613	0.016172	0.0188286	0.013506	0.01449	0.023846	0.0247867	0.0146085	0.0182384	0.017638	0.015507	0.015753	0.01751	0.019602	0.011539
				0.013151	0.011225	0.016361	0.014413	0.010316	0.018419	0.016114	0.016811	0.018979	0.008698	0.020116	0.0174414	0.0185487	0.016596	0.017443	0.016464	0.013305	0.010622	0.013318	0.015783	0.020849	0.012981	0.017742	0.014315			0.013268	0.020837	0.016366	0.015808	0.0230372	0.021094	0.0164777	0.0180254	0.016284	0.014036	0.023187	0.0241075	0.0177941	0.0172246	0.015719	0.014315	0.012579	0.018545	0.0209	0.0180155
				0.013179	0.01629	0.010981	0.012796	0.009279	0.014934	0.016275	0.018314	0.016746	0.007449	0.020189	0.0151514	0.0193363	0.015641	0.020624	0.01645	0.012438	0.008344	0.018936	0.014497	0.019325	0.013597	0.015981	0.013888			0.012676	0.018133	0.019106	0.016457	0.0196953	0.0228026	0.014419	0.0162898	0.018022	0.013896	0.017642	0.0250564	0.0185886	0.0185535	0.016488	0.017418	0.01519	0.020453	0.021227	0.0197806
				0.012054	0.014008	0.009367	0.013309	0.00913	0.013899	0.016961	0.017308	0.017421	0.005552	0.020054	0.0141416	0.0185778	0.011774	0.016376	0.012879	0.015679	0.010075	0.016463	0.017331	0.021757	0.013965	0.016188	0.011168			0.012585	0.018512	0.015428	0.015859	0	0.0219712	0.014939	0.0093201	0.013854	0.015528	0.014078	0.0242405	0.0227356	0.0154038	0.012372	0.013323	0.013689	0.016589	0.023702	0.0174149
				0.01349	0.012611	0	0.014095	0.01327	0.011409	0.016877	0.015153	0.01962	0.010123	0.017605	0.0153685	0.0186573	0.019869	0.013171	0.015575	0.016006	0.013277	0.015669	0.012935	0.023055	0.020493	0.014193	0.006998			0.012243	0.016308	0.013124	0.010063	0.0235234	0.0201223	0.0155148	0.0154424	0.017141	0.012934	0.019697	0.0217852	0.0172266	0.0131066	0.014118	0.014209	0.012107	0.017263	0.025956	0.0184093
				0.013646	0.014059	0.013286	0.012891	0.009863	0.014499	0.015673	0.016014	0	0.005994	0.018333	0.0168273	0.0173615	0.01427	0.012291	0.013891	0.012329	0.015842	0.017306	0.014485	0.021744	0.01726	0.013852	0.011534			0.01299	0.016069	0.012404	0.019544	0.0226068	0.0206548	0.0165714	0.0137209	0.017386	0.011421	0.01687	0.0190655	0.0177662	0.0145614	0.013875	0.014287	0.01197	0.017563	0.019166	0.0166953
				0.014846	0.015733	0.0107	0.009845	0.011816	0.01565	0.015911	0.01702	0.017758	0.007662	0.02003	0.0132394	0.0178793	0.016136	0.017125	0.014988	0.012445	0.014577	0.01597	0.012783	0.020454	0	0.015617	0.007659			0.011502	0.015403	0.013889	0.015216	0.0199334	0.0206733	0.016191	0.0132972	0.016817	0.013978	0.013798	0.0151584	0.0162618	0.00547204	0.013701	0.01514	0.013272	0.019112	0.019863	0.0182195
				0.013559	0.018178	0.012708	0.011123	0.016802	0.017649	0.0175	0.017502	0.016832	0.008633	0.01978	0.0141849	0.0168771	0.020461	0.016371	0.017206	0.012416	0.014486	0.018168	0.015923	0.022084	0.014723	0.018278	0.012085			0.013438	0.01762	0.015895	0.016785	0.0204635	0.0192604	0.0165454	0.0166257	0.022485	0.015707	0.01619	0.0206103	0.0178131	0.0148989	0.015046	0.014422	0.010584	0.019069	0.020994	0.0194451
				0.012567	0.008874	0.012571	0.006318	0.014012	0.00998	0.011183	0.014621	0.016164	0.010907	0.019263	0.0146116	0.0164449	0.014442	0.013488	0.014614	0.013649	0.012494	0.011142	0.013254	0.018247	0.014054	0.010623	0.013354		2022/04/04 09:11:42	0.014286	0.016051	0.014055	0.016356	0.0177148	0.0199844	0.0176357	0.0166437	0.016063	0.01557	0.016369	0.0196397	0.0148145	0.0141649	0.013842	0.013539	0.012115	0.017292	0.01917	0.0204337
				0.010423	0.008945	0	0.012599	0.012641	0.006866	0.01029	0.014523	0	0.008542	0.018621	0.0056964	0.0106492	0.00503	0.013273	0.013032	0.010567	0.013889	0.01416	0.010433	0.012731	0.012721	0.00379	0.003143			0.003036	0.013514	0.009582	0.014744	0.0213216	0.0209135	0.0206464	0.0185279	0.003749	0.017095	0.003831	0.0164114	0.0072922	0.0176326	0.029295	0.013425	0.004955	0	0	0.0034485
				0.014031	0.004158	0	0.013645	0.013033	0.01158	0.013261	0.013526	0	0.007003	0.019905	0.0072728	0.0132764	0.011833	0.014975	0.013449	0.012825	0.010718	0.008464	0.010396	0.014455	0.010847	0.016308	0.020999			0.011151	0.014101	0.012923	0.006645	0.0106703	0	0.0191141	0.0198803	0.019795	0.022014	0.017412	0.004275	0.0064115	0.0169957	0.024161	0.014122	0.013595	0.020353	0.018166	0.0172121
				0.020986	0.017558	0.013523	0.008255	0.014841	0.006034	0.007725	0.012544	0.012098	0.00761	0.016997	0.0129623	0	0.021114	0.019838	0.018134	0.007292	0.00896	0	0.002767	0.009811	0.01164	0.007531	0.00385			0.029529	0.013842	0.01323	0.013252	0.0178142	0.0187497	0.0159972	0.0196024	0.017751	0.014805	0.018238	0.0245541	0.023146	0.0163596	0.029644	0.013129	0.010742	0.014501	0.023347	0.0164808
				0.016596	0.018526	0.016836	0.017812	0.01572	0.014123	0.016543	0.021235	0.017329	0.013786	0.018121	0.0178466	0.0201491	0.014704	0.015786	0.016511	0.021653	0.017269	0.015424	0.019406	0.025349	0.023002	0.016397	0.02586			0.017124	0.018201	0.018506	0.016891	0.0260365	0.0185924	0.0210091	0.0221826	0.014111	0.013507	0.00948	0.0196295	0.013107	0.0155607	0.019216	0.021172	0.014874	0.029109	0.02284	0.0241907
				0.020833	0.015683	0.003123	0.019003	0.011156	0.012311	0.007678	0.014958	0	0.008225	0.020596	0.0150401	0.0150816	0	0.013002	0.017988	0.009014	0	0.00394	0.003654	0.012965	0.017067	0.004562	0.004575			0.014951	0.016268	0.017765	0.015403	0.0211372	0.0157236	0.0177811	0.0135291	0.007572	0.015768	0.01012	0	0.0130441	0	0.018397	0.015259	0.013876	0.024572	0.019646	0.0153188
				0.02991	0.012421	0.010626	0.015474	0.010148	0.00788	0	0	0	0.009484	0	0.0191602	0	0.017375	0.016915	0.015573	0.009288	0	0	0.008334	0.013949	0.018276	0	0.002708			0.014538	0.015229	0.013418	0.010335	0.0221656	0.0054321	0	0	0.012254	0.015389	0.00499	0.0164126	0	0	0.016795	0.011868	0.013045	0.02012	0.013404	0.0187576
				0	0.015503	0	0.01403	0.012038	0.010725	0.008576	0.013983	0.012494	0.004083	0.014879	0.0059146	0.0128734	0	0.003743	0	0.017593	0	0.012269	0.003367	0.01214	0.019759	0.013757	0.015974			0.003026	0.013582	0	0	0	0.0110525	0.0156074	0.0140687	0.005664	0.013285	0.009949	0.015483	0	0.0121119	0	0.012923	0	0	0	0
				0	0.012291	0.00372	0.009554	0.009429	0.010228	0.011353	0	0.025624	0.007656	0.015233	0.0033875	0	0.014621	0.016808	0.015069	0.007795	0	0.004114	0.013628	0.004559	0.015083	0	0.003052			0.014051	0.012295	0.010718	0	0.0162483	0.0210105	0	0.0043068	0.003707	0	0.013259	0	0	0.0167104	0.016593	0.013827	0.010831	0	0.013782	0.0150726
				0.016642	0.015906	0.010269	0.010329	0.010687	0.011584	0.008061	0	0.013193	0.004202	0.014804	0.0147781	0	0.013995	0.010875	0	0.019169	0.011742	0.012598	0.01037	0.006912	0.014884	0	0			0.017763	0.01728	0	0.009008	0.0318393	0	0.0128095	0.0107226	0.018056	0.017881	0.004436	0.0165841	0.0112731	0	0	0.011951	0.011348	0.014699	0	0.0273268
				0.02832	0.013783	0.01164	0.011912	0.010032	0.008146	0.011657	0.014761	0	0.006718	0.016733	0.0166111	0.0147286	0.015422	0.015133	0.014094	0.015968	0.012044	0.014292	0.006881	0.013744	0.010469	0.0186	0.002716			0.018685	0.010761	0.018458	0.013589	0.0211931	0	0.0162808	0.0089536	0	0	0.003407	0.0140838	0	0.0138604	0	0.013158	0.014525	0	0.020393	0
				0.015867	0.014245	0.018632	0.009092	0.012026	0.014886	0.012083	0.018175	0.013643	0.007422	0.019791	0.0184998	0.0138381	0.016158	0.015932	0.015282	0.016128	0.019251	0.014832	0.008983	0.017162	0.015652	0.015418	0.016369			0.015934	0.016156	0.015282	0.014477	0.0063532	0.017732	0.0150798	0.0142288	0.010333	0.018304	0.012354	0.0076435	0.0095284	0.0087957	0.014955	0.011881	0.011055	0.015855	0.019202	0.0183926
				0.015523	0.019646	0.015481	0.014672	0.013717	0.017776	0.015978	0.020652	0.022294	0.008344	0.021447	0.0159273	0.0201437	0.016981	0.021385	0.018783	0.014472	0.016094	0.018683	0.013581	0.025181	0.021327	0.019391	0.01506		2022/04/04 19:11:42	0.016244	0.019408	0.017652	0.01514	0.0208429	0.0224975	0.019484	0.0203079	0.016436	0.01648	0.018773	0.0224904	0.0177153	0.0181928	0.018845	0.012914	0.013615	0.020534	0.022148	0.0206429
				0.016417	0.016581	0.015162	0.012634	0.013928	0.016679	0.011655	0.020496	0.016415	0.008172	0.019668	0.0164402	0.0185968	0.015554	0.015599	0.016453	0.012435	0.015309	0.015157	0.014448	0.024723	0.014706	0.019184	0.013905			0.01542	0.018533	0.014856	0.017676	0.0210655	0.0197223	0.0164847	0.018859	0.01853	0.014954	0.026341	0.0228605	0.016051	0.0184098	0.015884	0.015558	0.014011	0.020043	0.02069	0.0174395
				0.017959	0.016772	0.01537	0.01504	0.011657	0.01872	0.012084	0.01789	0.016487	0.005935	0.017348	0.0157348	0.0194016	0.017109	0.015066	0.015147	0.012992	0.012495	0.015762	0.01263	0.020307	0.014002	0.018687	0.016155			0.014636	0.018266	0.016007	0.018751	0.0209797	0.0204878	0.0178258	0.0173082	0.017006	0.01592	0.023909	0.023465	0.0164173	0.0169331	0.017566	0.016268	0.012232	0.01786	0.02338	0.0188054
				0.013999	0.015747	0.014661	0.011255	0.010742	0.018339	0.013627	0.017269	0.018386	0.008202	0.018729	0.0176532	0.0167174	0.016136	0.017161	0.015737	0.010659	0.013167	0.017317	0.013019	0.0204	0.012703	0.021227	0.016507			0.015279	0.01751	0.018722	0.015701	0.0214586	0.0182833	0.0139838	0.0194136	0.014953	0.014965	0.020242	0.0268864	0.0152947	0.0173906	0.018151	0.013262	0.013463	0.017384	0.01953	0.0186974
				0.016304	0.01643	0.010463	0.015948	0.010026	0.016215	0.013016	0.01635	0.016973	0.009826	0.022829	0.0172342	0.0171465	0.015349	0.012929	0.016282	0.013085	0.012865	0.016956	0.012119	0.020862	0.01334	0.016299	0.015041			0.015286	0.016423	0.014973	0.018187	0.0215331	0	0.0189174	0.0176454	0.015828	0.017024	0.02137	0.0245749	0.0142418	0.017814	0.017651	0.014041	0.014972	0.014568	0.023928	0.0172569
				0.014399	0.018254	0.012989	0.011206	0.011282	0.016136	0.011738	0.018033	0.017766	0.006989	0.018183	0.0140171	0.0185822	0.013257	0.014963	0.01732	0.010873	0.01557	0.017383	0.013078	0.017974	0.014354	0.020651	0.014479			0.014493	0.018153	0.013879	0.017735	0.0223231	0.0209132	0.0154356	0.0174995	0.019445	0.016812	0.025292	0.024609	0.0181402	0.0204289	0.014937	0.015733	0.012158	0.016596	0.023821	0.0175907
				0.016615	0.01399	0.007504	0.011549	0.010048	0.016965	0.013824	0.016149	0.015472	0.005739	0.016788	0.0138515	0.0170218	0.015527	0.014296	0.016067	0.013319	0.013977	0.019642	0.010881	0.020311	0.01681	0.016678	0.010481			0.014198	0.020048	0.019946	0.016253	0.0213121	0.0215801	0.0161747	0.0172187	0.018397	0.014589	0.021683	0.023241	0.014797	0.0173521	0.014462	0.015444	0.010986	0.016698	0.022896	0.0194861
				0.01372	0.011421	0.012792	0.010032	0.015111	0.013969	0.015894	0.016041	0.014846	0.008514	0.017523	0.0162924	0.0170981	0.006567	0.014983	0.019389	0.013062	0.017209	0.012856	0.011372	0.01967	0.016399	0.014966	0.012061			0.013198	0.0127	0.022667	0.013952	0.0238338	0.0203096	0.0147042	0.0167683	0.011731	0.015322	0.016144	0.0258852	0.0140745	0.0174082	0.016746	0.014277	0.010063	0.018222	0.023968	0.0193031
				0.015375	0.017004	0.012192	0.014252	0.016108	0.014014	0.013268	0.019892	0.014068	0.005753	0	0.0159073	0.0167646	0.014694	0.010647	0.01752	0.013406	0.009893	0.014483	0.008966	0.021977	0.019279	0.011882	0.009403			0.013642	0.016405	0.013337	0.012499	0.0224218	0.0205756	0.0122958	0.0204122	0.007394	0.017333	0.022177	0.0230817	0.0140439	0.0200127	0.014862	0.013829	0.013873	0.017495	0.022381	0.0185887
				0.013688	0.02131	0.010695	0.013366	0.01133	0.015064	0.016086	0.017221	0.020103	0.005978	0.016906	0.0131433	0.0164458	0.014258	0.013113	0.015392	0.012391	0.009917	0.014864	0.014003	0.01899	0.016341	0.017456	0.011588			0.014154	0.011544	0.012179	0.013464	0.023246	0.0203057	0.0078016	0.0169105	0.017377	0.017311	0.014081	0.0231107	0.0172788	0.0134334	0.01764	0.015324	0.013155	0.015645	0.023391	0.0183527
				0.013732	0.016585	0.012776	0.013863	0.01463	0.0169	0.012983	0.016838	0.010795	0.008909	0.017321	0.0139039	0.0144147	0.01995	0.016879	0.016248	0.013045	0.017691	0.014886	0.012128	0.020997	0.01249	0.015217	0.007496			0.013315	0.016346	0.021705	0.0141	0.0237916	0.0184852	0.0152293	0.0033722	0.017891	0.019288	0.006534	0.0231294	0.0164543	0.0179613	0.017167	0.012693	0.009604	0.013715	0.022001	0.0029093
				0.013952	0.017748	0.01438	0.012496	0.016621	0.014496	0.017232	0.016617	0.014712	0.004743	0.016813	0.0142626	0.0184428	0.018755	0.015401	0.015742	0.013837	0.016839	0.013315	0.013766	0.020852	0.012917	0.014191	0.010389			0.014545	0.019605	0.021265	0.017404	0.0228445	0.0162048	0.0152676	0.0165247	0.022191	0.01633	0.012659	0.0210463	0.0172384	0.0189819	0.015066	0.017004	0.013309	0.017123	0.024374	0.0184065
				0.016952	0.010397	0.015115	0.009131	0.013953	0.012325	0.010486	0.015358	0.015823	0.011031	0.017404	0.0115173	0.0125343	0.013999	0.013366	0.012174	0.013016	0.013692	0.0133	0.011537	0.017633	0.013049	0.014447	0.01563		2022/04/05 09:11:42	0.013491	0.016491	0.017678	0.016495	0.023142	0.0172017	0.0149704	0.0156072	0.01602	0.020192	0.015655	0.0196683	0.015148	0.0141952	0.013787	0.014667	0.011362	0.015816	0.023803	0.0188658
				0.019798	0.007105	0	0.003242	0.013178	0.011354	0.008884	0.009282	0.015795	0.005546	0	0.0154042	0	0.006836	0.009159	0	0.002747	0.010258	0.011246	0.007107	0.018026	0	0.003496	0.003059			0.006947	0.014715	0.011833	0.015041	0.0228423	0.0218731	0.0153489	0.0093536	0.016339	0.0131	0.015703	0.0074228	0.0140128	0.0175413	0.012264	0.014925	0.01228	0.017951	0.026101	0.0170099
				0.014461	0.004672	0	0.011408	0.007357	0.011933	0.010787	0.013507	0.025591	0.005662	0.018065	0.012882	0	0.022913	0.0063	0.011677	0.012299	0.007575	0.005112	0.007061	0.004776	0.016812	0.004424	0.005268			0.013926	0.012152	0.011039	0.007035	0.0327101	0.0218409	0.0137979	0.019144	0.020244	0.021687	0.015325	0.0178279	0.0067307	0.0135242	0.006513	0.015089	0.011095	0.014372	0.027123	0.0192522
				0.018612	0.012552	0.036079	0.010693	0.009562	0.010359	0.008679	0.012443	0.015515	0.019348	0.020765	0.0198264	0.0107776	0.025592	0.01898	0.019044	0	0.008042	0.003247	0.007405	0.012234	0.019302	0.017418	0.004836			0.010192	0.01486	0.010745	0.010162	0.0204928	0	0.0027008	0.0110986	0.015693	0.01472	0.019279	0.0247294	0.0180365	0.0212998	0.013859	0.012835	0.007512	0.00895	0.019904	0.0155289
				0.012619	0.02656	0.014334	0.013551	0.01614	0.013377	0.014006	0.019599	0.016389	0.010492	0.016297	0.0177823	0.0158327	0.018536	0.01513	0.021735	0.019885	0.018207	0.014531	0.014032	0.015966	0.011978	0.02572	0.015943			0.018036	0.019715	0.017339	0.016428	0.0198196	0.0204153	0.0170441	0.0148571	0.006169	0.020061	0.019719	0.0171451	0.0206016	0.0260085	0.016376	0.018907	0.026105	0.018821	0.021064	0.0190552
				0.01873	0.027861	0.018515	0.011058	0.015515	0.015	0.012982	0.022072	0.017163	0.014895	0.015737	0.0180716	0.016258	0.022104	0.015717	0.025285	0.01263	0.018823	0.012144	0.012485	0.019169	0.015184	0.025611	0.015042			0.016367	0.011976	0.017235	0.018803	0.0230307	0.0225274	0.0180155	0.0099237	0.007064	0.016075	0.018809	0.0185536	0.0178235	0.0257407	0.02159	0.016578	0.021517	0.016135	0.015834	0.0137756
				0.016679	0.026869	0.014137	0.011089	0.014205	0.011814	0.008709	0.020602	0.014807	0.008179	0.013409	0.0142495	0.0172763	0.024744	0.018247	0.021356	0.011375	0.016056	0.009545	0.01022	0.020859	0.012434	0.022433	0.012102			0.017981	0.007936	0.015889	0.018148	0.0270088	0.0228102	0.0201806	0.0120099	0.005024	0.016517	0.019092	0.0160927	0.0207347	0.0262125	0.02195	0.017834	0.014431	0.016539	0.017004	0.0142606
				0.018391	0.027911	0.018163	0.012196	0.016908	0.012525	0.010736	0.021419	0.010633	0.00885	0.011988	0.0142317	0.0133702	0.019721	0.018355	0.021023	0.011677	0.018391	0.012341	0.012572	0.016421	0.018662	0.022964	0.013154			0.017546	0.01062	0.013484	0.017513	0.0179714	0.020823	0.0176136	0.0109292	0.004151	0.016491	0.017582	0.0127243	0.0124137	0.0276434	0.02132	0.019869	0.018539	0.01589	0.017094	0.0182916
				0.01769	0.020678	0.01493	0.012753	0.013376	0.010528	0.012022	0.018979	0.010522	0.012434	0.012424	0.0135712	0.0146719	0.021748	0.019609	0.015941	0.012182	0.017371	0.017228	0.013071	0.012277	0.016675	0.018343	0.013749			0.015127	0.00994	0.01134	0.019323	0.0172905	0.0156365	0.0154043	0.0105297	0.011857	0.016082	0.0127	0.0136733	0.0145493	0.0242797	0.019265	0.025535	0.023648	0.016727	0.020306	0.0167606
				0.016506	0.024019	0.013643	0.012829	0.01293	0.011379	0.013157	0.017218	0.012257	0.020412	0.011567	0.0123459	0.0121217	0.019943	0.019646	0.017436	0.01186	0.014383	0.016544	0.014151	0.012907	0.013616	0.019512	0.015301			0.015895	0.011343	0.010362	0.01824	0.0160558	0.0125251	0.0145777	0.0141873	0.00823	0.013321	0.012133	0.011437	0.0117089	0.0209156	0.01761	0.020777	0.018524	0.016084	0.021888	0.0187718
				0.018237	0.024764	0.013397	0.011807	0.011316	0.013124	0.013117	0.016515	0.011429	0.011902	0.016488	0.0118649	0.0144696	0.016292	0.021154	0.02009	0.01594	0.015741	0.014582	0.022363	0.014168	0.016158	0.019268	0.019343			0.01776	0.013207	0.008578	0.015032	0.0149794	0.0122336	0.0159021	0.0114954	0.007384	0.01626	0.011913	0.0118587	0.0098079	0.0168861	0.017142	0.024185	0.01548	0.014652	0.0144	0.0232422
				0.018213	0.019273	0.017341	0.01333	0.011373	0.01251	0.014493	0.015642	0.010716	0.011232	0.012215	0.0112704	0.0170839	0.017192	0.023796	0.021497	0.015146	0.015135	0.018915	0.021745	0.015404	0.014302	0.019186	0.017381			0.011227	0.013768	0.009518	0.021202	0.0158967	0.0148993	0.014743	0.0149116	0.006724	0.013918	0.01509	0.010586	0.007261	0.0195529	0.018449	0.025672	0.017323	0.014113	0.015113	0.0189946
				0.018203	0.016949	0.015029	0.013475	0.017637	0.017632	0.013804	0.018779	0.017544	0.011179	0.015249	0.0150004	0.0186974	0.017062	0.01818	0.019719	0.013504	0.014829	0.01677	0.016359	0.01883	0.014043	0.020184	0.010444		2022/04/05 19:11:42	0.015288	0.020402	0.016039	0.015673	0.0183254	0.018586	0.0161038	0.0166512	0.017411	0.015185	0.017235	0.0190599	0.0156599	0.0163562	0.019455	0.022002	0.014797	0.014311	0.015114	0.0182088
				0.01685	0.021774	0.017482	0.013215	0.012937	0.018856	0.014611	0.017834	0.01627	0.012591	0.016499	0.0132033	0.0173748	0.016895	0.022309	0.022087	0.017491	0.014128	0.017958	0.017446	0.023064	0.013686	0.0202	0.011487			0.014719	0.020218	0.016302	0.019493	0.0179119	0.0210811	0.0153699	0.0169208	0.020064	0.017505	0.022719	0.0157051	0.0173427	0.0161924	0.020227	0.017952	0.015699	0.015596	0.013922	0.0114897
				0.013793	0.0171	0.016664	0.013095	0.013741	0.016793	0.016131	0.021366	0.017102	0.009581	0.012806	0.0150561	0.0153894	0.019647	0.018319	0.021035	0.013752	0.016022	0.022242	0.018215	0.020919	0.013164	0.018565	0.009431			0.014795	0.01952	0.017575	0.017874	0.0195922	0.0145158	0.0137481	0.0148551	0.017163	0.016275	0.019883	0.0130382	0.0185777	0.0151142	0.018634	0.023313	0.01331	0.017074	0.019125	0.0118168
				0.018214	0.027099	0.019159	0.01511	0.01352	0.015348	0.01529	0.018344	0.016508	0.009672	0.016329	0.0137292	0.0159917	0.020863	0.021564	0.019583	0.015005	0.014304	0.015356	0.017891	0.019945	0.015164	0.016178	0.009281			0.014701	0.020743	0.017638	0.015197	0.0177136	0.0215122	0.0171313	0.0149968	0.022411	0.013981	0.020953	0.0170751	0.0167933	0.0185659	0.01656	0.020029	0.014623	0.017816	0.016905	0.0126796
				0.01886	0.017611	0.015506	0.01065	0.011883	0.017727	0.01654	0.016317	0.01584	0.01128	0.014995	0.0140456	0.0174138	0.018523	0.017937	0.018304	0.011869	0.01662	0.015827	0.017698	0.01789	0.014006	0.0189	0.010156			0.016094	0.015298	0.01915	0.01502	0.0168697	0.0126129	0.0172109	0.0149456	0.018722	0.014423	0.020442	0.0218365	0.0183508	0.0161313	0.01596	0.018366	0.014695	0.016729	0.016273	0.0139204
				0.015903	0.017664	0.01325	0.012317	0.012581	0.014964	0.011302	0.015242	0.019094	0.014841	0.014419	0.0139827	0.0147305	0.021501	0.015609	0.016216	0.013252	0.014846	0.015915	0.014961	0.016862	0.014701	0.013808	0.009915			0.017993	0.016536	0.013093	0.013656	0.0213132	0.0186	0.0161214	0.0159848	0.019172	0.014281	0.017923	0.0186711	0.0163281	0.0193584	0.020092	0.017151	0.014074	0.015097	0.018999	0.0095177
				0.021103	0.01854	0.014681	0.012943	0.012655	0.016043	0.011357	0.017426	0.011977	0.009353	0.017331	0.0130328	0.0185807	0.018022	0.014122	0.015611	0.012883	0.014453	0.01915	0.017249	0.017415	0.013063	0.017428	0.009084			0.014851	0.016048	0.016903	0.014398	0.0185676	0.0173916	0.0126148	0.0151614	0.017649	0.014803	0.017005	0.0185611	0.0183392	0.0161901	0.017769	0.021756	0.012279	0.013224	0.018725	0.008335
				0.014928	0.019482	0.01352	0.013842	0.01045	0.01522	0.01223	0.020159	0.014994	0.01002	0.014862	0.0130278	0.0165091	0.01635	0.01544	0.016087	0.01538	0.012483	0.013928	0.013208	0.019921	0.010637	0.016173	0.010305			0.014122	0.017575	0.01457	0.013824	0.0188885	0.0180986	0.0127783	0.0139086	0.018436	0.014343	0.013856	0.0185275	0.013697	0.0193724	0.014303	0.02023	0.011572	0.013856	0.016826	0.0092163
				0.017869	0.013825	0.013525	0.008222	0.011984	0.011145	0.013256	0.01377	0.0137	0.010444	0.016213	0.0124193	0.0156037	0.021011	0.014468	0.014573	0.012402	0.008121	0.01582	0.016137	0.019225	0.011048	0.013093	0.00629			0.011234	0.012087	0.014029	0.018253	0.0194226	0.0179087	0.0131302	0.0179291	0.009117	0.013232	0.014248	0.0197898	0.0174497	0.0173445	0.017992	0.016821	0.012226	0.007754	0.005488	0.0157495
				0.018071	0.024	0.01007	0.011148	0.008413	0.013132	0.012981	0.016387	0.013798	0.01296	0.014091	0.0147008	0.0137228	0.012151	0.014575	0.019392	0.011542	0.010678	0.013562	0.012791	0.016327	0.012937	0.01393	0.007225			0.012568	0.012906	0.009233	0.009637	0.0176364	0.0169771	0.0138092	0.010298	0.013071	0.011243	0.009918	0.018515	0.0157646	0.0187618	0.016202	0.01857	0.015518	0.011702	0.011465	0.015138
				0.015712	0.013579	0.013831	0.013065	0.011808	0.011138	0.014909	0.014183	0.013845	0.010752	0.010087	0.015285	0.0133223	0.01546	0.011691	0.014839	0.011698	0.013363	0.013894	0.013719	0.015944	0.013026	0.017065	0.004775			0.011797	0.015987	0.014993	0.015284	0.0150038	0.0164887	0.0152663	0.0194395	0.019562	0.013945	0.013159	0.0181093	0.0207405	0.018316	0.013171	0.01451	0.010611	0.013674	0.019358	0.015703
				0.013393	0.014129	0.011954	0.012334	0.014828	0.015272	0.016966	0.015003	0.012817	0.010226	0.014104	0.0153073	0.0132006	0.016999	0.014138	0.014216	0.013184	0.014929	0.012555	0.012782	0.017184	0.013025	0.014015	0.010975			0.013514	0.018579	0.017679	0.015646	0.0156429	0.0184868	0.0148312	0.0181346	0.019684	0.013439	0.013555	0.022778	0.0168467	0.0192274	0.013833	0.016099	0.013431	0.016444	0.019421	0.0143267
				0.012869	0.011867	0.003067	0.004138	0.012491	0.010498	0.009721	0.011373	0.015749	0.008117	0.014078	0.0137387	0.0132284	0.013997	0.012465	0.012924	0.01375	0.013996	0.012345	0.009322	0.015504	0.0103	0.013495	0.011267		2022/04/06 09:11:42	0.012636	0.016022	0.017123	0.014432	0.0180542	0.0177399	0.0187978	0.0136643	0.017156	0.008877	0.015189	0.0166613	0.0131514	0.0183315	0.013392	0.013827	0.012554	0.014159	0.019602	0.0196833
				0.010777	0.003418	0.005027	0.003767	0.008617	0.006755	0.011561	0.01727	0.022176	0.009609	0.014859	0.0047864	0.0091858	0.014288	0.009928	0.010273	0.005481	0.008169	0.010765	0.006541	0.01262	0.010703	0.013188	0.003323			0.008878	0.006302	0.004686	0.013747	0.0157487	0.0177975	0.0133699	0.0095081	0.015447	0.010073	0.010854	0.0148187	0.0110713	0.0185541	0.014103	0.013347	0.013324	0.010984	0.017839	0.0158599
				0.013369	0.004281	0.008914	0.003923	0.01311	0.008521	0.011275	0.008427	0.009287	0.008509	0	0.0123422	0.0119774	0.01247	0.006473	0.010894	0.005841	0	0.009919	0.008318	0.012508	0.008111	0.01802	0.003259			0.012756	0.009503	0.011186	0.006255	0.01549	0.0107015	0.0132265	0.0071509	0.010621	0.014435	0.012909	0.0075758	0.0095036	0.00906067	0.010434	0.014848	0.012423	0.00574	0.003528	0.0147205
				0.015752	0.016535	0.021456	0.008193	0.013226	0.011258	0.003562	0.009749	0.014428	0.0098	0.016252	0.0147646	0.0150356	0.020187	0.013316	0.016517	0.019748	0.007793	0.004508	0.009123	0.011002	0.018428	0.016742	0.022664			0.01368	0.014836	0.005974	0.010037	0.0219309	0.016796	0.0090468	0.0091107	0.00715	0.013202	0.010095	0.0162639	0.0172835	0.0168824	0.011327	0.010207	0.014842	0.007616	0.011609	0.012979
				0.011605	0.010927	0.01163	0.016877	0.014485	0.022264	0.017975	0.0148	0.015076	0.010432	0.009034	0.0165248	0.0114711	0.01286	0.011138	0.009697	0.0097	0.018651	0.014208	0.019914	0.01339	0.020711	0.010621	0.007091			0.016037	0.023835	0.01617	0.013586	0.0194607	0.016111	0.0174141	0.0130226	0.014967	0.016324	0.016769	0.0155188	0.0152803	0.0209852	0.012323	0.015433	0.016981	0.015093	0.023678	0.0166602
				0.013505	0.011155	0.015258	0.00296	0.016189	0.013611	0.019318	0.015297	0.01752	0.009498	0.013402	0.012362	0.0106059	0.011774	0.014936	0.012357	0.00985	0.01238	0.018643	0.014243	0.012447	0.021077	0.011287	0.011678			0.021164	0.023696	0.012977	0.015022	0.0130047	0.015915	0.0155406	0.0124008	0.004886	0.014992	0.019678	0.015504	0.0190823	0.0271332	0.01485	0.011868	0.016283	0.010859	0.012582	0.0122481
				0.01398	0.012628	0.018362	0.010575	0.013482	0.013512	0.02509	0.015679	0.007912	0.008756	0	0.0105491	0.0105036	0.016116	0.013865	0.012558	0.010676	0.009741	0.015785	0.015203	0.00871	0.018244	0.011336	0.012093			0.022161	0.024906	0.0103	0.020985	0.0121386	0.0166675	0.0148762	0.0114894	0.009082	0.016224	0.014945	0.0136284	0.0156206	0.0289358	0.009652	0.017672	0.015301	0.005223	0.014211	0.0109193
				0.014996	0.011731	0.014497	0.011922	0.014845	0.015222	0.019234	0.018173	0.014215	0.008727	0	0.011919	0.0115885	0.016285	0.013851	0.015827	0.013123	0.013039	0.018282	0.006485	0.011602	0.019069	0.012029	0.01559			0.018327	0.021431	0.012961	0.016129	0.0179527	0.0130994	0.0131311	0.0112136	0.011759	0.014308	0.022026	0.0144619	0.0195721	0.0238935	0.013942	0.013484	0.011665	0.010004	0.01659	0.012927
				0.015493	0.009627	0.015681	0.008571	0.015205	0.01537	0.02337	0.015573	0.012136	0.008422	0	0.0149146	0.0135641	0.016809	0.016137	0.015058	0.012427	0.012465	0.016207	0.007948	0.012114	0.01685	0.012667	0.016739			0.017205	0.024955	0.012831	0.023756	0.0132534	0.0143229	0.01494	0.0134905	0.006631	0.015929	0.017729	0.0136652	0.0131912	0.0165274	0.016295	0.013623	0.01655	0.009717	0.016189	0.0182558
				0.013884	0.007638	0.015307	0.013118	0.017292	0.015554	0.025555	0.016414	0.010675	0.011575	0	0.011537	0.0143682	0.015857	0.014249	0.012024	0.012705	0.012432	0.017258	0.008108	0.013474	0.016583	0.014141	0.015915			0.017434	0.015681	0.011326	0.013891	0.0146844	0.0117641	0.0157939	0.0135106	0.009351	0.0166	0.015273	0.0162883	0.0127376	0.019565	0.023135	0.013036	0.014786	0.01056	0.014062	0.017863
				0.017085	0.010736	0.015081	0.013382	0.01526	0.01588	0.023236	0.015527	0.00991	0.007703	0.010297	0.0152973	0.0115124	0.024416	0.017851	0.01396	0.013565	0.01286	0.014303	0.009988	0.012581	0.016243	0.010372	0.01464			0.017157	0.020844	0.014791	0.01736	0.0125765	0.0141296	0.0179275	0.0104243	0.010616	0.01723	0.016492	0.0113893	0.0113359	0.0204647	0.021463	0.011642	0.01716	0.012399	0.019068	0.0174583
				0.017472	0.012793	0.014139	0.006634	0.015678	0.013625	0.020219	0.020065	0.015473	0.010721	0.012302	0.0133435	0.0150968	0.020248	0.019946	0.016419	0.013092	0.015472	0.018925	0.010708	0.014027	0.017681	0.01374	0.020308			0.01902	0.017213	0.011686	0.016683	0.0181405	0.0128807	0.016224	0.0111795	0.006044	0.018886	0.022018	0.0134903	0.0123404	0.0190285	0.023147	0.017721	0.017304	0.016005	0.022443	0.0134347
				0.016294	0.018698	0.014774	0.015584	0.017497	0.013859	0.019942	0.015795	0.019491	0.010667	0.018362	0.0144364	0.02011	0.017531	0.016818	0.016125	0.011801	0.015042	0.015719	0.012902	0.016867	0.019253	0.015759	0.016135		2022/04/06 19:11:42	0.016119	0.020086	0.014659	0.018418	0.0184798	0.0182081	0.0170389	0.0143618	0.017962	0.014124	0.021672	0.0174358	0.0181231	0.0149101	0.019344	0.017418	0.013765	0.016231	0.019429	0.01855
				0.01774	0.016231	0.012112	0.015289	0.013757	0.014777	0.018992	0.014465	0.015515	0.010204	0.017394	0.0130937	0.0160157	0.016431	0.01599	0.015943	0.012741	0.012778	0.017577	0.01517	0.015097	0.015265	0.014125	0.013743			0.013655	0.018794	0.014934	0.015187	0.0173206	0.0210697	0.0120725	0.0154746	0.020318	0.013591	0.018048	0.0145934	0.0152133	0.0185947	0.013101	0.01757	0.014377	0.014216	0.02047	0.0197977
				0.014175	0.015102	0.015016	0.013421	0.014555	0.011817	0.021338	0.014273	0.015667	0.01014	0.015725	0.010839	0.0137788	0.019972	0.017328	0.014877	0.014475	0.015257	0.014553	0.011281	0.014761	0.0153	0.018781	0.010212			0.015464	0.020106	0.015998	0.013337	0.0152952	0.019981	0.015278	0.0145962	0.019582	0.012628	0.022089	0.0194675	0.0177349	0.017173	0.016464	0.01707	0.013434	0.014901	0.019325	0.0166225
				0.01446	0.014633	0.012419	0.010583	0.013785	0.012768	0.017455	0.014168	0.015254	0.012066	0.014163	0.0131392	0.0182302	0.018311	0.017358	0.013715	0.014287	0.01511	0.014743	0.013907	0.013693	0.018216	0.015115	0.010433			0.012115	0.019388	0.01205	0.013954	0.0167886	0.0192946	0.0138725	0.0167872	0.020311	0.010786	0.009401	0.0170506	0.0155921	0.01497	0.015652	0.013872	0.012484	0.014271	0.011588	0.0132878
				0.015571	0.013506	0.013511	0.01199	0.012025	0.013226	0.015236	0.0138	0.014816	0.009363	0.019017	0.0172646	0.015648	0.018568	0.016033	0.016579	0.013149	0.01078	0.014619	0.015883	0.015909	0.022473	0.015371	0.008771			0.013479	0.01864	0.013094	0.012011	0.0166967	0.0211872	0.0133138	0.0134434	0.02016	0.013568	0.022749	0.0232131	0.0178989	0.0178247	0.014077	0.014466	0.011307	0.01487	0.0197	0.0191591
				0.014513	0.013862	0.015291	0.012346	0.010376	0.01454	0.016743	0.014234	0.016024	0.011619	0.015661	0.0149759	0.0201464	0.012809	0.012523	0.014412	0.011083	0.010754	0.014295	0.012581	0.01472	0.014834	0.014771	0.011188			0.01179	0.01863	0.015153	0.012054	0.0162255	0.0210288	0.011831	0.0175064	0.015015	0.012938	0.017176	0.0195001	0.0169681	0.0148206	0.015443	0.015967	0.012946	0.012917	0.018515	0.0184146
				0.012792	0.01458	0.012835	0.014207	0.011271	0.015564	0.016008	0.012461	0.013051	0.011648	0.015907	0.0141522	0.0176616	0.013703	0.013059	0.015153	0.010989	0.009135	0.012016	0.012653	0.013722	0.014373	0.014046	0.006657			0.012554	0.015704	0.017333	0.013423	0.0145373	0.0204585	0.0119836	0.0187329	0.01855	0.011315	0.023391	0.018353	0.016775	0.0165772	0.013073	0.011593	0.013035	0.011748	0.016498	0.0141705
				0.012799	0.014155	0.011464	0.012324	0.013635	0.011924	0.013221	0.013022	0.015619	0.015835	0.016115	0.0175286	0.0146891	0.016718	0.012878	0.01541	0.012093	0.016172	0.013396	0.013151	0.013451	0.015443	0.012611	0.009467			0.015651	0.017564	0.017109	0.013548	0.0166963	0.0205265	0.011416	0.0178287	0.016012	0.011918	0.018322	0.0163725	0.0153472	0.0163983	0.012777	0.016533	0.011495	0.01331	0.01784	0.0142678
				0.01225	0.0108	0.011389	0.013946	0.009939	0.012847	0.014764	0.016788	0.014116	0.009391	0.017522	0.0167781	0.0158212	0.013786	0.01414	0.014133	0.011939	0.009729	0.014194	0.010826	0.014099	0.014035	0.014677	0.011281			0.010943	0.010617	0.015517	0.010452	0.0139939	0.0217555	0.0105501	0.0159636	0.010931	0.011976	0.01377	0.0161279	0.0173614	0.0170829	0.012687	0.011718	0.012781	0.013651	0.020738	0.0154716
				0.014464	0.013905	0.011975	0.013123	0.011915	0.00896	0.013187	0.014618	0.015118	0.008601	0.01661	0.0175472	0.0159938	0.014765	0.012126	0.014472	0.011129	0.011827	0.014674	0.008893	0.013788	0.01231	0.013598	0.007348			0.013089	0.015975	0.012707	0.014801	0.0122267	0.0210602	0.0126259	0.017443	0.015896	0.01254	0.008121	0.0180122	0.0169107	0.00743772	0.01255	0.016615	0.009432	0.013588	0.017604	0.0178403
				0.012607	0.013612	0.008697	0.012191	0.01322	0.012622	0.011045	0.014876	0.01445	0.01042	0.01683	0.0141494	0.012895	0.014468	0.009986	0.012806	0.011805	0.012969	0.012668	0.011656	0.014955	0.011343	0.017265	0.007508			0.013522	0.014987	0.014346	0.009786	0.015539	0.020254	0.0127212	0.0147681	0.020127	0.013928	0.014537	0.0182372	0.01776	0.0135876	0.012067	0.014214	0.014923	0.014154	0.019407	0.0148538
				0.011572	0.013741	0.012655	0.010009	0.014492	0.016156	0.014741	0.015706	0.016172	0.010146	0.016144	0.0145923	0.0132833	0.018305	0.014851	0.014059	0.011368	0.015077	0.014285	0.013093	0.016575	0.011911	0.012345	0.009126			0.014176	0.015315	0.01556	0.013827	0.0190971	0.0199085	0.0126203	0.0169634	0.021851	0.012639	0.014386	0.0180026	0.0181853	0.0174176	0.016009	0.014176	0.012785	0.017034	0.021702	0.0178889
				0.010884	0.009024	0.010146	0.01185	0.011799	0.008888	0.007157	0.013915	0.012867	0.009366	0.014796	0.0143227	0.0102602	0.013968	0.009351	0.011883	0.009289	0.010041	0.013397	0.010011	0.010824	0.011582	0.012201	0.011357		2022/04/07 09:11:42	0.011361	0.014438	0.014344	0.012925	0.0175722	0.019455	0.0132298	0.0197199	0.017006	0.012979	0.012307	0.0154796	0.0170662	0.0152294	0.014194	0.015359	0.010381	0.015232	0.016552	0.0160455
				0.013832	0.005772	0	0	0.007381	0.005783	0.007495	0.008629	0.012303	0.009916	0.010435	0.0154435	0.0070877	0.013649	0.008021	0.009793	0.003387	0.007669	0.007643	0.007695	0.007224	0.008157	0.004451	0.008216			0.002762	0.014957	0.005518	0.005168	0.0153043	0	0	0.0204318	0.013159	0.011055	0.012972	0.0166469	0.0156495	0.0156931	0.013036	0.012526	0.011313	0.012607	0.015339	0.0139644
				0.011894	0.010688	0	0.012146	0.009769	0.00714	0.006819	0.009851	0.013078	0.009829	0.017503	0.014321	0.01231	0.011135	0.006778	0.014689	0.012289	0.014023	0.007889	0.007734	0.007016	0.010374	0.010884	0.002716			0.012134	0.01205	0.013583	0.007165	0.0150212	0.0174109	0.0114102	0.0032145	0.005489	0.010815	0.011605	0.0168833	0.010108	0.0133265	0.009727	0.010276	0.01071	0.008475	0.008881	0.0138434
				0.016509	0.014506	0.018685	0.014788	0.015626	0.013309	0.009714	0.020496	0.01501	0.011644	0.015382	0.0146616	0.0123068	0.012571	0.013317	0.017165	0.015504	0.01455	0.028076	0.012865	0.007169	0.024328	0.02135	0.022651			0.018311	0.010292	0.011088	0.004649	0.0106624	0	0.0090177	0.0075899	0.010214	0.009509	0.012135	0.0099141	0.0104838	0.0128072	0.011079	0.009083	0.011184	0.009661	0.015495	0.0105401
				0.010691	0.013766	0.013262	0.013454	0.01282	0.011966	0.016879	0.0178	0.019694	0.009101	0.015509	0.0108803	0.0106541	0.016662	0.013068	0.014256	0.009291	0.011904	0.014179	0.016246	0.01275	0.013688	0.010255	0.012461			0.015458	0.018909	0.014185	0.011203	0.0171083	0.0170773	0.0154674	0.0143537	0.016284	0.015087	0.012029	0.0165494	0.0159381	0.0131289	0.016405	0.017753	0.019322	0.018528	0.019322	0.0160681
				0.013566	0.016777	0.01633	0.012033	0.016046	0.015386	0.019873	0.014154	0.010434	0.009954	0.014456	0.0048828	0.0112872	0.019853	0.012358	0.014548	0.008627	0.011281	0.011524	0.006894	0.01081	0.012729	0.0119	0.011724			0.019676	0.020227	0.012707	0.004897	0.0147564	0.0188975	0.0155445	0.0100852	0.019063	0.012961	0.003531	0.0178009	0.0157359	0.0180736	0.019756	0.013092	0.013737	0.01204	0.015555	0.016747
				0.014918	0.015214	0.022483	0.009063	0.014659	0.015453	0.02146	0.015803	0.009747	0.011621	0.011003	0.00295	0.0108686	0.021506	0.019392	0.017484	0.010596	0.014093	0.008278	0.008636	0.014293	0.013962	0.012831	0.01183			0.015797	0.020693	0.012904	0.00563	0.0139265	0.0160136	0.0155518	0.0085539	0.015203	0.017977	0.009417	0.0123553	0.0151018	0.0140131	0.023119	0.018291	0.011397	0.017824	0.018287	0.0147234
				0.014389	0.017389	0.022862	0.01239	0.015407	0.014463	0.021694	0.017482	0.012317	0.010232	0.011996	0.0246969	0.013279	0.014036	0.019613	0.01664	0.011304	0.015755	0.011059	0.009192	0.011346	0.017691	0.013201	0.012284			0.022275	0.023735	0.011949	0.007246	0.0127371	0.0172223	0.0172357	0.0100993	0.014693	0.016494	0.011098	0.0141295	0.0130977	0.0131226	0.018613	0.014936	0.014262	0.021015	0.020282	0.0224541
				0.016467	0.018249	0.01303	0.010437	0.013308	0.014804	0.013473	0.020366	0.010864	0.013076	0.012893	0.0136175	0.0108893	0.022391	0.021045	0.017293	0.011171	0.013814	0.011992	0.010167	0.014199	0.012329	0.014902	0.018756			0.014974	0.020729	0.011784	0.006454	0.0120509	0.0153851	0.0169499	0.0113201	0.015607	0.016621	0.004209	0.0128399	0.0143086	0.0163177	0.023648	0.019958	0.013489	0.019041	0.016196	0.0163724
				0.018663	0.02226	0.029239	0.011531	0.013421	0.013573	0.018111	0.015011	0.014979	0.013984	0.01542	0.0120277	0.0109977	0.021755	0.022315	0.017262	0.011744	0.016816	0.012005	0.01113	0.013	0.01672	0.013079	0.019804			0.018869	0.020479	0.011663	0.004592	0.0158638	0.0150613	0.0147918	0.0151401	0.014475	0.017095	0.012279	0.012309	0.012204	0.0134183	0.022123	0.019974	0.014665	0.018101	0.015734	0.0121479
				0.015665	0.023919	0.015345	0.013387	0.011414	0.01362	0.020554	0.020261	0.009995	0.008301	0.012862	0.004164	0.013526	0.022533	0.025314	0.020042	0.010858	0.015673	0.012069	0.018025	0.016981	0.013078	0.013441	0.018667			0.020547	0.021759	0.010992	0.012637	0.0170972	0.0161053	0.0154929	0.0066845	0.013014	0.015464	0.008553	0.0119416	0.0150385	0.00741916	0.024174	0.021917	0.014796	0.021892	0.019463	0.021007
				0.016471	0.02453	0.021382	0.01395	0.012776	0.017036	0.02066	0.01851	0.012511	0.011671	0.012328	0.0148543	0.0116887	0.021441	0.0262	0.022796	0.015309	0.019205	0.013583	0.017051	0.019182	0.015102	0.011938	0.018452			0.019674	0.025749	0.012329	0.00549	0.0118414	0.0156386	0.0138164	0.0124033	0.014952	0.014315	0.010701	0.0105942	0.0107041	0.013996	0.024715	0.022537	0.013614	0.019569	0.014317	0.0127811
				0.01501	0.018675	0.016098	0.015942	0.014133	0.015685	0.016189	0.01488	0.015961	0.014429	0.013126	0.015991	0.0188222	0.018663	0.018327	0.01933	0.014579	0.011155	0.015572	0.011503	0.015465	0.016538	0.015175	0.01535		2022/04/07 19:11:42	0.017191	0.019773	0.0158	0.012961	0.0173908	0.0193756	0.01707	0.0170795	0.01718	0.015234	0.012599	0.0169517	0.0167291	0.0139844	0.017125	0.01654	0.012883	0.014753	0.015526	0.0174058
				0.013967	0.017959	0.013991	0.016359	0.01366	0.015204	0.0174	0.016618	0.014657	0.021756	0.012906	0.014248	0.0167883	0.016803	0.016299	0.016634	0.013281	0.013494	0.014425	0.013479	0.014914	0.014149	0.016751	0.012946			0.014576	0.016447	0.013869	0.01182	0.0183547	0.0184922	0.0143834	0.0161387	0.019219	0.014614	0.01787	0.0157973	0.0160198	0.0164812	0.016676	0.015649	0.010914	0.014033	0.021002	0.016915
				0.013723	0.017967	0.013285	0.014689	0.015753	0.016234	0.018302	0.013271	0.016829	0.011167	0.014754	0.0169045	0.0159554	0.015793	0.015797	0.016954	0.014789	0.018583	0.013626	0.013299	0.014727	0.012108	0.01384	0.011234			0.01127	0.016515	0.013122	0.013004	0.0147212	0.0203508	0.0125305	0.0161703	0.017366	0.012944	0.018754	0.0135206	0.0184918	0.0159053	0.015689	0.018657	0.010334	0.014165	0.017784	0.015209
				0.0141	0.012768	0.011192	0.01215	0.014006	0.013432	0.014413	0.011807	0.016435	0.013695	0.015204	0.0159279	0.0134167	0.015472	0.018635	0.017386	0.012278	0.011544	0.012062	0.014611	0.01505	0.014375	0.01326	0.009565			0.013727	0.018389	0.015709	0.008535	0.0146652	0.0178668	0.013621	0.0153444	0.014385	0.012929	0.021107	0.0175517	0.0180617	0.0101421	0.015512	0.015953	0.010117	0.014569	0.01943	0.0146663
				0.01135	0.015335	0.01247	0.014648	0.013999	0.009072	0.012286	0.013497	0.016843	0.016254	0.015869	0.0158572	0.0166589	0.014898	0.015236	0.014449	0.011849	0.013039	0.012523	0.017589	0.016714	0.016224	0.021543	0.011741			0.015902	0.016844	0.016513	0.014688	0.0157313	0.0175565	0.0143311	0.0169188	0.012372	0.010742	0.021663	0.0170585	0.0180287	0.0138884	0.01495	0.013477	0.010289	0.012584	0.018114	0.0160864
				0.01177	0.014037	0.01162	0.012066	0.011301	0.017339	0.012412	0.016153	0.017375	0.011222	0.012109	0.01566	0.0181946	0.015264	0.012526	0.015441	0.010828	0.011326	0.014192	0.012338	0.01608	0.015971	0.016124	0.010118			0.01336	0.018926	0.014706	0.011815	0.0139712	0.0177361	0.0149781	0.0149389	0.016504	0.01333	0.021033	0.0205733	0.0168076	0.0154846	0.012821	0.015503	0.012383	0.01439	0.014953	0.0186013
				0.01382	0.01128	0.012891	0.014922	0.011908	0.011241	0.010104	0.012466	0.015487	0.004655	0.015135	0.0115264	0.0169174	0.012882	0.013899	0.013621	0.012563	0.009414	0.015214	0.016142	0.015765	0.014995	0.013811	0.010692			0.01305	0.018156	0.013499	0.014401	0.0145447	0.017413	0.0133233	0.0152287	0.016432	0.010492	0.022593	0.0202356	0.0164765	0.0145245	0.012101	0.014439	0.009985	0.012422	0.017497	0.0194557
				0.013225	0.011899	0.007791	0.015397	0.00637	0.013326	0.009955	0.014771	0.013999	0.015143	0.016796	0.014136	0.0156906	0.01369	0.014451	0.013886	0.00993	0.011759	0.013171	0.013903	0.014663	0.014907	0.016723	0.011344			0.01198	0.01732	0.014338	0.011677	0.0139387	0.0167585	0.0134142	0.0035494	0.012675	0.010851	0.008944	0.021294	0.0153834	0.0152726	0.011513	0.015132	0.011805	0.01395	0.015891	0.01975
				0.012927	0.012883	0.014026	0.013846	0.009957	0.012719	0.008497	0.012976	0.011893	0.033418	0.016331	0	0.0148252	0.015511	0.012519	0.014828	0.012988	0.006771	0.012045	0.011478	0.017134	0.012479	0.012936	0.010215			0.012493	0.015015	0.014649	0.011127	0.0232512	0.0182433	0.0140458	0.0142337	0.011029	0.010998	0.0172	0.0219055	0.0168841	0.0134552	0.013522	0.016899	0.009592	0.012446	0.014857	0.0192084
				0.012666	0.015989	0.012681	0.012017	0.008293	0.011403	0.013174	0.013354	0.01347	0.008831	0.016424	0.0123174	0.0147927	0.015988	0.007936	0.012318	0.01042	0.008973	0.010978	0.012083	0.013956	0.016613	0.012001	0.008258			0.012485	0.016216	0.015803	0.012949	0.0167304	0.0172768	0.0133371	0.0132731	0.014867	0.009978	0.013751	0.0190735	0.0155532	0.0141676	0.013727	0.013518	0.011564	0.012409	0.01717	0.0207481
				0.015255	0.015813	0.010084	0.012671	0.012098	0.013659	0.012848	0.012627	0.015193	0.009714	0.016518	0.0172784	0.0147179	0.013304	0.014633	0.013493	0.008768	0.014014	0.013475	0.011638	0.014955	0.013347	0.012578	0.012395			0.013665	0.018133	0.015895	0.012631	0.0112749	0.017234	0.0142931	0.0158386	0.009122	0.012825	0.013682	0.0170981	0.016378	0.00669628	0.012446	0.014091	0.011297	0.016534	0.015859	0.0189217
				0.012911	0.012076	0.011813	0.013521	0.015963	0.016214	0.013482	0.018036	0.014615	0.013577	0.017419	0.0157335	0.017365	0.016165	0.014757	0.013605	0.011521	0.012599	0.012002	0.01323	0.01457	0.013753	0.012437	0.009507			0.012835	0.015556	0.017195	0.015207	0.0153993	0.0177532	0.0142819	0.0115403	0.017571	0.012926	0.013759	0.0192498	0.0169569	0.0142213	0.013386	0.01472	0.011295	0.013686	0.015715	0.0200784
				0.010813	0.012499	0.014372	0.009691	0.012989	0.011415	0.009802	0.012732	0.014961	0.011251	0.020269	0.0118473	0.0142332	0.00949	0.010934	0.009768	0.009508	0.01293	0.012579	0.011367	0.011587	0.013314	0.014751	0.011584		2022/04/08 09:11:42	0.011219	0.013146	0.015415	0.013307	0.0176887	0.016513	0.0159579	0.0152769	0.013727	0.011942	0.002716	0.0112534	0.0162596	0.0158467	0.012791	0.01388	0.010801	0.012961	0.014456	0.018708
				0.008462	0.010632	0	0.010569	0.008371	0.006608	0.004513	0.011092	0.007604	0.004666	0.021382	0.0133957	0.0102324	0.013057	0.006128	0.011406	0.003672	0	0.007973	0.00549	0.00729	0.010177	0.004014	0.004737			0.010174	0.017616	0.006206	0.012023	0.0146209	0.012225	0.0183971	0.0038998	0.011873	0.012634	0.014173	0.0183001	0.0139789	0.0140893	0.016082	0.012904	0.011303	0.011577	0.016797	0.0096934
				0.015882	0.009766	0.003174	0.008891	0.010599	0.006967	0.009244	0.009336	0.013806	0.007757	0.01589	0.0120463	0.0167643	0.010341	0.009012	0.011102	0.005858	0.008679	0.0037	0.007092	0.007302	0.008392	0.004068	0.004635			0.012123	0.011754	0.01067	0.006035	0.0130018	0.0165967	0.0159995	0.0030151	0.009779	0.009898	0.004767	0.0144267	0.0138131	0.0151759	0.010986	0.011869	0.008118	0.008197	0.009492	0.0149424
				0.017003	0.01329	0.015325	0.015131	0.020456	0.009883	0.008516	0.010063	0.010826	0.009088	0.002716	0.0030692	0.0074413	0.013126	0.011344	0.016521	0.014105	0.01539	0.018469	0.006489	0.008155	0.007507	0.004065	0.013982			0.008784	0.018908	0.002777	0.005814	0	0	0.0150496	0.0046585	0.010299	0.012074	0.014094	0.0030518	0.017052	0.00942796	0.012544	0.012902	0.010087	0.00735	0	0.0043674
				0.011632	0.011084	0.011694	0.01121	0.013591	0.0136	0.014594	0.015152	0.016724	0.014342	0.01769	0.0175158	0.0175245	0.017269	0.011818	0.012151	0.009025	0.012273	0.009644	0.013951	0.013513	0.016809	0.040701	0.018427			0.021251	0.022022	0.01385	0.01535	0.0177367	0.0193001	0.0179177	0.012765	0.017949	0.016237	0.018347	0.0168261	0.0143306	0.0164996	0.018008	0.020854	0.021484	0.017495	0.017877	0.0203955
				0.015176	0.014571	0.007296	0.003128	0.012122	0.013974	0.016757	0.013816	0.012253	0.007661	0.013774	0.0099366	0.009935	0.019308	0.011798	0.012339	0.008572	0	0.010985	0.007866	0.010215	0.013756	0.005432	0.014843			0.020392	0.028533	0.011836	0.00824	0.0157225	0.0181439	0.0175943	0.0101289	0.014118	0.014327	0.021608	0.0163931	0.0148651	0.0228989	0.018466	0.023006	0.021753	0.013071	0.012854	0.0251646
				0.012947	0.020563	0.007008	0.008438	0.010019	0.013887	0.019425	0.016547	0.009696	0.009797	0.009753	0.002982	0.0114178	0.0199	0.013276	0.013089	0.009601	0	0.00863	0.009866	0.008943	0.010691	0.008214	0.013835			0.021512	0.016335	0.011925	0.005368	0.0154274	0.0177682	0.0140311	0.01176	0.016675	0.019601	0.022088	0.0118172	0.0128733	0.0233858	0.022797	0.023851	0.021823	0.016472	0.0121	0.0137517
				0.015808	0.017328	0.007445	0.010836	0.013102	0.012906	0.021287	0.021366	0.012291	0.009477	0.014362	0.010564	0.0119968	0.02104	0.017095	0.01817	0.010247	0	0.009962	0.010337	0.010282	0.012254	0.002747	0.014418			0.02408	0.024285	0.012732	0.004848	0.0131728	0.0183859	0.012856	0.0085535	0.016516	0.016693	0.020104	0.0144289	0.0164647	0.0148841	0.015545	0.028472	0.025994	0.01746	0.014623	0.0138782
				0.012314	0.019671	0.012682	0.002686	0.011305	0.013055	0.019079	0.017685	0.009127	0.011357	0.015634	0.0036825	0.0126561	0.021725	0.024265	0.019952	0.007306	0.007924	0.01372	0.010639	0.01308	0.014044	0.011067	0.008989			0.024845	0.02481	0.012755	0.007917	0.0153557	0.0161999	0.0163198	0.0147826	0.017643	0.018659	0.023147	0.0142398	0.0124664	0.01574	0.016945	0.02398	0.016545	0.016557	0.015787	0.0148875
				0.019866	0.018001	0.013982	0.006738	0.013818	0.012233	0.015011	0.017058	0.01216	0.010897	0.015329	0.0143225	0.0160834	0.02367	0.021779	0.014199	0.011771	0.011247	0.016563	0.013292	0.012667	0.014594	0.007616	0.014571			0.019223	0.028118	0.013684	0.01055	0.0151182	0.0159897	0.016288	0.0126789	0.019342	0.017548	0.024017	0.0163689	0.0139176	0.0171249	0.023575	0.023456	0.026194	0.014134	0.017555	0.0124297
				0.01871	0.018859	0.011472	0.010684	0.015822	0.013099	0.014238	0.013181	0.010959	0.010348	0.01344	0.0133755	0.0182145	0.02152	0.025841	0.018383	0.011771	0.010985	0.016763	0.012991	0.014166	0.015171	0.008992	0.006345			0.018728	0.018793	0.012092	0.005676	0.018533	0.0146071	0.0150023	0.0079941	0.013117	0.014943	0.013961	0.0156045	0.0127086	0.0145445	0.019986	0.028975	0.025	0.016208	0.015661	0.0140955
				0.017738	0.023313	0.014483	0.008803	0.013978	0.011569	0.018952	0.017686	0.01345	0.010795	0.014471	0.0117744	0.0120486	0.021547	0.017829	0.019174	0.012233	0.011091	0.017632	0.018277	0.020898	0.015701	0.013089	0.00546			0.01893	0.019393	0.011611	0.006751	0.013969	0.0148064	0.0142359	0.0150196	0.015174	0.018227	0.020854	0.0116197	0.0137079	0.0153868	0.021877	0.02123	0.022975	0.018984	0.016375	0.01505
				0.015748	0.018685	0.017125	0.012993	0.012077	0.014464	0.014636	0.013405	0.015254	0.014419	0.014374	0.0155521	0.0157621	0.016778	0.017982	0.020906	0.015435	0.012846	0.016913	0.01268	0.017548	0.017516	0.016808	0.015088		2022/04/08 19:11:42	0.016986	0.019418	0.014324	0.013659	0.0161252	0.0184522	0.016123	0.0189463	0.016951	0.014541	0.025777	0.0163214	0.0143765	0.0148289	0.019855	0.022242	0.017972	0.01719	0.020633	0.0194007
				0.015042	0.017737	0.017545	0.009204	0.013207	0.014996	0.01418	0.017286	0.015831	0.013788	0.014971	0.0148583	0.0160307	0.018231	0.018319	0.018047	0.013837	0.011797	0.017282	0.01182	0.014814	0.014461	0.016164	0.013078			0.014093	0.019659	0.015636	0.014204	0.0177737	0.0196776	0.0166772	0.0164608	0.018118	0.013411	0.018846	0.0152349	0.0181729	0.015182	0.013465	0.017045	0.011822	0.016601	0.017736	0.0196147
				0.012851	0.017922	0.011211	0.013125	0.011771	0.016453	0.015742	0.013894	0.011872	0.01422	0.010245	0.0177346	0.0149542	0.016471	0.016986	0.015451	0.011608	0.009157	0.014366	0.013342	0.019321	0.014982	0.016241	0.013744			0.014263	0.018445	0.012997	0.01173	0.0177373	0.0209732	0.0130835	0.0159707	0.01744	0.014592	0.013105	0.0194399	0.0175601	0.0156122	0.01602	0.019389	0.012045	0.017168	0.01795	0.0182409
				0.011492	0.015476	0.015208	0.012271	0.011253	0.015908	0.012001	0.011961	0.015385	0.015129	0.014194	0.0146145	0.0146424	0.015036	0.013761	0.016421	0.014375	0.014484	0.012905	0.01459	0.017575	0.014421	0.015779	0.013073			0.01471	0.018151	0.017805	0.012527	0.0169612	0.0194846	0.0139931	0.0095354	0.012766	0.014055	0.018959	0.0184325	0.0163821	0.0140955	0.015945	0.018852	0.01417	0.01326	0.019728	0.0189024
				0.013271	0.014989	0.009849	0.014038	0.012993	0.012084	0.012177	0.011774	0.013236	0.003736	0.017035	0.012111	0.018551	0.016644	0.01282	0.01711	0.014095	0.012677	0.016058	0.014695	0.015726	0.012607	0.014258	0.010794			0.013732	0.019612	0.017771	0.014495	0.0189167	0.0206212	0.0122999	0.0134367	0.016032	0.011725	0.01651	0.0186202	0.014845	0.0128243	0.014089	0.020605	0.014134	0.012402	0.018018	0.0183414
				0.013776	0.015258	0.011862	0.011294	0.012773	0.01784	0.012384	0.011453	0.016463	0.01246	0.014445	0.0129463	0.0170535	0.012834	0.016926	0.013887	0.011941	0.012594	0.015715	0.01735	0.016431	0.012561	0.018196	0.009683			0.014772	0.01893	0.016848	0.01388	0.0148773	0.0194529	0.0129112	0.016314	0.01511	0.013866	0.018068	0.0198248	0.0187971	0.0163494	0.013574	0.016638	0.01217	0.01634	0.017221	0.0167619
				0.012701	0.01467	0.012714	0.015626	0.009498	0.017192	0.014434	0.012115	0.013881	0.011482	0.015277	0.0112897	0.0198156	0.013335	0.012966	0.015681	0.012486	0.006252	0.011854	0.013185	0.015979	0.011835	0.014003	0.011005			0.012762	0.017586	0.011928	0.013242	0.0167749	0.0187391	0.0109733	0.0132394	0.014791	0.012054	0.020236	0.016955	0.0153671	0.012831	0.015792	0.014244	0.013225	0.013049	0.021412	0.0169696
				0.014277	0.013027	0.008713	0.010885	0.01158	0.017578	0.010502	0.017071	0.012828	0.007681	0.015435	0.0132595	0.0185898	0.016214	0.014114	0.014104	0.015075	0.008639	0.014243	0.010943	0.017026	0.015112	0.014917	0.011937			0.012276	0.016747	0.015891	0.009312	0.0169533	0.0181131	0.0142986	0.0131744	0.012549	0.011203	0.017481	0.0183321	0.0138392	0.013641	0.012144	0.017576	0.011589	0.009006	0.01897	0.0160282
				0.014033	0.016452	0.015868	0.01137	0.008776	0.010984	0.009665	0.0146	0.008288	0.005047	0.013134	0.0131316	0.0175003	0.017537	0.01385	0.015304	0.012168	0.008885	0.013112	0.015223	0.015959	0.012976	0.010929	0.008358			0.01362	0.018314	0.019223	0.017254	0.0145677	0.0201487	0.0166292	0.0101098	0.009781	0.012748	0.014716	0.0196817	0.0125558	0.0146243	0.014448	0.017496	0.014651	0.012771	0.020384	0.0150419
				0.012569	0.014862	0.007788	0.010479	0.012357	0.01055	0.010758	0.012112	0.013002	0.007705	0.010516	0.0169458	0.0171478	0.015425	0.013839	0.013247	0.011066	0.009863	0.012596	0.011822	0.017649	0.015097	0.012229	0.006127			0.013636	0.01709	0.020615	0.01273	0.0178049	0.0176206	0.0141876	0.0038579	0.012577	0.012224	0.015666	0.0168125	0.0137188	0.0121797	0.017368	0.014253	0.014075	0.015411	0.018825	0.0115132
				0.011764	0.013321	0.014528	0.011864	0.011093	0.015417	0.010428	0.014076	0.01414	0.011376	0.010335	0.0158488	0.0165441	0.014734	0.012134	0.013372	0.01115	0.01226	0.013188	0.01195	0.014814	0.01304	0.012877	0.008755			0.012438	0.015043	0.017906	0.014036	0.0186796	0.0179704	0.0142146	0.0113788	0.018254	0.012146	0.014505	0.0160452	0.0161206	0.01263	0.012164	0.016083	0.014547	0.012851	0.016786	0.0160539
				0.013616	0.015302	0.013049	0.011758	0.01329	0.01719	0.014242	0.013261	0.015795	0.013289	0.014391	0.0156209	0.0169142	0.015489	0.014155	0.014399	0.010139	0.013724	0.015263	0.013361	0.016251	0.012253	0.012555	0.01131			0.012154	0.015734	0.01867	0.016676	0.0178219	0.0181816	0.0140515	0.0129365	0.019037	0.011355	0.014885	0.0182865	0.0152374	0.015312	0.014022	0.017694	0.011749	0.013882	0.018836	0.0160875
				0.010481	0.010013	0.013796	0.005502	0.012444	0.009755	0.008607	0.015561	0.015052	0.011317	0.014656	0.013143	0.0122833	0.01281	0.009807	0.010426	0.004531	0.010585	0.014499	0.010067	0.013338	0.014943	0.012094	0.01041		2022/04/09 09:11:42	0.011554	0.016081	0.017132	0.015602	0.01845	0.0185062	0.0134618	0.015521	0.014062	0.011526	0.014107	0.0177763	0.0122968	0.0141383	0.012275	0.014725	0.010541	0.011078	0.016682	0.0161241
				0.011435	0.004956	0.004028	0.005197	0.008474	0.007919	0.008796	0.012152	0.012122	0.012898	0.014003	0.0081557	0.0095122	0.008308	0.008782	0.006955	0.007788	0.007961	0.002747	0.00689	0.009162	0.012417	0.003758	0.003257			0	0.01168	0.009355	0.009691	0.0081543	0.0136108	0.0178253	0.0086698	0.012055	0.012766	0	0.0172769	0.0092768	0.0152688	0.006502	0.014362	0.009324	0.009787	0.015583	0.0148879
				0.008041	0.009639	0.004311	0.014452	0.010468	0.008952	0.009324	0.009603	0.015418	0.012108	0	0.0137008	0.0110371	0.008987	0.007754	0.010115	0.004891	0.007658	0.004586	0.007851	0.009479	0.011736	0.013442	0.003756			0.013549	0.012671	0.014123	0.010701	0.0078652	0.0154967	0.0130185	0.0058833	0.002808	0.007509	0.008177	0.0032166	0.0107688	0.00737044	0.010855	0.010787	0.010716	0.005985	0.015494	0.0152174
				0.018656	0.013872	0.017531	0.014566	0.015304	0.016506	0.008322	0.007841	0.010313	0.005301	0.010523	0.0090784	0.0112866	0.025663	0.012538	0.014111	0.014973	0.022826	0.017007	0.021383	0.008509	0.006557	0.005301	0			0.008653	0.011533	0	0.006152	0.0158035	0.0122166	0.0121663	0.0029399	0.011098	0.011913	0.015752	0.0140649	0	0.0051586	0.0121	0.008896	0.011069	0.00887	0	0.0122026
				0.011587	0.017827	0.01099	0.012983	0.014715	0.010966	0.014177	0.018762	0.017379	0.015068	0.014221	0.0146282	0.0165118	0.012052	0.012859	0.011454	0.006789	0.014743	0.012906	0.010181	0.01444	0.021615	0.018812	0.016327			0.016677	0.015595	0.015604	0.016707	0.0237265	0.0181162	0.0139418	0.0047385	0.018571	0.013949	0.015274	0.0187796	0.0157418	0.0145849	0.021675	0.01392	0.03201	0.015466	0.023073	0.0168982
				0.011894	0.021802	0.013042	0.014574	0.019732	0.015581	0.014831	0.011561	0.011746	0.01138	0.014086	0.0154514	0.0102508	0.019144	0.012138	0.010264	0.008585	0.018449	0.021361	0.011207	0.013039	0.015073	0.013704	0.013112			0.021601	0.028221	0.015749	0.018816	0.0149378	0.0171706	0.0180544	0.0145058	0.014846	0.020409	0.023743	0.0172762	0.012334	0.0118656	0.01496	0.015368	0	0.015447	0.02066	0.0186878
				0.0207	0.020646	0.010437	0.01871	0.014651	0.013137	0.012868	0.013034	0.014754	0.010807	0.013832	0.0128916	0.0094723	0.021743	0.013384	0.01349	0.010877	0.017795	0.021883	0.012569	0.015211	0.013026	0.01666	0.013416			0.021562	0.029745	0.0147	0.021496	0.0176931	0.0182685	0.0146313	0.0092621	0.012048	0.016372	0.024277	0.0205252	0.0127085	0	0.019133	0.014973	0.008677	0.012082	0.020114	0.0195247
				0.021086	0.017191	0.011791	0.018675	0.012522	0.015826	0.015308	0.013836	0.009572	0.013096	0.017581	0.0121796	0.0145281	0.023737	0.015669	0.016341	0.013113	0.019365	0.018688	0.011407	0.017335	0.01478	0.017015	0.014942			0.017009	0.020796	0.012325	0.01997	0.0153249	0.0142926	0.0145358	0.0068329	0.012864	0.012322	0.02464	0.0161288	0.0093785	0	0.01912	0.023086	0.011555	0.01534	0.020697	0.0142544
				0.017249	0.020351	0.015468	0.019114	0.012966	0.015258	0.015631	0.01598	0.009654	0.018574	0.014101	0.0139137	0.0139193	0.025511	0.021882	0.022544	0.013428	0.016085	0.019631	0.016179	0.015618	0.014245	0.017826	0.014113			0.02454	0.02898	0.01454	0.022238	0.021598	0.0166078	0.0152977	0.0098422	0.015041	0.020034	0.020005	0.0139964	0.0112321	0	0.021264	0.015035	0.008479	0.01934	0.015733	0.0193649
				0.020787	0.020671	0.011817	0.020935	0.012251	0.013757	0.01351	0.015543	0.012265	0.013732	0.00979	0.0129775	0.0121205	0.024311	0.020341	0.023588	0.011747	0.016195	0.018023	0.014157	0.015092	0.018701	0.016615	0.017967			0.025343	0.024659	0.015497	0.017171	0.0181475	0.0147918	0.0170614	0.0121208	0.016785	0.016939	0.021565	0.0150533	0.0135222	0.00819938	0.020304	0.02325	0.011859	0.019357	0.020241	0.021545
				0.025428	0.014441	0.01282	0.015425	0.013969	0.013701	0.015248	0.016279	0.014347	0.012833	0.017548	0.0122584	0.0132152	0.024157	0.023753	0.022589	0.01377	0.017303	0.020134	0.017988	0.01718	0.016923	0.018112	0.020662			0.023837	0.019799	0.014878	0.01512	0.0178378	0.0147555	0.0163387	0.0096982	0.017641	0.019447	0.022276	0.0131625	0.0147973	0.0075774	0.024007	0.022689	0.014986	0.016313	0.023863	0.0196531
				0.0132	0.015425	0.013483	0.014589	0.014225	0.015517	0.016034	0.014764	0.014018	0.011663	0.01425	0.0147683	0.0132016	0.019662	0.023788	0.023594	0.014994	0.018306	0.017427	0.015047	0.018379	0.016966	0.019601	0.023841			0.019832	0.027472	0.013778	0.018874	0.0190182	0.0136348	0.015001	0.0083457	0.017435	0.020115	0.021454	0.0119649	0.0136935	0.00980681	0.020334	0.023651	0.010283	0.01885	0.018945	0.0138889
				0.018775	0.018304	0.01338	0.019519	0.013013	0.012279	0.0165	0.016941	0.015164	0.013829	0.015393	0.0132055	0.0167535	0.020465	0.018173	0.021019	0.014406	0.014909	0.015242	0.015757	0.018735	0.017296	0.019979	0.013859		2022/04/09 19:11:42	0.015736	0.018563	0.015005	0.016661	0.0209513	0.0206398	0.01853	0.0163928	0.014586	0.01622	0.018506	0.0152069	0.0169669	0.012545	0.017877	0.021666	0.013787	0.019698	0.018458	0.0181708
				0.014977	0.016073	0.014673	0.016994	0.013726	0.011582	0.015614	0.017021	0.019549	0.015113	0.011863	0.0139384	0.0146185	0.015025	0.016933	0.020456	0.013683	0.014896	0.015626	0.017947	0.016776	0.015097	0.019059	0.015096			0.014421	0.017951	0.014788	0.015922	0.0165949	0.0190577	0.0178091	0.0153292	0.014502	0.01447	0.017025	0.0197188	0.0169132	0.0125985	0.015695	0.021513	0.011882	0.014603	0.018776	0.0173641
				0.01435	0.018197	0.01315	0.014968	0.012642	0.013965	0.015705	0.018187	0.018635	0.011801	0.017085	0.0147115	0.0188004	0.014313	0.014859	0.01737	0.014508	0.013345	0.012974	0.015285	0.013811	0.014358	0.021224	0.014898			0.014103	0.01557	0.01589	0.016126	0.0196696	0.0197168	0.0150171	0.0127932	0.014731	0.013115	0.018886	0.0214455	0.0162452	0.0131425	0.018015	0.021341	0.010575	0.013414	0.020118	0.0160567
				0.013514	0.016761	0.01365	0.014703	0.010463	0.018271	0.014574	0.016376	0.014525	0.014645	0.008696	0.0144071	0.014005	0.019842	0.015815	0.014186	0.013178	0.013867	0.014895	0.014097	0.013654	0.015053	0.016967	0.010357			0.014955	0.017325	0.013212	0.016239	0.0175217	0.019262	0.0130261	0.0140417	0.014109	0.013958	0.018934	0.0205284	0.0166178	0.017162	0.0188	0.01582	0.011359	0.014188	0.018275	0.0165543
				0.010178	0.015059	0.00869	0.015706	0.014502	0.015	0.013512	0.015085	0.015823	0.014625	0.01352	0.0147957	0.0165189	0.01179	0.015718	0.016817	0.012118	0.012864	0.016003	0.012011	0.017417	0.013497	0.015074	0.013641			0.013958	0.018075	0.016984	0.016851	0.0189291	0.0208302	0.0159271	0.0148919	0.018967	0.013467	0.015943	0.0146487	0.0182574	0.0160797	0.01679	0.01692	0.009731	0.012443	0.015611	0.0175194
				0.016519	0.014692	0.00837	0.011559	0.011764	0.015637	0.011668	0.019498	0.019006	0.015656	0.011063	0.0142915	0.0160121	0.013296	0.013914	0.016616	0.012655	0.012368	0.016468	0.014203	0.014342	0.014067	0.012866	0.010428			0.012889	0.019232	0.016382	0.014374	0.0171619	0.0255121	0.0144176	0.0155643	0.014509	0.012116	0.015842	0.0182391	0.016406	0.0160894	0.014741	0.015441	0.013288	0.013096	0.013743	0.0156282
				0.015189	0.012637	0.01296	0.012724	0.014476	0.011827	0.014493	0.013757	0.016367	0.003303	0.01592	0.0149624	0.0198299	0.017057	0.01382	0.012837	0.010363	0.012709	0.015033	0.013267	0.014946	0.013791	0.014035	0.010689			0.014297	0.01878	0.012734	0.016299	0.0180841	0.0196891	0.0124192	0.0131528	0.013698	0.011386	0.017565	0.0203541	0.0189565	0.016874	0.014328	0.01419	0.009775	0.0162	0.016495	0.0155911
				0.012676	0.013911	0.009601	0.012363	0.010261	0.011492	0.013501	0.013183	0.017249	0.010939	0.014018	0.0134525	0.0170328	0.014322	0.014465	0.014417	0.01158	0.013053	0.01344	0.015618	0.014685	0.012193	0.011642	0.007571			0.011705	0.015945	0.016887	0.015595	0.0176802	0.0184284	0.0133659	0.0133406	0.01556	0.014484	0.012165	0.0181321	0.0152296	0.0176855	0.015422	0.015078	0.011627	0.016175	0.016414	0.016771
				0.01136	0.017104	0.011624	0.012644	0.008984	0.016971	0.012231	0.01471	0.015217	0.013173	0.01422	0.0144414	0.0172846	0.019127	0.021498	0.012158	0.011486	0.01292	0.013525	0.011911	0.012817	0.011809	0.012993	0.010743			0.014126	0.01468	0.015653	0.012017	0.0188404	0.0193684	0.0123172	0.0028432	0.016144	0.010002	0.017199	0.0184478	0.0165542	0.0107019	0.01628	0.014883	0.01307	0.011233	0.016124	0.0128772
				0.012003	0.014274	0.00856	0.012249	0.010192	0.015084	0.011697	0.011972	0.014435	0.00783	0.011944	0.0037384	0.015787	0.016962	0.013725	0.014571	0.012632	0.010406	0.01406	0.018636	0.015807	0.015461	0.01151	0.010244			0.01136	0.012295	0.016515	0.015669	0.0183316	0.0173775	0.0130267	0.0108778	0.013846	0.011423	0.013894	0.0158003	0.0131393	0.0182185	0.012755	0.014146	0.011318	0.01428	0.018221	0.0132302
				0.01253	0.014356	0.010729	0.013636	0.012644	0.012506	0.013743	0.014389	0.015054	0.008873	0.007813	0.0156071	0.0140382	0.014401	0.013624	0.012334	0.010873	0.01324	0.011908	0.011199	0.012173	0.012351	0.01617	0.008995			0.014022	0.014774	0.016313	0.015586	0.0162468	0.0182261	0.0122568	0.0115393	0.014136	0.01107	0.01132	0.0186911	0.0134283	0.0155167	0.013397	0.013557	0.011631	0.01384	0.016638	0.0167042
				0.013023	0.016842	0.014194	0.012167	0.014915	0.016055	0.015611	0.014666	0.014777	0.012187	0.014799	0.0148514	0.0143126	0.013758	0.014192	0.011966	0.013967	0.0153	0.013411	0.013812	0.015483	0.013336	0.012239	0.011531			0.013074	0.01507	0.018082	0.016283	0.0204136	0.0166043	0.0166334	0.0117585	0.020133	0.011755	0.01419	0.0196824	0.0145347	0.0156835	0.015717	0.014618	0.010624	0.01456	0.016904	0.0145947
				0.009623	0.009751	0.010132	0.00436	0.0106	0.010736	0.008324	0.012128	0.016022	0.013485	0.015561	0.0130638	0.0116948	0.011244	0.013198	0.009891	0.011584	0.011383	0.013109	0.006593	0.011772	0.01218	0.0116	0.010758		2022/04/10 09:11:42	0.011343	0.009816	0.017501	0.015219	0.0167398	0.0185048	0.0127936	0.0165624	0.014499	0.01173	0.013128	0.0175192	0.0164768	0.0144514	0.012444	0.014135	0.01295	0.013581	0.015361	0.014833
				0.011278	0.008789	0.008623	0.007022	0.008504	0.00517	0.002823	0.011841	0.00349	0.01033	0.01478	0.0104642	0.0094207	0.011521	0.009712	0.011089	0.00838	0.009024	0.00912	0.010193	0.007858	0.012165	0.007649	0.008094			0.012643	0.012327	0.007568	0.010209	0.0121944	0.0116859	0.0147619	0.0140095	0.012696	0.012052	0.005029	0.0142774	0.008323	0.00886536	0.013475	0.011034	0.012096	0.012176	0.011998	0.0129662
				0.013197	0.008493	0.004089	0.020205	0.009282	0.008447	0.009113	0	0.01017	0.012726	0.02109	0.0175354	0.0162308	0.010245	0.008538	0.011532	0.003915	0.010625	0.008401	0.00581	0.005903	0.008568	0.00756	0.014763			0.012955	0.013293	0.008896	0.005034	0.0083887	0.0153102	0.0128535	0	0.002716	0.010542	0.014436	0.0108897	0.0086788	0.0114996	0.010051	0.010347	0.009412	0.007228	0.012456	0.0099807
				0.015199	0.009892	0.003011	0.008736	0.010025	0.008348	0.004933	0.009013	0.016168	0.01263	0.020658	0.0193473	0.0103743	0.016639	0.01048	0.009803	0.004318	0.00751	0.007928	0.006256	0.008054	0.016375	0.028133	0.020009			0.013225	0.010269	0.009439	0.006705	0.0150217	0.0161628	0.011762	0.006837	0.010291	0.009321	0.004803	0.0125516	0.0121974	0.010407	0.008288	0.011433	0.009639	0.007147	0.0138	0.0126201
				0.013425	0.014076	0.013882	0.015734	0.014385	0.014139	0.015241	0.013255	0.012381	0.012154	0.013257	0.014907	0.0121973	0.022104	0.018848	0.016083	0.010756	0.017727	0.016168	0.012694	0.01551	0.013717	0.009591	0.010621			0.019573	0.022265	0.01497	0.011393	0.0165748	0.019118	0.0184772	0.0156597	0.017666	0.016863	0.017604	0.019095	0.0150016	0.0203289	0.015796	0.017837	0.017247	0.015472	0.015093	0.0197966
				0.015973	0.003418	0.012846	0.011093	0.016625	0.014704	0.017868	0.012755	0.009114	0.011198	0.01899	0.0030396	0.0102383	0.024004	0.013518	0.019461	0.010527	0.018627	0.015448	0.010211	0.015797	0.010845	0.00839	0.010615			0.023709	0.030375	0.010992	0.008027	0.0163451	0.0232346	0.0192342	0.0116448	0.010798	0.019631	0.02086	0.0214769	0.0141663	0.0183525	0.011398	0.020874	0.021365	0.013559	0.015239	0.0214664
				0.015328	0.00432	0.011561	0.014643	0.013733	0.014211	0.014488	0.012969	0.010012	0.010563	0.010796	0.0027568	0.0088037	0.027091	0.016862	0.015562	0.011295	0.019403	0.012691	0.014052	0.014169	0.014834	0.005314	0.0146			0.02329	0.028639	0.009122	0.004196	0.0142072	0.0174639	0.0160809	0.0093726	0.008173	0.018702	0.026263	0.0148217	0.0135232	0.0203959	0.019021	0.020819	0.021944	0.018058	0.012325	0.0221952
				0.023623	0.008275	0.015171	0.018051	0.017518	0.014803	0.021154	0.013972	0.010488	0.014767	0.011382	0.0097017	0.0124806	0.025285	0.014849	0.020481	0.011054	0.020994	0.014487	0.01714	0.013232	0.012258	0.00725	0.01857			0.027301	0.024076	0.011479	0.005842	0.0127578	0.0181993	0.0150581	0.0029715	0.010931	0.014899	0.023303	0.0153717	0.0130186	0.0151326	0.017828	0.020937	0.020373	0.015783	0.021855	0.0199494
				0.02086	0.006694	0.020746	0.009563	0.014496	0.015608	0.019999	0.01435	0.012824	0.011693	0.0161	0.0031655	0.0123145	0.023376	0.019252	0.018574	0.012024	0.020194	0.016151	0.013897	0.013261	0.013123	0.003098	0.011368			0.02579	0.020118	0.007599	0.009729	0.016431	0.0181783	0.013949	0.0107469	0.011986	0.018544	0.018935	0.0131817	0.0138684	0.0121548	0.018667	0.023384	0.024276	0.01754	0.027192	0.0220117
				0.02006	0.008872	0.019916	0.012218	0.014315	0.014092	0.019684	0.019254	0.016105	0.012362	0.013877	0.0083476	0.0146995	0.026802	0.02079	0.022135	0.014239	0.017804	0.015718	0.014845	0.011527	0.014343	0.009725	0.015853			0.023782	0.018537	0.009277	0.005372	0.0201275	0.0184992	0.0153092	0.0087719	0.014851	0.01905	0.019793	0.0146525	0.0130933	0.0148649	0.019088	0.028063	0.026995	0.017646	0.019947	0.0202148
				0.025382	0.009693	0.016896	0.011764	0.016944	0.013162	0.021229	0.016265	0.013463	0.014927	0.009389	0.0133528	0.0106541	0.023386	0.024299	0.021889	0.014852	0.017979	0.014471	0.015919	0.016276	0.012664	0.010276	0.017158			0.027625	0.028341	0.012047	0.005867	0.0168431	0.0165902	0.0226985	0.0097227	0.0127	0.018157	0.018216	0.0134815	0.0127871	0.0156098	0.021874	0.025408	0.026043	0.024047	0.016152	0.017121
				0.015107	0.010453	0.014619	0.011244	0.01577	0.011714	0.01946	0.016551	0.011884	0.014391	0.013075	0.0169631	0.0123467	0.023374	0.026373	0.024214	0.017288	0.015854	0.022092	0.019119	0.015872	0.016504	0.014218	0.020057			0.023745	0.01742	0.012317	0.009038	0.023887	0.0128984	0.017045	0.0080701	0.013534	0.018906	0.019651	0.0135644	0.0116742	0.019734	0.018609	0.022249	0.026301	0.021288	0.014852	0.0153771
				0.015944	0.016812	0.017647	0.012616	0.012841	0.016474	0.022415	0.014522	0.017795	0.016314	0.012404	0.0147179	0.0181546	0.022798	0.022039	0.022622	0.014923	0.01537	0.017063	0.016315	0.017371	0.018043	0.017091	0.016843		2022/04/10 19:11:42	0.016829	0.019042	0.017088	0.010561	0.0171525	0.0200693	0.0182843	0.0171658	0.017744	0.012456	0.014211	0.0163059	0.0146928	0.0159881	0.018063	0.022414	0.017506	0.017473	0.017709	0.0194833
				0.016751	0.017064	0.017754	0.013733	0.013825	0.016016	0.014738	0.01942	0.013464	0.011326	0.015247	0.0111464	0.0173151	0.017254	0.0169	0.02094	0.015621	0.015546	0.016669	0.015413	0.018698	0.015008	0.017424	0.014591			0.015919	0.016529	0.015876	0.014621	0.0166682	0.0176416	0.0142718	0.0144855	0.016067	0.012684	0.012556	0.018247	0.0156898	0.0160446	0.0196	0.017207	0.019459	0.01849	0.016349	0.0163009
				0.014518	0.018416	0.01463	0.012601	0.012786	0.010827	0.015523	0.015781	0.013986	0.011712	0.017087	0.0138485	0.0160724	0.017273	0.018101	0.01947	0.013324	0.014802	0.017855	0.01472	0.017695	0.012645	0.012693	0.011804			0.014575	0.020009	0.017386	0.012795	0.0202791	0.0182007	0.0133256	0.0138242	0.015388	0.014072	0.017805	0.014595	0.0151458	0.017305	0.016063	0.017303	0.013869	0.017983	0.02102	0.0174512
				0.013216	0.016811	0.008494	0.013721	0.012615	0.017225	0.013911	0.015854	0.01606	0.011569	0.017329	0.0152129	0.0093188	0.017521	0.020383	0.01761	0.015728	0.012992	0.012788	0.013324	0.01798	0.012674	0.013621	0.010884			0.013845	0.017421	0.017539	0.011252	0.0151299	0.0191194	0.0109021	0.0154513	0.013847	0.013532	0.017988	0.0185617	0.0153097	0.0156696	0.016448	0.017812	0.016925	0.017077	0.013538	0.0184098
				0.010091	0.016393	0.014745	0.01417	0.014047	0.013952	0.011672	0.016266	0.013862	0.013428	0.015398	0.0161032	0.0172956	0.014195	0.018678	0.016919	0.011018	0.012404	0.01565	0.013076	0.018524	0.01656	0.014342	0.013598			0.0165	0.017628	0.013978	0.01405	0.0188008	0.0192874	0.0124219	0.0162403	0.016621	0.012658	0.014901	0.0153291	0.0171015	0.0167251	0.016806	0.014926	0.016084	0.013971	0.016916	0.0165209
				0.013448	0.015402	0.013273	0.012026	0.01098	0.01561	0.012199	0.011753	0.015566	0.011766	0.015973	0.0151906	0.0127377	0.014724	0.020557	0.014191	0.012174	0.014736	0.018708	0.013374	0.014412	0.016048	0.014893	0.011311			0.013852	0.016266	0.019102	0.011087	0.0169112	0.0212394	0.013804	0.0152733	0.01937	0.013161	0.017983	0.0168952	0.0146175	0.0151364	0.017679	0.015235	0.011635	0.013247	0.021023	0.0165902
				0.012507	0.010964	0.00405	0.013034	0.011299	0.014432	0.011792	0.015816	0.017612	0.013404	0.011216	0.0151166	0.0171052	0.017403	0.020294	0.015487	0.014315	0.00999	0.014287	0.01419	0.016455	0.014146	0.013653	0.008373			0.012308	0.01725	0.018262	0.014972	0.0152453	0.0211933	0.0118783	0.0140814	0.013902	0.010139	0.017021	0.0180933	0.0151501	0.0166189	0.016915	0.013839	0.017778	0.012302	0.014767	0.0156693
				0.012846	0.012681	0.011052	0.012676	0.011347	0.017588	0.011516	0.013509	0.015995	0.011708	0.014001	0.0169503	0.0168933	0.016059	0.013544	0.015327	0.010292	0.013055	0.013083	0.014692	0.017115	0.01208	0.011948	0.007827			0.014504	0.017609	0.015777	0.013406	0.0179422	0.0209094	0.0133095	0.0145328	0.0104	0.014679	0.019669	0.0203427	0.0172805	0.0156161	0.014459	0.015768	0.010658	0.015928	0.017386	0.0141229
				0.013111	0.014746	0.009826	0.01101	0.013822	0.011665	0.014982	0.010879	0.018627	0.026635	0.013854	0.0169025	0.0165229	0.015735	0.015738	0.015552	0.012585	0.013683	0.012742	0.01245	0.015289	0.011752	0.011593	0.008371			0.011184	0.016027	0.019721	0.01375	0.0120414	0.0211336	0.0117611	0.013233	0.011686	0.011725	0.014588	0.0179112	0.0160852	0.0131531	0.012413	0.012485	0.013978	0.014565	0.015816	0.016338
				0.01306	0.01818	0.010682	0.012333	0.01158	0.008626	0.013715	0.014241	0.015649	0.011659	0.010523	0.0136247	0.0165768	0.011775	0.013278	0.014107	0.009226	0.012139	0.017953	0.015921	0.014541	0.011981	0.016698	0.008222			0.013405	0.01616	0.016953	0.010358	0.0234693	0.0207933	0.0108511	0.015317	0.011696	0.010372	0.012293	0.0029907	0.0164391	0.0164167	0.014466	0.012866	0.012071	0.013573	0.019507	0.0160679
				0.012188	0.015269	0.013715	0.012425	0.013429	0.012414	0.015288	0.013691	0.01848	0.009151	0.010837	0.0150334	0.0158246	0.01747	0.015498	0.014104	0.008592	0.011566	0.014236	0.013137	0.013906	0.013569	0.017767	0.007553			0.014093	0.014852	0.017027	0.011672	0.0151159	0.0208256	0.0129999	0.012353	0.012576	0.00967	0.011536	0.0163308	0.0160709	0.00949097	0.015693	0.013815	0.013284	0.015237	0.023342	0.0156697
				0.010982	0.015815	0.012924	0.010444	0.014697	0.015438	0.013303	0.015219	0.015689	0.011761	0.013518	0.0154567	0.0154484	0.014152	0.014185	0.013682	0.011804	0.013036	0.015333	0.012127	0.015588	0.013158	0.01229	0.008754			0.013805	0.015559	0.015394	0.014753	0.0184328	0.0221169	0.0154578	0.0160889	0.019707	0.010968	0.012815	0.0187502	0.0165088	0.0156383	0.013555	0.014413	0.010875	0.012924	0.01338	0.0143467
				0.012842	0.011146	0.012396	0.010659	0.011405	0.008235	0.00974	0.012807	0.019294	0.012267	0.01327	0.0138744	0.0108068	0.012113	0.012902	0.010344	0.01029	0.009252	0.011392	0.010195	0.011252	0.010424	0.010535	0.011828		2022/04/11 09:11:42	0.012524	0.018007	0.016745	0.015598	0.0191336	0.0209035	0.0125832	0.0174893	0.013531	0.01335	0.010588	0.0168111	0.0144456	0.0148498	0.011048	0.013388	0.010997	0.01522	0.014035	0.0137471
				0.011326	0.006413	0.004198	0.003281	0.008995	0.007633	0.007291	0.003819	0.014368	0.011115	0.009422	0.0045858	0.0094801	0.008551	0.008393	0.00754	0.008382	0.003761	0.009489	0.009423	0.010367	0.010101	0.007878	0.023523			0.011157	0.011462	0.01724	0.007458	0.0165929	0.019857	0.0105823	0.0047275	0.01183	0.013528	0.014774	0.0152913	0.0112266	0.0145287	0.015901	0.012366	0.015941	0.010098	0.011817	0.0129372
				0.009104	0.01109	0	0.008592	0.007821	0.007534	0.007898	0.007899	0.017275	0.010795	0.011917	0.0150584	0.0095524	0.009796	0.007042	0.011593	0.011608	0.009434	0.012576	0.005803	0.010458	0.01343	0.005988	0.01559			0.010623	0.010142	0.010738	0.008262	0.0212233	0.018382	0.0133731	0.0042191	0.009998	0.009378	0.012641	0.0146328	0.0105271	0.0147184	0.012377	0.009968	0.010555	0.009973	0.012922	0.0073723
				0.01676	0.015505	0.018153	0.014124	0.014823	0.006849	0.0075	0.010273	0.015251	0.010201	0.010782	0	0.0097245	0.013699	0.013163	0.012943	0.013	0.011919	0.011042	0.005732	0.008427	0.006306	0.010777	0.011539			0.014272	0.013981	0.014371	0.005004	0.0129356	0.0184122	0.0107009	0.0092691	0.007898	0.00952	0.01578	0.004644	0.006356	0.00876176	0.012593	0.011917	0.00783	0.007743	0.011085	0.0144358
				0.015718	0.019048	0.015856	0.014833	0.01819	0.014361	0.016147	0.017308	0.014266	0.012468	0.014997	0.0151272	0.0159442	0.021721	0.017958	0.018371	0.011381	0.013552	0.018546	0.014175	0.013266	0.0212	0.016332	0.012964			0.01892	0.020686	0.017603	0.016	0.0177051	0.0175671	0.02019	0.0147002	0.016991	0.018349	0.017486	0.0194575	0.0172543	0.016539	0.019305	0.018103	0.018679	0.018277	0.013945	0.0244648
				0.015517	0.022089	0.012261	0.014706	0.018944	0.013555	0.019478	0.011457	0.008397	0.011797	0.014142	0.0128191	0.0110147	0.019849	0.016529	0.01887	0.012431	0.013008	0.019875	0.011563	0.012561	0.015798	0.012132	0.01221			0.019636	0.025623	0.013638	0.020435	0.0181812	0.0205745	0.0226751	0.0121169	0.014241	0.02082	0.019715	0.0178983	0.0144098	0.0183752	0.02115	0.008168	0.011379	0.017072	0.017244	0.0202781
				0.016137	0.021241	0.01792	0.01141	0.015205	0.003394	0.019751	0	0.009046	0.011516	0.010859	0.0027466	0.0111115	0.025649	0.018179	0.021973	0.014133	0.015545	0.015058	0.012423	0.019476	0.022301	0.013612	0.006778			0.016607	0.021592	0.016247	0.01647	0.0178102	0.0172433	0.0212494	0.0123667	0.014989	0.018088	0.020894	0.0125698	0.0110388	0.0190656	0.02314	0.005774	0.008964	0.017818	0.016701	0.0191978
				0.020661	0.022687	0.014344	0.015784	0.019692	0.011674	0.019472	0.01182	0.008209	0.010005	0.016254	0	0.0128784	0.025344	0.016235	0.021425	0.014194	0.014536	0.015852	0.016039	0.020234	0.020229	0.016362	0.01553			0.021601	0.023295	0.016654	0.01781	0.0129482	0.0131915	0.0159959	0.0133376	0.016951	0.020065	0.021639	0.0124903	0.0111477	0.0161272	0.021757	0.011782	0.011303	0.022411	0.012888	0.0184912
				0.022706	0.020504	0.013843	0.01382	0.018763	0.01159	0.021076	0.012781	0.006841	0.010699	0.012314	0.0145973	0.0131348	0.025575	0.017091	0.022145	0.016621	0.014107	0.015784	0.012346	0.018935	0.017537	0.015773	0.012619			0.014448	0.020771	0.016761	0.021115	0.0188379	0.0172835	0.0181792	0.0087599	0.019825	0.018236	0.020664	0.0142429	0.010942	0.0177156	0.020837	0.015241	0.008997	0.020059	0.021596	0.0183903
				0.011937	0.022145	0.019372	0.017993	0.015391	0.011107	0.02072	0.007767	0.013645	0.010242	0.010393	0.0027161	0.0129644	0.026988	0.016346	0.024902	0.014985	0.016032	0.017895	0.015376	0.01975	0.017572	0.015133	0.008338			0.022531	0.015905	0.018098	0.017854	0.0185047	0.0198894	0.0176554	0.0113762	0.016152	0.020832	0.019513	0.0168801	0.0132691	0.017035	0.022031	0.017973	0.01438	0.023145	0.015503	0.0187396
				0.019309	0.016462	0.015309	0.013811	0.014549	0.011099	0.01828	0.012839	0.013141	0.012473	0.013525	0.0047423	0.0127906	0.028314	0.022788	0.023181	0.016956	0.014824	0.018739	0.017447	0.021797	0.018684	0.017136	0.009701			0.02055	0.026312	0.018653	0.015409	0.0186015	0.0183082	0.0187635	0.0102886	0.015637	0.017001	0.022701	0.0170195	0.011229	0.016377	0.027778	0.016777	0.011507	0.023195	0.016586	0.017104
				0.019175	0.025271	0.01595	0.011831	0.016059	0.009908	0.022266	0.01562	0.006875	0.01316	0.013351	0.0135451	0.0084901	0.02921	0.021054	0.026696	0.019404	0.015338	0.021729	0.01836	0.022577	0.018131	0.018927	0.01477			0.022577	0.018952	0.017859	0.014205	0.0178926	0.0184544	0.0165011	0.0113457	0.016045	0.020661	0.016261	0.0161087	0.010494	0.0121844	0.024167	0.017444	0.012469	0.022173	0.016438	0.0175859
				0.017398	0.023348	0.015086	0.013537	0.014716	0.013811	0.017414	0.020599	0.014968	0.015529	0.012457	0.015029	0.0177417	0.019784	0.019532	0.021961	0.017705	0.016266	0.018676	0.013776	0.019582	0.021106	0.01748	0.009163		2022/04/11 19:11:42	0.015231	0.018532	0.018719	0.016127	0.0213536	0.0166687	0.0146361	0.0138669	0.016715	0.015236	0.018368	0.0202853	0.0160762	0.0146301	0.022345	0.016648	0.013355	0.021042	0.017123	0.0179836
				0.01695	0.019824	0.013038	0.015278	0.014736	0.015198	0.0167	0.018925	0.017465	0.013583	0.012902	0.0172619	0.0191907	0.021176	0.020711	0.019084	0.01581	0.016209	0.019137	0.018811	0.017608	0.019589	0.023732	0.009824			0.013854	0.019337	0.017066	0.015105	0.0215131	0.017931	0.0143604	0.0157965	0.014322	0.014173	0.014399	0.0187835	0.0180883	0.0162932	0.022221	0.01409	0.012537	0.021273	0.018196	0.0153698
				0.014542	0.020504	0.013153	0.014745	0.014478	0.019285	0.018662	0.013283	0.014798	0.012907	0.011654	0.0154472	0.0151379	0.022	0.018093	0.017128	0.01357	0.015265	0.01717	0.019526	0.01926	0.01704	0.020232	0.010399			0.016534	0.017537	0.014774	0.015701	0.0154057	0.0183333	0.0127333	0.0152175	0.015862	0.014513	0.018291	0.0152727	0.0141502	0.0149869	0.019702	0.013359	0.010254	0.01783	0.015977	0.0143865
				0.011922	0.01761	0.01465	0.01619	0.01157	0.015175	0.015467	0.015176	0.015338	0.013027	0.013467	0.0168491	0.0204229	0.016232	0.017703	0.016883	0.013588	0.01348	0.018307	0.0169	0.019311	0.020086	0.016253	0.011338			0.015643	0.018348	0.015303	0.01368	0.0173788	0.0193626	0.0131494	0.0171065	0.014219	0.012727	0.013154	0.0157298	0.0150438	0.0161762	0.018844	0.015439	0.012209	0.01657	0.01565	0.0180721
				0.013703	0.014393	0.011797	0.015567	0.014539	0.014275	0.013628	0.014119	0.016557	0.013224	0.014238	0.0122886	0.0160727	0.017226	0.015979	0.016945	0.014419	0.014315	0.017119	0.013908	0.017604	0.017997	0.017583	0.013243			0.013824	0.01711	0.014773	0.01563	0.0159214	0.0182296	0.0127894	0.0161612	0.01395	0.011496	0.016129	0.0181211	0.0170414	0.0153856	0.017269	0.01726	0.012371	0.016347	0.016937	0.016513
				0.012645	0.01488	0.010197	0.012329	0.015518	0.017376	0.015407	0.012365	0.01323	0.013742	0.01633	0.0145266	0.0160522	0.012747	0.019437	0.014522	0.012999	0.014233	0.015059	0.015263	0.013368	0.014766	0.015498	0.009938			0.01302	0.019234	0.013367	0.00799	0.0135938	0.0172823	0.012795	0.0173564	0.013204	0.010505	0.019883	0.0189924	0.0190888	0.013375	0.016677	0.016203	0.011698	0.016825	0.015344	0.0159639
				0.01338	0.014343	0.011724	0.007579	0.012907	0.015939	0.01506	0.015144	0.0161	0.013505	0.015978	0.0153044	0.0172735	0.017639	0.016076	0.014444	0.017261	0.009299	0.01705	0.015466	0.013917	0.016563	0.018783	0.010673			0.014193	0.018091	0.015242	0.011064	0.0167022	0.0187427	0.011607	0.0165377	0.009092	0.010721	0.018634	0.0158998	0.0158004	0.0119482	0.012679	0.014763	0.011456	0.014109	0.014843	0.017755
				0.010612	0.015448	0.008562	0.013548	0.009314	0.010917	0.012889	0.012199	0.014855	0.012634	0.016196	0.0119113	0.0174092	0.015633	0.013546	0.01373	0.014886	0.011207	0.014947	0.016535	0.013043	0.015861	0.013282	0.009837			0.013398	0.015697	0.012745	0.015861	0.016387	0.0174511	0.0149149	0.0145405	0.012082	0.010715	0.014314	0.0160009	0.0147859	0.0170807	0.016204	0.013942	0.010841	0.017222	0.014783	0.0191626
				0.014134	0.013867	0.007104	0.01256	0.011217	0.010846	0.013704	0.005782	0.014624	0.012624	0.014729	0.0121273	0.0158673	0.01544	0.015169	0.014799	0.012373	0.012216	0.016958	0.01407	0.014952	0.0139	0.015319	0.008658			0.012961	0.01772	0.014602	0.012465	0.0153567	0.0186207	0.0106944	0.0160413	0.002747	0.010504	0.013845	0.0170311	0.0130069	0.00271606	0.017205	0.01328	0.012706	0.014367	0	0.0162017
				0.012385	0.015993	0.010375	0.01502	0.013089	0.012542	0.011728	0.011354	0.014274	0.013096	0.014746	0.011121	0.0144939	0.013523	0.013635	0.015367	0.011938	0.011762	0.012678	0.017092	0.014498	0.014323	0.014767	0.009186			0.01454	0.015526	0.0157	0.009624	0.0122327	0.0183391	0.0134655	0.0132545	0.015019	0.013586	0.01269	0.0175258	0.0143961	0.0138643	0.015462	0.014945	0.011764	0.01564	0.014545	0.015965
				0.012019	0.016972	0.013618	0.012824	0.014751	0.014502	0.010006	0.015716	0.012269	0.013898	0.016107	0.0195598	0.0166088	0.016421	0.013807	0.014094	0.011456	0.010072	0.013609	0.012648	0.014861	0.013598	0.009835	0.012617			0.011961	0.01425	0.018377	0.014217	0.0123337	0.0213734	0.014033	0.0148261	0.01607	0.011224	0.01162	0.0149991	0.0137202	0.0160449	0.013134	0.014202	0.012578	0.015489	0.017414	0.0175089
				0.01218	0.013658	0.015052	0.011118	0.014889	0.017191	0.013337	0.013627	0.017252	0.012641	0.017648	0.0142446	0.0151135	0.016799	0.0149	0.013515	0.012652	0.012887	0.014269	0.015212	0.013617	0.012471	0.011865	0.010606			0.012783	0.017244	0.017614	0.014665	0.0162303	0.017432	0.0143994	0.0176578	0.01771	0.013621	0.01153	0.0147773	0.0160868	0.0157418	0.014767	0.014392	0.012688	0.015012	0.015229	0.0158184
				0.010988	0.011005	0.013299	0.009863	0.010248	0.01195	0.011174	0.012763	0.017797	0.012032	0.016169	0.0126334	0.0114835	0.011752	0.012745	0.01228	0.013977	0.012401	0.01195	0.008678	0.012045	0.012325	0.010186	0.013627		2022/04/12 09:11:42	0.013263	0.015486	0.014975	0.014584	0.0159935	0.0167879	0.0145175	0.016732	0.014082	0.010034	0.016933	0.0147944	0.0152933	0.0145331	0.01292	0.012761	0.011838	0.014603	0.012443	0.0140956
				0.005945	0.004479	0.003619	0.003947	0.009969	0.00982	0.007791	0.011963	0.016519	0.01075	0	0.01114	0.005803	0.01057	0.008773	0.012042	0.006996	0.00406	0.009232	0.008972	0.009405	0.011826	0.00295	0.002808			0.011296	0.014037	0.012584	0.010989	0.0145643	0.0193728	0.0121702	0.003479	0.011086	0.007327	0.010815	0.0127521	0.0098638	0.0128166	0.013573	0.010909	0.00689	0.013823	0.010417	0.0134518
				0.009088	0.012635	0	0.009767	0.009837	0.006411	0.01096	0.015665	0.00655	0.006006	0.016188	0.0118906	0.0092773	0.009551	0.00774	0.011062	0.005173	0.005912	0.009146	0.00693	0.008558	0.01094	0.006702	0.003113			0.005528	0.009792	0.01	0.010362	0.0125623	0.0129883	0.0135134	0.0027161	0.00573	0.011043	0.012599	0.0139843	0.0093994	0.0125456	0.012619	0.010638	0.011005	0.010896	0.015104	0.0145764
				0.018605	0.013953	0.011499	0.010551	0.015064	0.012487	0.014219	0.011236	0.012614	0.005224	0.01034	0.0139881	0.0144006	0.017006	0.013574	0.015455	0.014841	0.012031	0.011353	0.015871	0.007581	0.010152	0.003333	0.021735
				Extended Data Fig. 9s
				AdipoqCre(pos)_hMD3q(neg)_Ckb(fl/+) or AdipoqCre(neg)_hMD3q(pos)_Ckb(fl/+)_CL 316,243								AdipoqCre(pos)_hMD3q(neg)_Ckb(fl/+) or AdipoqCre(neg)_hMD3q(pos)_Ckb(fl/+)_CL 316,243+DCZ
				M	M	M	M	F	F	F	F	M	M	M	M	F	F	F	F
				0.008369	0.012362	0.007726	0.025024	0.0138747	0.0143785	0.0165438	0	0.012784	0.015407	0.009651	0.010774	0.012768	0.0144969	0.0167507	0.0100435
				0.009151	0.008631	0.022614	0.014517	0	0.0253606	0.0125858	0.019371	0.012548	0.016234	0.010194	0.003184	0	0.0143504	0	0.0156599
				0.002968	0.01071	0.010497	0.027991	0	0.0163171	0.0168246	0	0.013714	0.015014	0.013292	0.009049	0.0162153	0.0153266	0	0.0172291
				0.008136	0.011602	0.008938	0.013747	0.0139981	0.0204928	0.014383	0	0.014614	0.015234	0.010666	0	0	0.0122274	0.0166467	0.0159382
				0.012541	0.010113	0.012375	0.01422	0.0146817	0	0.0040741	0.0210859	0.01548	0.011482	0.010514	0	0	0.0181584	0.0147262	0
				0.007555	0.01296	0.012711	0.018227	0	0.0180993	0.0165814	0	0.010912	0.021102	0.014229	0.013217	0	0.0170776	0.0156898	0.0185449
				0.011811	0.013181	0.013129	0	0.0184903	0.0172894	0.0037689	0	0.015652	0.015161	0.012221	0	0	0.0165344	0	0.0170585
				0.00623	0.014356	0.006021	0.016329	0	0.0119093	0.0033875	0.0136956	0.018444	0.012206	0.010957	0.014512	0.0114198	0	0.0183121	0
				0.011143	0.015817	0.009282	0.017278	0.0144775	0.0039876	0.0195462	0	0.010655	0.015794	0.011095	0.016008	0.0045794	0.0178325	0.0161902	0
				0.011461	0.015728	0.012742	0.018856	0	0.0191831	0.0218964	0.0196435	0.012313	0.01459	0.013065	0.0103	0.0037693	0.0183054	0.0173372	0.0147217
				0.016954	0.019625	0.016363	0.019765	0.0188968	0.0250337	0.0203485	0.0205504	0.019281	0.019609	0.01661	0.018179	0.0199503	0.0264642	0.022251	0.0211594
				0.017335	0.019373	0.012925	0.021069	0.0193025	0.0239971	0.0183841	0.0178995	0.018943	0.0176	0.015553	0.018441	0.0170635	0.0254582	0.0185823	0.021327
				0.017584	0.019697	0.010796	0.020243	0.0180822	0.0208165	0.0176662	0.0162307	0.017258	0.019027	0.014846	0.017603	0.0115671	0.0256379	0.0165054	0.020083
				0.01946	0.013671	0.015404	0.018175	0.0186599	0.0227765	0.0179093	0.0195477	0.021864	0.017635	0.014193	0.016235	0.0186294	0.0242943	0.0162415	0.0206147
				0.014188	0.016773	0.014207	0.017889	0.0169874	0.0227455	0.0185204	0.0170899	0.018332	0.017685	0.017216	0.017992	0.0168007	0.0243098	0.0172391	0.0199051
				0.019	0.018151	0.009474	0.01928	0.0148874	0.02212	0.0183057	0.0188154	0.017125	0.018424	0.015741	0.013066	0.0183687	0.0191082	0.0170705	0.0211223
				0.016294	0.015777	0.014977	0.02009	0.0157158	0.0234168	0.0199797	0.0163282	0.01744	0.018078	0.014366	0.016667	0.0155033	0.0201793	0.0151292	0.022222
				0.013608	0.016925	0.012708	0.020846	0.0115789	0.0234007	0.01774	0.0161555	0.015571	0.018816	0.014773	0.016765	0.0135895	0.0209874	0.0164027	0.0202787
				0.016374	0.01577	0.013807	0.016747	0	0.0222515	0.0082508	0.0162903	0.016436	0.015183	0.013491	0.013838	0.0149085	0.0192704	0.010473	0.0186814
				0.01526	0.010757	0.012949	0.019931	0.0206563	0	0.017841	0	0.016639	0.018085	0.014238	0.015672	0.0141676	0	0.0027161	0
				0.014825	0.016019	0.014847	0.01909	0.0160566	0.0218797	0.0188439	0.0178478	0.017726	0.019057	0.016217	0.011392	0.017228	0.021038	0.0158816	0.0179967
				0.013413	0.01656	0.013859	0.018021	0.0157831	0.0222192	0.0169899	0.0152371	0.018261	0.016232	0.015512	0.014823	0.0156013	0.0236913	0.0183722	0.0195499
				0.014972	0.012231	0.011859	0.018011	0.0167923	0.0202932	0.0159072	0.018662	0.019326	0.01638	0.016032	0.011243	0.011133	0.0199965	0.0150316	0.0198875
				0.010785	0.009925	0.011728	0.009149	0.0145891	0.017302	0.0048019	0.0149277	0.012465	0.015157	0.014469	0.011591	0.0108752	0.0140447	0.011901	0
				0.012703	0.016792	0.011763	0.014651	0.0105268	0.0202226	0.0182749	0	0.013061	0.017681	0.011834	0.01445	0	0.0155193	0.0186225	0
				0.005856	0.014284	0.008808	0.014368	0.0167482	0.0135149	0.008138	0.0171746	0.016139	0.017826	0.010221	0.010062	0	0.016524	0.0137998	0.0156561
				0.021651	0.016343	0.015436	0.018881	0.0167063	0.0207968	0.020381	0.0238175	0.020325	0.019053	0.017124	0.01657	0.0259183	0.0204126	0.0201535	0.0197154
				0.017219	0.014064	0.01897	0.021234	0.0168803	0.018288	0.0218155	0.0218782	0.014162	0.014745	0.016287	0.019496	0.0157225	0.0294025	0.0147067	0.01857
				0.012363	0.011472	0.019901	0	0	0.0122765	0.0164346	0	0.016393	0.015096	0.014257	0	0.0163706	0	0.0144925	0.0155285
				0.004004	0.014222	0	0.015728	0.0148752	0.0108436	0.0149727	0	0.011177	0.012626	0.01908	0	0.0027161	0.0175947	0	0
				0.013634	0.011774	0.010834	0.023535	0.0146477	0.0147469	0	0.0143354	0.017539	0.012203	0.01302	0.016077	0.0187388	0	0.0156122	0.0166028
				0	0.011978	0.021144	0.015891	0.0153195	0.0030924	0	0	0.011894	0.011773	0.01235	0.013221	0	0.0229324	0	0
				0.005432	0.016741	0.010281	0.017682	0.015812	0.0154171	0.015449	0	0.010717	0.012315	0.011214	0.011335	0.0074785	0	0.0172862	0.0157168
				0.011907	0.013974	0.011718	0.02158	0.0192164	0.0101269	0.0169786	0.0154351	0.011303	0.014761	0.011783	0.014385	0.0216527	0.0189573	0.0141224	0.0139197
				0.019505	0.018244	0.015816	0.018484	0.0160128	0.0100744	0.0137641	0.017865	0.01066	0.017256	0.016974	0.017769	0.0216724	0.0212672	0.0219609	0.0224843
				0.017913	0.015106	0.013324	0.018896	0.0190555	0.0196382	0.0176073	0.0177553	0.017608	0.017662	0.017294	0.015382	0.0207706	0.025078	0.0167043	0.0176826
				0.017151	0.018757	0.015285	0.01992	0.0146744	0.0191981	0.0168464	0.0153178	0.015302	0.015961	0.018242	0.016625	0.0175731	0.0209065	0.0150349	0.0183378
				0.014575	0.016992	0.014808	0.020262	0.0176512	0.0185316	0.0177303	0.0183123	0.014571	0.016524	0.017563	0.01784	0.0183237	0.0241974	0.0107158	0
				0.009973	0.016792	0.012699	0.01914	0.0153818	0.0161161	0.0166446	0.0179693	0.018087	0.021236	0.01954	0.017351	0.0238717	0	0.0130635	0.0203547
				0.015329	0.016528	0.012815	0.021196	0.0179197	0	0.0221992	0.016543	0.019083	0.016309	0.015916	0.015574	0.0210965	0.0256378	0.0145991	0.0202742
				0.018092	0.015219	0.013973	0.017639	0.0145123	0.0224209	0.0200786	0.0144706	0.018084	0.01645	0.019198	0.017569	0.0186637	0.020648	0.0157095	0.0209059
				0.015058	0.015802	0.013236	0.011594	0.0180282	0.0182306	0.0200396	0.0148975	0.017726	0.018048	0.017362	0.014718	0.0174153	0.0200159	0.0112768	0.0223655
				0.015929	0.015397	0.015652	0.019133	0	0.0187314	0.0215564	0.0147818	0.015856	0.013451	0.016228	0.010107	0	0.0228138	0.0159454	0.0211716
				0.014943	0.016431	0.018272	0.018021	0.0207606	0.0174838	0.0205033	0	0.018228	0.016269	0.016464	0.017107	0.0156759	0.0072876	0.0164877	0.0222891
				0.01601	0.013005	0.013659	0.018434	0.0144343	0.0027618	0.0204115	0.0153049	0.017551	0.014916	0.017445	0.015011	0.0163422	0.0224655	0.0138277	0.0220307
				0.016016	0.014383	0.012105	0.017237	0.0125465	0.0175532	0.018642	0.0201176	0.020996	0.01486	0.015373	0.015562	0.0173287	0.0185766	0.0166719	0.0207249
				0.014783	0.014548	0.012292	0.015996	0.017361	0.0174559	0.0193276	0.0164554	0.013845	0.016338	0.014309	0.014601	0.021987	0.0215503	0.0156877	0.0232656
				0.003949	0.015053	0.010659	0.014128	0.0169292	0.0038245	0.0034229	0	0.013119	0.011424	0.01371	0	0	0	0.0135616	0
				0.01066	0.011974	0.010804	0.017405	0.0124618	0.014147	0.0180516	0	0.012312	0.013874	0.013658	0	0	0	0.0131536	0.0213079
				0.003395	0.014237	0.016583	0.027008	0.0134265	0.0132398	0.0188591	0.0137116	0.01195	0.014933	0.011903	0.013114	0	0	0.0269089	0
				0.014343	0.017606	0.014319	0.02126	0.0157005	0.0188204	0.0198562	0.0203982	0.019856	0.020526	0.020969	0.019777	0.0164847	0.0185466	0.0170606	0.0204921
				0.0094	0.01886	0.015353	0.01291	0.0183654	0.0267708	0.0252913	0	0.019492	0.013152	0.023132	0.015758	0.0150669	0.020022	0.0246448	0.0250069
				0.011033	0.017136	0.015489	0.014866	0.0168513	0.0316043	0.0328648	0	0.020888	0.010453	0.027385	0.01601	0.0138074	0.0189764	0.0296131	0.0210812
				0.008504	0.016078	0.01696	0.016757	0.0158526	0.0359433	0.0220856	0.0141292	0.020284	0.013425	0.025134	0.018206	0.0103935	0.0213934	0.0308215	0.0247299
				0.014166	0.015608	0.016917	0.015515	0.0155404	0.0415792	0.0212705	0	0.019338	0.014089	0.022765	0.016913	0.0182391	0.0219841	0.0320075	0.023023
				0.009477	0.013687	0.015633	0.017225	0.0206389	0.0283781	0.0166002	0	0.019474	0.013868	0.019271	0.014438	0.0165729	0.022736	0.0234221	0.0297203
				0.009714	0.01469	0.009816	0.012448	0.01199	0.024576	0.0161243	0.0117326	0.01788	0.019936	0.018938	0.013905	0.0104059	0.0238602	0.0229653	0.0280553
				0.007405	0.010501	0.011097	0.013977	0.0116194	0.0194806	0.0149033	0.0138615	0.015061	0.012157	0.016095	0.011809	0.0100526	0.0221732	0.0182192	0.0234675
				0.015183	0.012854	0.014869	0.017471	0.0161819	0.0245017	0.0205588	0.0184591	0.016994	0.02122	0.020511	0.011113	0.0192705	0.0159062	0.0189418	0.0167245
				0.017673	0.018847	0.01453	0.020089	0.0167864	0.0197043	0.0201047	0.0169618	0.015615	0.017054	0.017185	0.012363	0.0165762	0.0157298	0.0155363	0.0149866
				0.018698	0.016422	0.010941	0.018779	0.0180092	0.0226075	0.0163527	0.0162948	0.015712	0.018931	0.016688	0.010884	0.0113243	0.012192	0.0162608	0.0151811
				0.01621	0.01312	0.013056	0.016954	0.011841	0.020785	0.0147223	0.0154237	0.018407	0.017756	0.015798	0.012415	0.0175005	0.0162408	0.0141709	0.0171859
				0.017092	0.018088	0.012993	0.017456	0.0192033	0.0202451	0.0166395	0.0170809	0.020335	0.019628	0.016199	0.008019	0.0195848	0.0130534	0.0095866	0.0186768
				0.017156	0.016108	0.01184	0.016358	0.0166535	0.0320403	0.0161635	0.0171301	0.017459	0.014626	0.013619	0.01188	0.0172468	0.0118206	0.01816	0.0208626
				0.015203	0.017847	0.013698	0.015025	0.0161939	0.0158044	0.0177348	0.0181289	0.017698	0.018647	0.014124	0.01318	0.0194538	0.0172628	0.0175184	0.0198415
				0.016491	0.015554	0.010108	0.015194	0.0134376	0.016952	0.0160369	0.0194764	0.016263	0.017517	0.012166	0.011515	0.0179689	0.0189876	0.0168847	0.018616
				0.015643	0.016808	0.0136	0.013774	0.0131964	0.0160079	0.0121785	0.0208595	0.015695	0.014626	0.012375	0.007865	0.0176766	0.0185256	0.0159499	0.0358378
				0.013943	0.019382	0.012696	0.017832	0.0154164	0.0167338	0.0158905	0.0197969	0.013926	0.014421	0.011181	0.006197	0.0192208	0.0195659	0.0130612	0.0212106
				0.016606	0.013919	0.013399	0.015656	0.0209399	0.0134165	0.0145232	0.0209471	0.012794	0.015653	0.015175	0.007703	0.0188132	0.014688	0.0136058	0.0177528
				0.016789	0.017701	0.012829	0.014762	0.0167941	0.0218014	0.0193464	0.022202	0.015628	0.015321	0.013996	0.014598	0.0192254	0.0183437	0.0164106	0.0174586
				0.014766	0.014033	0.013529	0.012965	0.0159555	0.0144558	0.0174501	0.021872	0.014612	0.014404	0.013875	0.014905	0.0267763	0.0175115	0.0127391	0.0171206
				0.006712	0.011331	0.010116	0.013337	0.0105115	0.0139615	0.0173861	0.0228278	0.013321	0.013912	0.010644	0.012527	0.0160643	0.0067462	0.0111519	0.0173003
				0.003403	0.01346	0.009321	0.013223	0.0162964	0.0076014	0.0168873	0.0212017	0.011839	0.012276	0.01114	0.007391	0	0.005155	0.0033482	0.0084117
				0	0.008526	0.005145	0.00689	0.0150757	0.0150683	0.016637	0	0.011151	0.012698	0.01272	0.003235	0.0132413	0.0180588	0.0101168	0.0205254
				0.016006	0.014482	0.012523	0.019699	0.0164761	0.0158598	0.0161794	0.016568	0.017488	0.023212	0.018871	0.017211	0.0167329	0.0155748	0.0197848	0.0222799
				0.018023	0.017911	0.012942	0.01653	0	0.0221071	0.0082291	0.0217796	0.017668	0.025679	0.009991	0.011734	0.0106395	0.0150042	0.0232065	0.0169189
				0.018683	0.013858	0.016433	0.020457	0.0147387	0.0134961	0.0150461	0.0265043	0.015307	0.024874	0.00808	0.010128	0.0151198	0.014928	0.0199862	0.0228615
				0.017726	0.014983	0.010789	0.017315	0	0.0120193	0.0094977	0.0162109	0.015723	0.019985	0.00831	0.010954	0.0128639	0.0102907	0.0146568	0.0144033
				0.017713	0.013271	0.011181	0.017919	0.0138663	0.0128935	0.0177351	0.0077792	0.013752	0.017304	0.007695	0.012001	0.0072063	0.0102633	0.0150286	0.0142384
				0.01649	0.013741	0.010677	0.023005	0.0212574	0.0154045	0.0122431	0.0102089	0.011357	0.020556	0.011943	0.00909	0.0088406	0.0244258	0.0148956	0.0163703
				0.01334	0.014222	0.011841	0.01667	0.0095247	0.014928	0.0161368	0.0125131	0.016237	0.016303	0.011343	0.010813	0.0080679	0.0127543	0.0148994	0.0129162
				0.012976	0.013952	0.013176	0.015962	0.0174032	0.0169122	0.0122237	0.014217	0.015588	0.015006	0.012999	0.008303	0	0.0127586	0.0160795	0.0140342
				0.016185	0.015391	0.014848	0.016197	0.0210014	0.0165162	0.0210944	0.0181236	0.016204	0.015434	0.013072	0.016473	0.0204045	0.0192308	0.0189796	0.0170739
				0.016396	0.017838	0.01413	0.019163	0.0172884	0.0174263	0.0223801	0.017815	0.018768	0.017908	0.015262	0.015972	0.0189713	0.0210806	0.0191676	0.0173074
				0.015594	0.016773	0.012645	0.016985	0.0199002	0.0147079	0.0204238	0.0171788	0.02038	0.018901	0.014603	0.014245	0.0150864	0.0175332	0.0179313	0.0176707
				0.015355	0.019179	0.011276	0.01577	0.0173882	0.0183286	0.0158925	0.0154351	0.016558	0.017859	0.018001	0.013625	0.0053673	0.0188292	0.0159698	0.0148754
				0.018183	0.015988	0.014234	0.016857	0.0223477	0.0209802	0.0156461	0.0176826	0.016627	0.015088	0.018421	0.012361	0.020025	0.0162803	0.0232122	0.0124027
				0.016343	0.017858	0.011228	0.017442	0.0219964	0.0202455	0.0058982	0.0165302	0.016465	0.016307	0.013646	0.013028	0.0151629	0.0149609	0.0150763	0.0161432
				0.014317	0.012617	0.011182	0.017586	0.0205628	0.0214751	0.0185037	0.0153697	0.015818	0.013419	0.010932	0.009982	0.0177344	0.0159739	0.0154677	0.0169683
				0.015628	0.016116	0.009789	0.018475	0.0198935	0.0221291	0.018165	0.015295	0.011247	0.016157	0.012135	0.012372	0.016309	0.0142448	0.0140989	0.011666
				0.014731	0.017698	0.011124	0.017705	0.0185755	0.0220852	0.0165737	0.0146459	0.015749	0.013477	0.014105	0.012713	0.0174736	0.0190707	0.0168563	0.0163769
				0.014584	0.015729	0.011727	0.01844	0.0180535	0.0218227	0.0085333	0.0149794	0.016638	0.013406	0.014478	0.011179	0.0172821	0.0135481	0.0128683	0.0194244
				0.014752	0.014963	0.011542	0.014389	0.0195073	0.0220194	0.0165518	0.0134894	0.017771	0.011652	0.01549	0.013287	0.0170066	0.0144848	0.0122458	0.011379
				0.014307	0.01735	0.014437	0.016945	0.0171894	0.0237994	0.0185873	0.0159063	0.01667	0.014829	0.013487	0.012748	0.0142718	0.0155757	0.0152234	0.0165682
				0.01251	0.012625	0.011788	0.013363	0.0203543	0.0197583	0.0181995	0.0157766	0.016274	0.013001	0.009633	0.014458	0.0162799	0.017765	0.0116488	0.0163977
				0.007195	0.009118	0.003164	0.010208	0	0.0183151	0.0153288	0.0135078	0.012658	0.012483	0.011576	0.003403	0	0.0123361	0.010491	0.01608
				0.006097	0.011277	0.009594	0.011812	0.0166013	0	0.0030365	0	0.011734	0.012567	0.010371	0.006364	0	0	0.0058355	0.015166
				0.00758	0.010274	0.006796	0.013409	0.0100033	0.0149256	0.0158692	0.0121496	0.008291	0.011838	0.010051	0.004341	0	0.0108874	0.0098066	0.011603
				0.016585	0.013667	0.013881	0.0159	0.0196966	0.0159967	0.0177464	0.0177221	0.014672	0.015355	0.019103	0.018646	0.0178081	0.0161838	0.0181815	0.0225594
				0.014204	0.010398	0.015356	0.018709	0.0123905	0.02017	0.0206661	0.0117598	0.014741	0.010397	0.010651	0.011472	0.0216982	0.0121826	0.0233339	0.0209029
				0.012273	0.010471	0.017026	0.021926	0.0142596	0.0149087	0.0203759	0.0171172	0.015781	0.014542	0.007205	0.013346	0.0270386	0.0126348	0.0170374	0.0274922
				0.011514	0.01066	0.01268	0.019172	0	0.0089	0.0110556	0.013999	0.01307	0.011443	0.009794	0.010437	0.0124212	0.0125366	0.0125936	0.0249848
				0.011474	0.012449	0.013517	0.013144	0.0142485	0.0086169	0.0166804	0.0131745	0.013379	0.013243	0.010521	0.011815	0.0044889	0.007781	0.0104853	0.0208787
				0.010948	0.012297	0.010941	0.012731	0.0156957	0.0147181	0.0085278	0.0121364	0.011236	0.010498	0.010153	0.007825	0	0.0157636	0.0125139	0.0132949
				0.00946	0.015083	0.011109	0.013595	0.0206216	0.0129184	0.013438	0.0171567	0.012765	0.014642	0.009764	0.010339	0.0061369	0.0101663	0.0094626	0.0115923
				0.011758	0.014695	0.009968	0.019761	0.0244618	0.0140483	0.0144408	0.0172517	0.010997	0.014348	0.010386	0.005946	0.0044605	0.0157848	0.0123239	0.0139434
				0.015917	0.014073	0.013657	0.017992	0.025715	0.01727	0.0177696	0.0168218	0.019408	0.019441	0.012884	0.012937	0.0196115	0.0184746	0.0134243	0.0149442
				0.017909	0.016958	0.01324	0.018166	0.0215689	0.0183904	0.0198719	0.0166357	0.017723	0.016226	0.013233	0.016796	0.0153569	0.0169418	0.0140872	0.0151532
				0.01574	0.014106	0.011914	0.017874	0.0169246	0.0157207	0.0186964	0.0158998	0.018295	0.015601	0.014363	0.015233	0	0.0185443	0.0137907	0.0161938
				0.017284	0.016313	0.011366	0.020504	0.0180004	0.0162218	0.0174289	0.0151051	0.016495	0.01587	0.012923	0.012067	0.0163026	0.0159123	0.0148378	0.0149203
				0.016767	0.017049	0.016275	0.018135	0.0173869	0.0163639	0.0197301	0.0151279	0.015362	0.015159	0.013446	0.012737	0.0166986	0.0147883	0.0142973	0.0157046
				0.017758	0.016011	0.01307	0.018171	0.0158142	0.0174408	0.0190959	0.0155979	0.016926	0.014492	0.014252	0.011835	0.0167694	0.0156689	0.0160776	0.0167573
				0.01511	0.013787	0.012658	0.016193	0.0124457	0.020274	0.0179885	0.0175859	0.014427	0.014786	0.016037	0.010884	0.0170584	0.0197074	0.0141846	0.0132765
				0.015196	0.013587	0.012909	0.016063	0.0117827	0.0230735	0.0153719	0.0155454	0.015134	0.015143	0.015847	0.011771	0.0170019	0.0170823	0.016615	0.0149129
				0.014858	0.017088	0.011592	0.017622	0.0142014	0.01557	0.0109552	0.0151183	0.013104	0.015618	0.016427	0.012737	0.0146863	0.016125	0.0075579	0.0146165
				0.014061	0.01234	0.012742	0.017081	0.0140658	0.0148823	0.0171267	0.0141294	0.016135	0.009995	0.016262	0.012335	0.0115831	0.0159237	0.0165421	0.0143733
				0.016974	0.017928	0.014253	0.016455	0.0145704	0.0153527	0.011887	0.0160111	0.016418	0.015043	0.01615	0.010039	0	0.0177566	0.0149622	0.0119236
				0.013973	0.017939	0.01241	0.015595	0.0162593	0.0161372	0.0187092	0	0.017791	0.013153	0.014508	0.013748	0.0155009	0.0178452	0.0130698	0.0128968
				0.009328	0.014305	0.011333	0.013592	0.0172736	0.0173445	0.0186808	0.01326	0.014532	0.013866	0.013515	0.009528	0.0118244	0.0185402	0.01517	0.0179577
				0.008627	0.009279	0.008741	0.013083	0.0141002	0.0033456	0.0103021	0.0141777	0.01175	0.010238	0.01232	0.003052	0.0182724	0.0143044	0.012807	0.0158424
				0.010488	0.011081	0.011549	0.014415	0.0129845	0.0062898	0.0161573	0.014959	0.009595	0.012707	0.00939	0.00309	0	0.0087546	0.0151164	0.0142882
				0.009808	0.011226	0.014374	0	0.0136312	0.0147669	0.0146997	0	0.008463	0.010819	0.010043	0.003059	0	0.0190005	0.0129135	0.0133151
				0.007176	0.006092	0.008231	0.015227	0.0113426	0.0040995	0.011723	0.0141061	0.011187	0.011044	0.015952	0.003082	0.0147445	0	0.0106812	0
				0.014637	0.018603	0.017232	0.020526	0.0196263	0.0169451	0.0166443	0.0227122	0.015947	0.017708	0.017565	0.014519	0.0350342	0.0170083	0.0157177	0.0237095
				0.019829	0.018334	0.007576	0.016811	0.0219323	0.0183452	0.0169164	0.0027161	0.015094	0.013196	0.011823	0.017469	0	0.0177741	0.0235982	0
				0.017558	0.017255	0.006904	0.013797	0.0184641	0.014773	0.0148564	0.0117511	0.01377	0.008992	0.00867	0.017666	0.0117686	0.013185	0.015586	0.0150436
				0.012314	0.01474	0.009548	0.011598	0.0123442	0.0161671	0.0115664	0	0.015278	0.011756	0.008611	0.016495	0.0115328	0.0138785	0.0115649	0
				0.017519	0.014433	0.006668	0.014804	0.0175369	0.0130496	0.0144561	0	0.010642	0.007785	0.009926	0.020053	0.0089111	0.016131	0.0120716	0.0164486
				0.014353	0.011631	0.011274	0.019809	0.0097972	0.0130022	0.0144237	0	0.014288	0.011633	0.010701	0.014813	0.0130855	0.0151177	0.0105631	0
				0.009869	0.010407	0.009376	0.013952	0.0147355	0.0162121	0.0139435	0.0173595	0.013443	0.012437	0.011148	0.011443	0.0085463	0.0150726	0.0115314	0.0114786
				0.018507	0.016762	0.014342	0.017849	0.0181453	0.0178703	0.0172481	0.0184028	0.016408	0.016554	0.012768	0.011908	0.0197553	0.0198905	0.0158493	0.0150444
				0.016193	0.016443	0.011022	0.017565	0.019192	0.0182861	0.0181744	0.0166657	0.017235	0.012744	0.016941	0.009117	0.0147759	0.0193632	0.0169097	0.0136741
				0.022998	0.01452	0.014657	0.016063	0.018741	0.0162877	0.0195172	0.0170846	0.017709	0.013673	0.014044	0.008825	0.017543	0.0183122	0.0150215	0.0168049
				0.022653	0.016465	0.014157	0.017541	0.0166532	0.0173735	0.0189862	0.0148277	0.018549	0.014161	0.01234	0.009566	0.0119681	0.0195986	0.0148327	0.0167346
				0.017742	0.016354	0.012015	0.017029	0.0196324	0.0109704	0.0225534	0.0156418	0.018206	0.01348	0.01655	0.010089	0	0.019846	0.0128366	0.0167779
				0.018773	0.012382	0.012639	0.016872	0.0168601	0.0169865	0.0225861	0.0147095	0.015847	0.014032	0.015467	0.008667	0.0163035	0.0162664	0.0117345	0.0171549
				0.022715	0.015009	0.011988	0.017061	0.0155734	0.016527	0.0209994	0.0162548	0.017562	0.016005	0.015495	0.006631	0.0162857	0.0176576	0.0157103	0.0193011
				0.020493	0.015137	0.010746	0.016706	0.0136703	0.0151328	0.0208358	0.0155232	0.018878	0.013681	0.01241	0.01064	0.013666	0.0157992	0.0157887	0.0190415
				0.013152	0.013643	0.011047	0.016368	0.0113717	0.0166286	0.0189753	0.0153998	0.01732	0.012283	0.01367	0.007826	0.0140729	0.0171682	0.0133171	0.0186404
				0.020058	0.012298	0.00969	0.018635	0.0187507	0.0040039	0.0165157	0.0135419	0.016014	0.01365	0.01723	0.008475	0.0112615	0.0152269	0.0137232	0.0170438
				0.016968	0.017936	0.014516	0.015874	0.0136686	0.0219306	0.01923	0	0.017984	0.013285	0.018306	0.011888	0.0185114	0.0168574	0.014297	0.0159321
				0.014082	0.015135	0.014804	0.015824	0.0166365	0.0162405	0.0185592	0.0141482	0.016997	0.012312	0.015138	0.014869	0.0155715	0.0189062	0.0127653	0.0187845
				0.014667	0.012952	0.013298	0.013847	0.0153284	0.0128991	0.0180802	0.0142755	0.014367	0.013682	0.012163	0.012874	0.0125755	0.0157619	0.0135478	0.0188593
				0.026217	0.011802	0.005345	0.006731	0.0148172	0.0139185	0.0159315	0.0161829	0.011615	0.012071	0.013526	0	0.0158386	0.0078894	0.0097019	0.0136398
				0.01706	0.010921	0.009973	0.013961	0.0116366	0.0039565	0.0144122	0	0.01759	0.011953	0.013792	0.013152	0.0178696	0.0169067	0.0090714	0.0164759
				0.010719	0.011401	0.003646	0.007024	0.0135983	0.0147053	0.0121294	0	0.01197	0.012765	0.010255	0.002792	0.0128953	0	0.0140582	0
				0.01994	0.015932	0.01234	0.017331	0.0160219	0.0167591	0.0206041	0.0249621	0.011671	0.025168	0.023905	0.018865	0.0185434	0.0180106	0.0141602	0.023137
				0.016656	0.012966	0.014343	0.016529	0.0164289	0.0185938	0.0196616	0.0158638	0.026172	0.02409	0.021013	0.019289	0.0192066	0.0110459	0.0250347	0.0224576
				0.013395	0.00953	0.015507	0.016294	0.0162563	0.0190672	0.0170524	0.0138799	0.011912	0.024324	0.020916	0.019329	0.0166476	0.010289	0.0202651	0.028661
				0.012054	0.00928	0.015776	0.016652	0.0077366	0.0198385	0.0143684	0.0149068	0.012613	0.022268	0.019946	0.016037	0.0166792	0.0125022	0.0164014	0.027889
				0.01772	0.005933	0.016616	0.013995	0.013999	0.0201093	0.0105246	0.0176373	0.012263	0.018527	0.019693	0.013563	0.0168048	0.0105475	0.0108258	0.0227244
				0.018683	0.009499	0.013115	0.008852	0.0226532	0.0202927	0.0164658	0.0187523	0.011315	0.016343	0.018677	0.011587	0.014171	0.014573	0.0112737	0.0203695
				0.017039	0.012147	0.011117	0.013188	0.0155429	0.0142286	0.0087232	0.0209737	0.014032	0.017099	0.017881	0.008569	0.0163698	0.0129793	0.011431	0.0152148
				0.009879	0.013977	0.011877	0.01619	0.0169322	0.0146414	0.0150166	0.013629	0.017636	0.01624	0.013094	0.009623	0.0137895	0.0175184	0.015328	0.0173653
				0.018839	0.017711	0.014322	0.017853	0.0194551	0.0148866	0.0188525	0.0163189	0.019637	0.015605	0.014337	0.009536	0.0152489	0.0195079	0.0169774	0.0170986
				0.018569	0.017785	0.011586	0.019755	0.0192141	0.0181477	0.0218136	0.0155149	0.017449	0.016983	0.014247	0.017396	0.0112627	0.0163593	0.0186114	0.0181983
				0.01854	0.015493	0.012731	0.020148	0.0177916	0.0182957	0.0200064	0.0153223	0.016725	0.015868	0.015527	0.016622	0.0157082	0.0153706	0.0144934	0.0186012
				0.016988	0.014962	0.015601	0.021229	0.0201479	0.0159236	0.0193998	0.0150248	0.017591	0.015805	0.013164	0.014404	0.0108735	0.015916	0.0147961	0.0116742
				0.016324	0.017279	0.013234	0.017196	0.0180688	0.0164511	0.0167971	0.0162579	0.01635	0.017196	0.014127	0.013011	0.0136327	0.0157568	0.0142727	0.016742
				0.015678	0.017555	0.013808	0.018269	0.0180374	0.0158883	0.0151841	0.0166696	0.01631	0.015026	0.011859	0.011583	0.0178339	0.0151264	0.0153399	0.0156214
				0.015147	0.013222	0.013505	0.018261	0.0153134	0.0133065	0.0178323	0.0202342	0.019618	0.013807	0.013925	0.008609	0.0183967	0.0162498	0.0140679	0.0159596
				0.014916	0.015643	0.01245	0.016433	0.015194	0.0149723	0.0139125	0.0196022	0.016717	0.01543	0.016323	0.0104	0.0174304	0.0161862	0.0147231	0.0152547
				0.014136	0.013421	0.014293	0.0166	0	0.0145324	0.0041073	0.0199282	0.018515	0.013644	0.016739	0.011987	0.0139084	0.0111966	0.0129878	0.0139943
				0.016687	0.0165	0.011276	0.015816	0.0224477	0.0081936	0.0180941	0.0178374	0.017097	0.01427	0.01498	0.011185	0.0171818	0.0186464	0.0099221	0.0146094
				0.015138	0.018454	0.013569	0.014613	0.0183238	0.0168086	0.0155385	0.0187267	0.015225	0.014938	0.015336	0.009951	0.0165486	0.0158428	0.0144739	0.0142653
				0.015081	0.014773	0.015484	0.015896	0.0169192	0.016309	0.01644	0.017802	0.01726	0.01645	0.013067	0.012409	0.0158565	0.0165849	0.0131866	0.0155785
				0.012776	0.012587	0.011425	0.0166	0.0129947	0.0153421	0.0076904	0.0191443	0.013249	0.013735	0.013373	0.009264	0.0170892	0.0172227	0.0135103	0.0171787
				0.015429	0.009724	0.007989	0.013535	0.0118236	0.0052131	0.0160443	0	0.016303	0.010456	0.008591	0.01323	0	0.0140044	0.0109129	0.0156311
				0.009549	0.011507	0.010157	0.005787	0.0062836	0.0116651	0.0159272	0.0125626	0.013141	0.010789	0.010349	0.005595	0.0074768	0.0127676	0.0124886	0.0110161
				0.009917	0.011472	0.010412	0.013145	0.0126944	0.010486	0.0176664	0	0.012617	0.01166	0.00961	0.005239	0.0152606	0.0044833	0.0107377	0.0137376
				0.022398	0.019705	0.014164	0.017172	0.0168287	0.014809	0.0163519	0.0194043	0.016784	0.019821	0.016061	0.01569	0.0145645	0.0222917	0.016867	0.021941
				0.031948	0.019415	0.015137	0.017627	0.0128622	0.0213474	0.0228807	0.0177565	0.02576	0.024661	0.022851	0.019072	0.0132107	0.012911	0.0269793	0.0275196
				0.023578	0.018679	0.01249	0.017674	0.0119896	0.0214525	0.0181476	0.0159226	0.022096	0.022334	0.020413	0.020426	0.0150905	0.0112691	0.0227338	0.0254761
				0.025144	0.011652	0.017336	0.013765	0.0106307	0.0198496	0.0151959	0.0202954	0.019703	0.019665	0.018968	0.015874	0.0095386	0.0139329	0.0102884	0.0270971
				0.019688	0.008472	0.013665	0.019163	0.0163999	0.0137012	0.0153591	0.016503	0.016752	0.019656	0.01889	0.016756	0.005532	0.0116394	0.0113941	0.0180567
				0.01861	0.0091	0.010172	0.008512	0.0091409	0.0070317	0.0169155	0.0169892	0.017182	0.020674	0.018973	0.011234	0.010825	0.014265	0.0095215	0.0129807
				0.016717	0.008345	0.006284	0.011473	0.0092163	0.0123373	0.0126497	0.0096155	0.016896	0.022458	0.021112	0.00955	0	0.0168764	0.0095359	0.0141239
				0.016586	0.011235	0.009833	0.010677	0.0161618	0.0118541	0.0149824	0.0119099	0.011166	0.017873	0.018849	0.00793	0.0116573	0.010495	0.0115437	0.0122476
				0.020283	0.01543	0.010402	0.013329	0.0156589	0.0128703	0.0191715	0.0168499	0.014701	0.01738	0.01715	0.008104	0.0202034	0.0194646	0.0120137	0.0165911
				0.017618	0.016022	0.014412	0.014179	0.0167084	0.0178838	0.0192685	0.0192117	0.016274	0.013953	0.015288	0.01597	0.0166547	0.0189819	0.0200205	0.0156578
				0.01704	0.013437	0.013594	0.01641	0.0174745	0.0143141	0.0195316	0.0157498	0.017639	0.013929	0.012987	0.015278	0.0159055	0.0145231	0.0154009	0.0167151
				0.015922	0.015309	0.013623	0.018459	0.0157238	0.0166432	0.0201102	0.0175096	0.015567	0.013024	0.013936	0.012747	0.0163198	0.0171544	0.0149295	0.0154147
				0.017972	0.01499	0.012381	0.017263	0.0194165	0.0196104	0.0178081	0.0167804	0.017446	0.014581	0.0148	0.008688	0.0074463	0.0177373	0.0131594	0.0158938
				0.015492	0.017078	0.014463	0.018256	0.0188081	0.0179661	0.0200382	0.0138	0.015052	0.014891	0.013451	0.009882	0.0162684	0.0146149	0.0126295	0.0139283
				0.016318	0.015338	0.011686	0.015929	0.017985	0.0184664	0.0158434	0.0167214	0.016112	0.013864	0.012743	0.010213	0.0139172	0.0139783	0.0162799	0.0144179
				0.018065	0.016464	0.013604	0.016618	0.0187831	0.0202301	0.0166881	0.017934	0.014424	0.011274	0.014351	0.00932	0.0150599	0.0137744	0.0153069	0.0146291
				0.016201	0.013649	0.012131	0.017791	0.0189107	0.0157884	0.0099121	0.0160955	0.016597	0.012457	0.012846	0.010897	0.0163441	0.0146035	0.0116628	0.0125533
				0.01475	0.01631	0.011349	0.020638	0.0164063	0.0184286	0.0199516	0.0130251	0.014643	0.008979	0.011698	0.012063	0.023287	0.0176633	0.0119422	0.0158708
				0.014968	0.017994	0.013722	0.015113	0.0158025	0.0204428	0.0170255	0.0132832	0.016527	0.014027	0.013301	0.011151	0.0194687	0.0158401	0.0088077	0.0172505
				0.014808	0.015513	0.01363	0.015921	0.0176981	0.0186803	0.016872	0.0136553	0.015407	0.012328	0.014707	0.010646	0.0137539	0.0166166	0.012971	0.0177608
				0.011049	0.010596	0.012437	0.015242	0.0161146	0.0156148	0.0164117	0.0159386	0.014129	0.011975	0.012888	0.009943	0.014174	0.0161658	0.0136834	0.0150648
				0.008618	0.009402	0.003098	0.012778	0.0139698	0.0163589	0.0093016	0.0042231	0.01182	0.009786	0.014366	0	0.01883	0.0100391	0.0109882	0.0148147
				0.010671	0.006723	0.009934	0.010858	0.0181498	0.0030111	0.0174963	0.0086414	0.011375	0.011365	0.009781	0	0	0.0210382	0.0096287	0.0103437
				0.009937	0.00803	0.011625	0.013415	0.0122459	0.0133017	0.0157348	0.009284	0.011331	0.010261	0.012885	0.007627	0.0158456	0.0055224	0.0154347	0.0139536
				0.012477	0.014824	0.014915	0.019942	0.0276259	0.0152852	0.020504	0.0114997	0.014865	0.020119	0.016136	0.017181	0.0211172	0.0159332	0.0187806	0.0123093
				0.017942	0.020672	0.013095	0.0158	0.0142895	0.0158922	0.0218361	0.0219097	0.02036	0.015935	0.026079	0.014749	0.0137116	0.0222229	0.0209703	0.0231312
				0.018672	0.021327	0.014438	0.011965	0.0156107	0.0246349	0.0206381	0.0241406	0.018185	0.017693	0.024406	0.017577	0.0120458	0.0180016	0.0303255	0.0281417
				0.016842	0.016596	0.016191	0.015208	0.0120354	0.0073454	0.0238169	0.0225689	0.017446	0.007975	0.024007	0.017245	0.0141505	0.013271	0.0224743	0.0240694
				0.015542	0.015201	0.014941	0.009188	0.0060963	0.0107194	0.0163838	0.0201477	0.017944	0.008663	0.023237	0.015347	0.0034027	0.0113208	0.0121335	0.0190824
				0.016953	0.011977	0.012969	0.004944	0.0128163	0.0123798	0.0138259	0.0141597	0.016849	0.008894	0.019977	0.012217	0.0101831	0.0140963	0.0108808	0.017123
				0.016486	0.013026	0.011264	0.010962	0.0191153	0.0073797	0.0123231	0.0140339	0.01802	0.011574	0.018314	0.012053	0	0.0144965	0.0123085	0.0137392
				0.015464	0.012929	0.013295	0.0173	0.0145779	0.0088704	0.0160844	0.0110542	0.01368	0.016391	0.012365	0.007285	0	0.0154949	0.0098694	0.0097624
				0.01871	0.015176	0.015249	0.016164	0.0179344	0.0163254	0.0166321	0.0178737	0.016896	0.014332	0.012087	0.011983	0.0173507	0.0201971	0.0162693	0.0146534
				0.01812	0.016044	0.013852	0.019201	0.0169617	0.0170525	0.0173539	0.0184452	0.018704	0.014639	0.013628	0.015843	0.0182874	0.0160552	0.0131725	0.0166471
				0.017024	0.008742	0.010229	0.018139	0.0197559	0.0190928	0.0180917	0.0148961	0.016055	0.016684	0.015201	0.015516	0.0156462	0.0166682	0.0160752	0.014822
				0.017429	0.015052	0.013291	0.013535	0.0171489	0.0173323	0.020654	0.0142601	0.015903	0.016358	0.013992	0.013018	0.0156951	0.0182128	0.008427	0.0166451
				0.016176	0.015117	0.014501	0.015878	0.0172152	0.0181612	0.0186038	0.0142645	0.018037	0.016289	0.014042	0.010652	0.0152867	0.0159299	0.0152919	0.0135415
				0.017613	0.014141	0.011129	0.015311	0.0160807	0.0153483	0.0187107	0.015188	0.015698	0.014056	0.015171	0.012356	0.018385	0.0160718	0.014047	0.0185075
				0.014086	0.015306	0.014208	0.015134	0.0145532	0.0154184	0.0167771	0.0141142	0.014831	0.013192	0.013733	0.011818	0.0177825	0.0157646	0.0115212	0.0169996
				0.013602	0.014205	0.010848	0.017851	0.0161208	0.0164965	0.0145814	0.0132345	0.012788	0.012046	0.012415	0.00982	0.0156828	0.0149081	0.0139141	0.0152358
				0.014259	0.013261	0.008525	0.014565	0.0085391	0.0177273	0.01009	0.0128174	0.014918	0.009936	0.011606	0.008916	0.0143219	0.0140426	0.0110782	0.0157623
				0.014071	0.011773	0.013551	0.018369	0	0.0193426	0.0162247	0.0173793	0.016213	0.013916	0.014788	0.007288	0	0.0166968	0.0178347	0
				0.015659	0.016581	0.012482	0.01546	0.0112243	0.0165912	0.0148759	0.0156688	0.016017	0.005765	0.01441	0.012374	0.0149509	0.0158624	0.012285	0.0129153
				0.01465	0.017614	0.015011	0.015907	0.0177935	0.0164021	0.017051	0.017205	0.016777	0.012555	0.015391	0.011784	0.0131422	0.0169947	0.0131259	0.0145835
				0.012465	0.012912	0.010854	0.014617	0.0140373	0.0144117	0.020031	0.0147666	0.015072	0.0166	0.012888	0.010777	0.0135463	0.0151612	0.0138238	0.0156257
				0.011437	0.011416	0.01114	0.009123	0.0132872	0.0112529	0.0162636	0.0127993	0.0121	0.014009	0.01351	0.007214	0.0110583	0.0181213	0.0084873	0.0142148
				0.008568	0.006264	0.008975	0.013544	0	0.0037435	0.0057617	0.0046478	0.008734	0.011774	0.010489	0.011082	0.0124093	0.0034485	0.0132376	0
				0.008763	0.011577	0.008684	0.010435	0.0128541	0.0144711	0.0163184	0.0099606	0.011453	0.012656	0.009505	0.006951	0	0.0041791	0.0116981	0.0193609
[truncated: 33 more columns]
