# Supplementary material for: ADRA1A–Gαq signalling potentiates adipocyte thermogenesis through CKB and TNAP
Source: Nat Metab. 2022 Nov 7;4(11):1459–73. doi: 10.1038/s42255-022-00667-w (PMC9684074; doi:10.1038/s42255-022-00667-w)
Supplement: Source Data Extended Data Fig. 10 — Statistical source data. [file 42255_2022_667_MOESM23_ESM.xlsx]

## Sheet: Sheet1
	Extended Data Fig. 10a
	NA	Fsk (3μM)	Fsk (6μM)
	215.936	87.78	80.472
	131.746	78.834	79.842
	193.452	41.076	47.32
	Extended Data Fig. 10b
	NA	A61603	Fsk	A61603_Fsk
	271.32	12.18	71.4	253.428
	196.308	22.26		189.168
	181.664	25.032	75.936	243.936
	308.532	20.244	49.476	273.126
